# Supplementary material for: De novo identification of complex traits associated with asthma
Source: Front Immunol. 2023 Aug 23;14:1231492. doi: 10.3389/fimmu.2023.1231492 (PMC10480836; doi:10.3389/fimmu.2023.1231492)
Supplement: Supplementary file 1 [file DataSheet_1.xlsx]

## Sheet: Supplementary Data 1
Supplementary Data 1. Hi-C cell lines used in the study.
Cell line	replicate samples	Resolution	GEO IDs of replicate samples	ref	ref link	Restriction enzyme
Peripheral blood T cells	replicate 1	40 kb	GSM3967114	Kloetgen	https://www.biorxiv.org/content/10.1101/724427v1	HindIII
	replicate 2	40 kb	GSM3967115			HindIII
Peripheral blood CD4+ T cells	replicate 1	50 kB	GSM2827786	Johanson TM, Coughlan HD, Lun ATL, Bediaga NG et al. Genome-wide analysis reveals no evidence of trans chromosomal regulation of mammalian immune development. PLoS Genet 2018 Jun;14(6):e1007431. PMID: 29883495	https://www.ncbi.nlm.nih.gov/pubmed/29883495	MboI
	replicate 2	50 kB	GSM2827787			MboI
Peripheral blood CD8+ T cells	replicate 1	50 kB	GSM2827788			MboI
	replicate 2	50 kB	GSM2827789			MboI
Peripheral blood B cells	replicate 1	50 kB	GSM2827790			MboI
	replicate 2	50 kB	GSM2827791			MboI
Lung cells	replicate 1	40 kb	GSM2322544	Schmitt AD, Hu M, Jung I, Xu Z et al. A Compendium of Chromatin Contact Maps Reveals Spatially Active Regions in the Human Genome. Cell Rep 2016 Nov 15;17(8):2042-2059. PMID: 27851967	https://www.ncbi.nlm.nih.gov/pubmed/27851967	HindIII
	replicate 2	40 kb	GSM2322545			HindIII
