# Supplementary material for: De novo identification of complex traits associated with asthma
Source: Front Immunol. 2023 Aug 23;14:1231492. doi: 10.3389/fimmu.2023.1231492 (PMC10480836; doi:10.3389/fimmu.2023.1231492)
Supplement: Supplementary file 2 [file DataSheet_2.xlsx]

## Sheet: Supplementary Data 2
Supplementary Data 2. Asthma-associated SNPs obtained using a keyword search for “Asthma” in the GWAS catalog (v1.0.2, 08/01/2022).
snp
rs59186511
rs2390314
rs79337446
rs7864027
rs72827176
rs34986765
rs35441874
rs13022699
rs10478040
rs77315098
rs28383364
rs1444782
rs11172086
rs34290285
rs10975416
rs1008723
rs138538714
rs72784452
rs149096812
rs117710327
rs992969
rs28688825
rs77000868
rs72823641
rs3093539
rs3757727
rs4594881
rs2253717
rs4705959
rs9663421
rs2305482
rs7626218
rs2477923
rs4247364
rs35621564
rs114559131
rs76181804
rs1684466
rs13099273
rs801429
rs12365699
rs75636497
rs9327638
rs17670280
rs10178845
rs75125788
rs6899623
rs10152595
rs13263709
rs112336433
rs12655443
rs7087058
rs903361
rs12785018
rs58507040
rs10791824
rs72793573
rs827637
rs2070901
rs7523907
rs3813308
rs301819
rs7918084
rs2315646
rs12718488
rs7936275
rs13427957
rs7517302
rs10965947
rs4845774
rs77741769
rs174566
rs11828343
rs13277355
rs7130870
rs1023518
rs28617673
rs2241116
rs35449774
rs150260796
rs2428494
rs115813648
rs12123821
rs114357009
rs6594500
rs72833417
rs10021288
rs58029167
rs2834787
rs3024622
rs17406680
rs1837253
rs72743461
rs7760841
rs17513503
rs12964116
rs115008099
rs62375550
rs7936312
rs34437781
rs10056243
rs16903574
rs45613035
rs142117234
rs61816761
rs139939994
rs55684690
rs3122929
rs146644295
rs17510339
rs78823938
rs2844482
rs10515922
rs2647044
rs112401631
rs72702900
rs62626322
rs9852988
rs705700
rs35570272
rs28412876
rs3190930
rs10131490
rs73194495
rs3828058
rs12722502
rs201011002
rs145986476
rs72782676
rs146597587
rs2244012
rs17525472
rs4815617
rs1588265
rs2786098
rs1295686
rs3771166
rs1342326
rs3894194
rs2284033
rs744910
rs9273349
rs2305480
rs2073643
rs11071559
rs6456042
rs6503525
rs13408661
rs9268516
ch2:211694960
rs6867913
rs10970976
rs4794820
rs16984547
rs9807989
rs11745587
rs3019885
rs987870
rs3119939
rs7922491
rs4129267
rs7130588
rs7686660
rs3805236
rs204993
rs404860
rs3129943
rs3117098
rs3129890
rs10508372
rs1701704
rs2069408
rs7775228
rs9275698
rs9500927
rs7216389
rs9866261
rs10197862
rs848
rs449454
rs2961920
rs6926894
rs55771973
rs12201149
rs4722758
rs928412
rs11539209
rs12722547
rs2197415
rs12788104
rs7108441
rs479844
rs542831
rs56389811
rs3024971
rs981625
rs912131
rs159960
rs33941127
rs1214598
rs10912564
rs891058
rs771018
rs73078636
rs6808893
rs113048054
rs28690449
rs4380538
rs11742240
rs1950897
rs1655558
rs12935657
rs3024664
rs12324931
rs2305479
rs8080122
rs12952581
rs3730775
rs6011033
rs8126516
rs12165508
rs4845604
rs152271219
rs950880
rs73196739
rs509399
rs78560100
rs4099209
rs3806933
rs55646091
rs1689510
rs12592283
rs3785356
rs7219483
rs1986009
rs2844584
rs3104412
rs114798579
rs9272545
rs17843577
rs2647025
rs1694112
rs7755224
rs79870097
rs9275602
rs9276643
rs7749543
rs2621363
rs13241235
rs343478
rs72699188
rs61841332
rs3781094
rs6602301
rs7894791
rs11255938
rs72782675
rs12413578
rs3771180
rs2381416
rs11078927
rs4845783
rs11214966
rs1101999
rs9272346
rs11655198
rs3104367
rs144829310
rs202011557
rs56375023
rs7936323
rs7203459
rs4233366
rs10957978
rs10519068
rs5743618
rs58521088
rs3001426
rs6683383
rs13412757
rs1723018
rs3784099
rs6959584
rs200634877
rs6691738
rs662064
rs4795397
rs907092
rs4957798
rs3741578
rs116020758
rs12105167
rs10171428
rs2353275
rs578196
rs3784143
rs62026377
rs7830057
rs58354223
rs114381917
rs2856328
rs6761859
rs67431028
rs2502757
rs2373794
rs141602583
rs2040704
rs9620247
rs7281353
rs10835689
rs77829948
rs7169793
rs116201499
rs77960860
rs12669009
rs57728637
rs12006110
rs191386225
rs116276540
rs115366932
rs188887209
rs10964378
rs9486080
rs4645904
rs4290604
rs7095944
rs59568570
rs9390491
rs11788591
rs72721168
rs1776883
rs75446656
rs36080042
rs2596464
rs1663687
rs10957979
rs17806299
rs10455025
rs20541
rs2155219
rs11071558
rs17293632
rs2855812
rs2844510
rs1420101
rs1348135
rs10773588
rs10157802
rs4268898
rs9870718
rs10141207
rs10924970
rs2952156
rs2325291
rs2589561
rs12543811
rs167769
rs17637472
rs7705042
rs1233578
rs12634582
rs7927894
rs2033784
rs4938096
rs16989837
rs10233459
rs1122396
rs10951405
rs3758697
rs6084352
rs12542922
rs2825968
rs2073617
rs12521260
rs2352521
rs6694672
rs6893213
rs6894249
rs3763309
rs2706362
rs56062135
rs869402
rs9775039
