# Supplementary material for: De novo identification of complex traits associated with asthma
Source: Front Immunol. 2023 Aug 23;14:1231492. doi: 10.3389/fimmu.2023.1231492 (PMC10480836; doi:10.3389/fimmu.2023.1231492)
Supplement: Supplementary file 3 [file DataSheet_3.xlsx]

## Sheet: Supplementary Data 3
Supplementary Data 3. STRING protein-protein interaction network in lung.
geneA	geneB	score	level
HDAC7	HIF1A	0.979	1
HDAC7	EP300	0.979	1
HDAC7	NCOR2	0.979	1
HDAC7	HDAC3	0.975	1
HDAC7	KAT5	0.975	1
MAP2K5	MAP3K3	0.998	1
MAP2K5	MAP3K2	0.998	1
MAP2K5	MAPK7	0.997	1
MAP2K5	MAP3K1	0.946	1
MAP2K5	BDNF	0.934	1
UNC13D	RAB27A	0.996	1
UNC13D	STX11	0.923	1
UNC13D	STXBP2	0.889	1
UNC13D	RAB11A	0.842	1
UNC13D	RAB27B	0.794	1
ACO2	IDH3A	0.999	1
ACO2	CS	0.998	1
ACO2	IDH3G	0.998	1
ACO2	IDH3B	0.996	1
ACO2	FH	0.994	1
SGCG	DMD	0.993	1
SGCG	SGCA	0.976	1
SGCG	SSPN	0.939	1
SGCG	DAG1	0.909	1
SGCG	FLNC	0.907	1
C5	C8B	0.999	1
C5	C8A	0.999	1
C5	C5AR1	0.998	1
C5	C7	0.998	1
C5	C9	0.998	1
DDX5	TP53	0.999	1
DDX5	DROSHA	0.999	1
DDX5	ESR1	0.992	1
DDX5	DGCR8	0.991	1
DDX5	DHX15	0.988	1
IL1RL1	IL33	0.999	1
IL1RL1	IL1RAP	0.983	1
IL1RL1	MYD88	0.938	1
IL1RL1	IRAK1	0.852	1
IL1RL1	IRAK4	0.826	1
SLC22A5	SLC47A1	0.707	1
SLC22A5	SLC15A1	0.7	1
SLC22A5	SLC15A2	0.7	1
TRAP1	SUGT1	0.991	1
TRAP1	HSPD1	0.986	1
TRAP1	RAB28	0.941	1
TRAP1	SDHA	0.937	1
TRAP1	SDHB	0.918	1
C20orf194	TTBK1	0.748	1
C20orf194	MAP3K14	0.727	1
NDFIP1	NEDD4	0.986	1
NDFIP1	NEDD4L	0.962	1
NDFIP1	WWP2	0.923	1
NDFIP1	ITCH	0.912	1
NDFIP1	HECW1	0.796	1
PPP1R1B	PPP1CA	0.993	1
PPP1R1B	CDK5	0.975	1
PPP1R1B	PPP2R5D	0.944	1
PPP1R1B	CSNK2B	0.941	1
PPP1R1B	PPP3R1	0.931	1
EEFSEC	SECISBP2	0.995	1
EEFSEC	PSTK	0.936	1
EEFSEC	TRNAU1AP	0.912	1
EEFSEC	SEPHS1	0.908	1
EEFSEC	SEPSECS	0.864	1
PSMB7	PSMD6	0.999	1
PSMB7	PSMA3	0.999	1
PSMB7	PSMB5	0.999	1
PSMB7	PSMD2	0.999	1
PSMB7	PSMB6	0.999	1
PRKCQ	CARD11	0.997	1
PRKCQ	CD28	0.996	1
PRKCQ	IKBKB	0.988	1
PRKCQ	VAV1	0.984	1
PRKCQ	LCK	0.982	1
CD80	CTLA4	0.999	1
CD80	CD28	0.999	1
CD80	CD4	0.994	1
CD80	CD8A	0.989	1
CD80	CD274	0.988	1
IL18RAP	IL18	0.999	1
IL18RAP	IL18R1	0.992	1
IL18RAP	IL18BP	0.985	1
IL18RAP	IL37	0.968	1
IL18RAP	STAT4	0.936	1
SH3BGRL3	EGFR	0.903	1
ARHGAP26	RHOA	0.967	1
ARHGAP26	PTK2	0.946	1
ARHGAP26	PKN3	0.887	1
ARHGAP26	DNER	0.798	1
ARHGAP26	TBP	0.796	1
FADS2	ELOVL5	0.987	1
FADS2	ACSL1	0.954	1
FADS2	ACSL5	0.938	1
FADS2	ACSL3	0.935	1
FADS2	ACSL4	0.934	1
ADAMTSL3	POFUT2	0.946	1
ADAMTSL3	ADAMTS1	0.927	1
ADAMTSL3	ADAMTS10	0.924	1
ADAMTSL3	ADAMTS16	0.924	1
ADAMTSL3	ADAMTS7	0.923	1
CACNA1D	CACNA2D1	0.989	1
CACNA1D	CACNB3	0.987	1
CACNA1D	CACNB2	0.982	1
CACNA1D	CACNA1C	0.976	1
CACNA1D	CACNB1	0.973	1
SPPL3	SSR3	0.825	1
SPPL3	SEC61B	0.814	1
SPPL3	STT3A	0.806	1
SPPL3	SSR4	0.76	1
SPPL3	TMED10	0.744	1
FCER1G	GP6	0.999	1
FCER1G	SYK	0.999	1
FCER1G	FCER1A	0.993	1
FCER1G	NCR1	0.991	1
FCER1G	LILRA4	0.991	1
AQP5	AQP10	0.964	1
AQP5	AQP12A	0.948	1
AQP5	AQP11	0.928	1
AQP5	STX4	0.919	1
AQP5	EXOC4	0.907	1
PGAP3	PGAP2	0.94	1
PGAP3	MIEN1	0.926	1
PGAP3	MPPE1	0.923	1
PGAP3	PGAP1	0.887	1
PGAP3	ERBB2	0.885	1
GSDMA	DFNA5	0.82	1
GSDMA	ORMDL3	0.726	1
GSDMA	ZPBP2	0.71	1
APITD1	C19orf40	0.999	1
APITD1	TOP3A	0.999	1
APITD1	BLM	0.999	1
APITD1	RMI1	0.999	1
APITD1	FANCM	0.999	1
TCP11	ZNF76	0.945	1
TCP11	ZNF143	0.909	1
TCP11	SCUBE3	0.811	1
TCP11	TAF11	0.706	1
CD200R1	CD200	0.999	1
CD200R1	DOK2	0.966	1
CD200R1	CD47	0.781	1
CD200R1	TYROBP	0.727	1
CD200R1	CX3CL1	0.726	1
D2HGDH	SUOX	0.953	1
D2HGDH	IDH2	0.946	1
D2HGDH	L2HGDH	0.944	1
D2HGDH	IDH1	0.868	1
D2HGDH	ATP6V1D	0.796	1
GYS1	GBE1	0.999	1
GYS1	GYG1	0.996	1
GYS1	GYG2	0.992	1
GYS1	PPP1R3C	0.989	1
GYS1	GSK3B	0.987	1
CAMK2G	CAMK2D	0.987	1
CAMK2G	GRIN2B	0.961	1
CAMK2G	CAMK2A	0.96	1
CAMK2G	CAMK2B	0.953	1
CAMK2G	GRIA1	0.952	1
FADS1	ELOVL2	0.98	1
FADS1	PPARA	0.954	1
FADS1	SCD	0.919	1
FADS1	TBL1X	0.914	1
FADS1	RXRA	0.911	1
SMARCE1	SMARCA4	0.999	1
SMARCE1	ARID1A	0.999	1
SMARCE1	SMARCC2	0.999	1
SMARCE1	SMARCD1	0.999	1
SMARCE1	SMARCC1	0.999	1
FES	PLXNA1	0.949	1
FES	EZR	0.945	1
FES	JAK3	0.935	1
FES	IRS2	0.933	1
FES	PIK3R1	0.931	1
SPATA32	SPATA31A7	0.869	1
EFCAB13	EFCAB3	0.811	1
EFCAB13	ACSBG2	0.73	1
IQCH	LDHA	0.765	1
RERE	HDAC1	0.96	1
RERE	HDAC2	0.818	1
RERE	NR2F2	0.791	1
RERE	NR2F1	0.776	1
RERE	WDR5	0.767	1
HLA-DQA1	HLA-DQB1	0.999	1
HLA-DQA1	HLA-DQB2	0.993	1
HLA-DQA1	CD74	0.984	1
HLA-DQA1	HLA-A	0.964	1
HLA-DQA1	PTPN22	0.952	1
TSLP	IL7R	0.999	1
TSLP	CRLF2	0.999	1
TSLP	IL33	0.881	1
TSLP	IL4	0.858	1
TSLP	IL13	0.857	1
SMAD4	TGFBR1	0.999	1
SMAD4	SKIL	0.999	1
SMAD4	FOXH1	0.999	1
SMAD4	SKI	0.999	1
SMAD4	EP300	0.999	1
SEC24C	SEC23A	0.998	1
SEC24C	SEC31A	0.996	1
SEC24C	SEC13	0.995	1
SEC24C	SEC24A	0.995	1
SEC24C	SEC23B	0.994	1
IKZF3	CRBN	0.99	1
IKZF3	IL2RB	0.943	1
IKZF3	IL2	0.942	1
IKZF3	HRAS	0.936	1
IKZF3	IL2RA	0.934	1
RPS26	RPL5	0.999	1
RPS26	RPS18	0.999	1
RPS26	RPL18A	0.999	1
RPS26	RPS23	0.999	1
RPS26	RPL23	0.999	1
PEX14	PEX19	0.999	1
PEX14	PEX13	0.999	1
PEX14	PEX5	0.999	1
PEX14	PEX7	0.998	1
PEX14	PEX12	0.993	1
TXLNB	TXLNA	0.862	1
TXLNB	LDB3	0.811	1
TXLNB	STX1A	0.784	1
TXLNB	STX8	0.74	1
TXLNB	CDC42EP1	0.737	1
ADORA1	GNAI2	0.977	1
ADORA1	ADA	0.915	1
ADORA1	ADORA2A	0.899	1
ADORA1	KNG1	0.887	1
ADORA1	GNAI1	0.85	1
TROVE2	TRIM21	0.996	1
TROVE2	SSB	0.925	1
TROVE2	PNPT1	0.856	1
TROVE2	EPRS	0.795	1
TROVE2	NCL	0.789	1
AHI1	CC2D2A	0.99	1
AHI1	CEP290	0.987	1
AHI1	TMEM67	0.985	1
AHI1	NPHP1	0.977	1
AHI1	B9D1	0.966	1
METTL10	EEF1A1	0.959	1
METTL10	METTL20	0.886	1
METTL10	N6AMT2	0.876	1
METTL10	VCPKMT	0.855	1
METTL10	METTL13	0.834	1
TARS2	EPRS	0.951	1
TARS2	YARS	0.944	1
TARS2	IARS	0.939	1
TARS2	MARS	0.91	1
TARS2	IARS2	0.907	1
RPRD2	RPRD1B	0.961	1
RPRD2	RPAP2	0.955	1
RPRD2	POLR2G	0.952	1
RPRD2	RPRD1A	0.839	1
RPRD2	POLR2A	0.821	1
SFXN2	SPG7	0.851	1
SFXN2	RAB28	0.768	1
SARDH	SHMT2	0.983	1
SARDH	SHMT1	0.982	1
SARDH	GLDC	0.982	1
SARDH	GNMT	0.975	1
SARDH	TMEFF2	0.969	1
NEK6	NEK7	0.984	1
NEK6	NEK9	0.931	1
NEK6	NUP98	0.927	1
NEK6	EML4	0.924	1
NEK6	NUP93	0.912	1
UBXN11	RND1	0.867	1
UBXN11	UBXN7	0.848	1
UBXN11	PLAA	0.78	1
UBXN11	ANKRD27	0.754	1
UBXN11	UBXN1	0.751	1
RASGEF1A	LRGUK	0.744	1
RASGEF1A	RASA1	0.712	1
HLA-DQB1	HLA-DQA2	0.974	1
HLA-DQB1	CD74	0.969	1
HLA-DQB1	PTPRC	0.96	1
HLA-DQB1	PTPN22	0.957	1
NOTCH4	RBPJ	0.984	1
NOTCH4	HEY1	0.98	1
NOTCH4	HEY2	0.973	1
NOTCH4	HES5	0.961	1
NOTCH4	FBXW7	0.956	1
SENP7	RAP2A	0.903	1
SENP7	SUMO1	0.895	1
SENP7	SUMO2	0.895	1
SENP7	TRIM28	0.854	1
SENP7	UBE2I	0.84	1
SUOX	ETHE1	0.988	1
SUOX	MPST	0.982	1
SUOX	TST	0.982	1
SUOX	PAPSS2	0.942	1
MED24	MED14	0.996	1
MED24	MED16	0.996	1
MED24	MED1	0.994	1
MED24	MED17	0.993	1
MED24	MED29	0.993	1
ORMDL3	SPTLC1	0.987	1
ORMDL3	SPTLC2	0.969	1
ORMDL3	SPTLC3	0.959	1
ORMDL3	SPTSSA	0.952	1
ORMDL3	SPTSSB	0.945	1
IL4R	IL13RA1	0.999	1
IL4R	IL13	0.999	1
IL4R	IL4	0.999	1
IL4R	IL2RG	0.999	1
IL4R	STAT6	0.997	1
NCF4	CYBA	0.999	1
NCF4	RAC2	0.998	1
NCF4	NCF1	0.998	1
NCF4	CYBB	0.998	1
NCF4	NCF2	0.997	1
ELFN2	SOWAHB	0.702	1
CLEC16A	RNF41	0.893	1
CLEC16A	DEXI	0.813	1
CLEC16A	TMEM39A	0.807	1
IL18R1	IL18	0.999	1
IL18R1	IL37	0.992	1
IL18R1	IL18BP	0.957	1
IL18R1	STAT4	0.948	1
HLA-DPA1	HLA-DPB1	0.996	1
HLA-DPA1	CD74	0.98	1
HLA-DPA1	HLA-DMB	0.979	1
HLA-DPA1	HLA-DRB1	0.977	1
HLA-DPA1	HLA-DQB2	0.956	1
GSG1L	SYNDIG1	0.81	1
GSG1L	SHISA9	0.775	1
GSG1L	GRIA2	0.763	1
GSG1L	CNIH2	0.752	1
GSG1L	CNIH1	0.752	1
COG6	COG1	0.999	1
COG6	COG4	0.999	1
COG6	COG8	0.999	1
COG6	COG2	0.999	1
COG6	COG5	0.999	1
TMEM232	SLC25A46	0.72	1
WBP1L	COLCA2	0.749	1
WBP1L	RLF	0.743	1
WBP1L	HIGD1A	0.743	1
WBP1L	CSMD1	0.721	1
GSDMB	ORMDL3	0.91	1
GSDMB	ZPBP2	0.857	1
GSDMB	GSDMC	0.826	1
GSDMB	IKZF3	0.713	1
HSD17B4	ACAA1	0.998	1
HSD17B4	SCP2	0.996	1
HSD17B4	ACOX3	0.994	1
HSD17B4	CRAT	0.992	1
HSD17B4	ACOX1	0.991	1
WDR36	RRP9	0.999	1
WDR36	HEATR1	0.999	1
WDR36	UTP15	0.999	1
WDR36	NOP56	0.999	1
WDR36	UTP6	0.999	1
TNFAIP8	FBXW5	0.846	1
TNFAIP8	ATG3	0.787	1
TNFAIP8	LATS1	0.743	1
TBCE	TBCD	0.999	1
TBCE	TBCB	0.998	1
TBCE	TBCC	0.973	1
TBCE	TBCA	0.972	1
TBCE	TUBA4A	0.918	1
TMEM258	DDOST	0.998	1
TMEM258	DAD1	0.998	1
TMEM258	RPN2	0.993	1
TMEM258	MAGT1	0.992	1
TMEM258	RPN1	0.991	1
CLUAP1	IFT57	0.995	1
CLUAP1	TRAF3IP1	0.989	1
CLUAP1	IFT80	0.986	1
CLUAP1	TTC26	0.981	1
CLUAP1	IFT88	0.981	1
POLI	PCNA	0.998	1
POLI	RRN3	0.989	1
POLI	UBC	0.987	1
POLI	CD3EAP	0.982	1
POLI	POLH	0.981	1
MPND	PSMD6	0.92	1
MPND	PSMD13	0.906	1
MPND	PSMD7	0.89	1
MPND	PSMC1	0.888	1
MPND	PSMD3	0.875	1
MPHOSPH9	CCNB1	0.745	1
MPHOSPH9	CARKD	0.724	1
MPHOSPH9	WDPCP	0.701	1
PLCL2	PPP1CA	0.705	1
DDX6	EIF4E	0.999	1
DDX6	LSM14A	0.999	1
DDX6	CNOT1	0.999	1
DDX6	DCP2	0.999	1
DDX6	PATL1	0.999	1
CX3CL1	CX3CR1	0.999	2
CX3CL1	CXCR1	0.945	2
CX3CL1	CCR2	0.945	2
CX3CL1	CXCR4	0.934	2
CX3CL1	CCR1	0.899	2
CD74	HLA-DRA	0.999	2
CD74	CD44	0.998	2
CD74	MIF	0.996	2
CD74	HLA-DRB1	0.994	2
CD74	HLA-DMA	0.994	2
CD4	CXCR4	0.999	2
CD4	LCK	0.999	2
CD4	CCR5	0.999	2
CD4	IL16	0.998	2
CD4	BTRC	0.997	2
RRN3	POLR1B	0.997	2
RRN3	POLR1A	0.996	2
RRN3	TWISTNB	0.993	2
RRN3	POLR1C	0.99	2
RRN3	POLI	0.989	2
IL2RB	IL2RG	0.999	2
IL2RB	IL2	0.999	2
IL2RB	IL2RA	0.999	2
IL2RB	IL15	0.999	2
IL2RB	JAK1	0.997	2
CNIH1	SCFD1	0.915	2
CNIH1	BET1	0.914	2
CNIH1	STX17	0.912	2
CNIH1	GRIA1	0.879	2
CNIH1	TMED10	0.84	2
ATP6V1D	ATP6V1E1	0.999	2
ATP6V1D	ATP6V1B1	0.999	2
ATP6V1D	ATP6V1H	0.999	2
ATP6V1D	ATP6V0D1	0.999	2
ATP6V1D	ATP6V0C	0.999	2
PSMA3	PSMD11	0.999	2
PSMA3	PSMB2	0.999	2
PSMA3	PSMA2	0.999	2
PSMA3	PSMB4	0.999	2
PSMA3	PSMC6	0.999	2
SPTLC2	SPTSSA	0.995	2
SPTLC2	SPTSSB	0.994	2
SPTLC2	SPTLC1	0.993	2
SPTLC2	KDSR	0.979	2
SPTLC2	ORMDL3	0.969	2
IDH3G	IDH3A	0.999	2
IDH3G	ACO2	0.998	2
IDH3G	IDH2	0.997	2
IDH3G	CS	0.996	2
IDH3G	IDH3B	0.995	2
TBL1X	NCOR1	0.999	2
TBL1X	HDAC3	0.999	2
TBL1X	CTNNB1	0.999	2
TBL1X	NCOR2	0.999	2
TBL1X	GPS2	0.997	2
PSMD7	PSMD8	0.999	2
PSMD7	ADRM1	0.999	2
PSMD7	PSMC1	0.999	2
PSMD7	PSMA7	0.999	2
PSMD7	PSMC5	0.999	2
TBCB	TBCE	0.998	2
TBCB	TBCD	0.982	2
TBCB	TUBA4A	0.897	2
TBCB	TBCC	0.884	2
TBCB	GAN	0.876	2
RPL18A	RPL23	0.999	2
RPL18A	RPL27A	0.999	2
RPL18A	RPL5	0.999	2
RPL18A	RPS18	0.999	2
RPL18A	RPS23	0.999	2
STX1A	SNAP25	0.999	2
STX1A	STXBP1	0.999	2
STX1A	SYT1	0.999	2
STX1A	CPLX1	0.999	2
STX1A	SNAP23	0.999	2
SEC61B	SEC61G	0.999	2
SEC61B	SEC61A1	0.999	2
SEC61B	SEC61A2	0.999	2
SEC61B	SEC63	0.998	2
SEC61B	SSR2	0.996	2
IL2	IL2RA	0.999	2
IL2	IL2RG	0.999	2
IL2	FOXP3	0.998	2
IL2	JAK3	0.995	2
IL4	IL4R	0.999	2
IL4	IL2RG	0.999	2
IL4	IL13RA1	0.998	2
IL4	TNF	0.993	2
IL4	STAT6	0.991	2
CRBN	DDB1	0.999	2
CRBN	CUL4A	0.999	2
CRBN	RBX1	0.998	2
CRBN	IKZF1	0.995	2
CRBN	CSNK1A1	0.995	2
RRP9	MPHOSPH10	0.999	2
RRP9	DCAF13	0.999	2
RRP9	NOP58	0.999	2
RRP9	CIRH1A	0.999	2
RRP9	TBL3	0.999	2
PPP3R1	PPP3CA	0.999	2
PPP3R1	PPP3CC	0.998	2
PPP3R1	PPP3CB	0.997	2
PPP3R1	PPIA	0.994	2
PPP3R1	NFATC1	0.994	2
RPN2	MAGT1	0.999	2
RPN2	RPN1	0.999	2
RPN2	DDOST	0.999	2
RPN2	DAD1	0.999	2
RPN2	STT3A	0.999	2
NEK9	NEK7	0.975	2
NEK9	PLK1	0.949	2
NEK9	DYNLL1	0.937	2
NEK9	NEK6	0.931	2
NEK9	NUP93	0.931	2
PPP1R3C	EPM2A	0.99	2
PPP1R3C	GYS1	0.989	2
PPP1R3C	PPP1CC	0.986	2
PPP1R3C	NHLRC1	0.983	2
PPP1R3C	GYS2	0.98	2
SSPN	DMD	0.987	2
SSPN	DAG1	0.975	2
SSPN	SGCD	0.969	2
SSPN	SGCE	0.946	2
SSPN	SGCA	0.944	2
RAP2A	TNIK	0.978	2
RAP2A	RAB28	0.947	2
RAP2A	RALGDS	0.93	2
RAP2A	CXCR4	0.906	2
RAP2A	CXCL12	0.905	2
TUBA4A	TUBB3	0.985	2
TUBA4A	TUBA1A	0.981	2
TUBA4A	TUBB	0.975	2
TUBA4A	TUBB2A	0.974	2
TUBA4A	TUBA1C	0.968	2
CDC42EP1	CDC42	0.93	2
CDC42EP1	RHOQ	0.831	2
CDC42EP1	TXLNB	0.737	2
RAC2	ARHGDIB	0.999	2
RAC2	NCF2	0.999	2
RAC2	NCF4	0.998	2
RAC2	CYBB	0.998	2
RAC2	ARHGDIA	0.997	2
DAD1	STT3A	0.999	2
DAD1	DDOST	0.999	2
DAD1	RPN1	0.999	2
DAD1	STT3B	0.998	2
MED17	MED11	0.999	2
MED17	MED22	0.999	2
MED17	MED18	0.999	2
MED17	MED14	0.999	2
MED17	MED6	0.999	2
TRIM28	CBX1	0.998	2
TRIM28	SMARCAD1	0.997	2
TRIM28	MDM2	0.996	2
TRIM28	HDAC1	0.996	2
TRIM28	SETDB1	0.994	2
EXOC4	EXOC1	0.999	2
EXOC4	EXOC6	0.999	2
EXOC4	EXOC7	0.999	2
EXOC4	EXOC3	0.999	2
EXOC4	EXOC5	0.999	2
TRIM21	TROVE2	0.996	2
TRIM21	UBE2E1	0.988	2
TRIM21	DNAJB1	0.971	2
TRIM21	SQSTM1	0.969	2
TRIM21	CDH1	0.965	2
SMARCC1	SMARCB1	0.999	2
SMARCC1	ACTL6A	0.999	2
SMARCC1	SMARCE1	0.999	2
SMARCC1	SMARCA2	0.999	2
SMARCC1	ARID1A	0.999	2
CCNB1	FZR1	0.999	2
CCNB1	CDC20	0.999	2
CCNB1	PLK1	0.999	2
CCNB1	CDK2	0.999	2
CCNB1	CDC25A	0.999	2
TTBK1	C20orf194	0.748	2
TTBK1	DSEL	0.725	2
TTBK1	MAPT	0.723	2
TTBK1	MAP3K14	0.708	2
PSMC1	PSMC2	0.999	2
PSMC1	PSMB1	0.999	2
PSMC1	PSMA1	0.999	2
PSMC1	PSMB3	0.999	2
PSMC1	PSMA6	0.999	2
B9D1	CC2D2A	0.992	2
B9D1	TMEM231	0.991	2
B9D1	TMEM216	0.988	2
B9D1	B9D2	0.988	2
B9D1	TMEM67	0.977	2
CYBA	CYBB	0.999	2
CYBA	NCF2	0.999	2
CYBA	NCF1	0.999	2
CYBA	NCF4	0.999	2
CYBA	NOXO1	0.999	2
UTP6	HEATR1	0.999	2
UTP6	WDR36	0.999	2
UTP6	RRP9	0.999	2
UTP6	UTP3	0.999	2
UTP6	UTP15	0.999	2
RAB11A	RAB11FIP5	0.999	2
RAB11A	RAB11FIP3	0.999	2
RAB11A	MYO5B	0.999	2
RAB11A	RAB11FIP1	0.999	2
RAB11A	RAB11FIP2	0.999	2
SGCA	DMD	0.997	2
SGCA	SGCB	0.99	2
SGCA	DAG1	0.989	2
SGCA	SGCD	0.987	2
SGCA	SGCG	0.976	2
MARS	EPRS	0.999	2
MARS	IARS	0.999	2
MARS	AIMP2	0.999	2
MARS	KARS	0.999	2
MARS	DARS	0.999	2
RAB27B	MLPH	0.995	2
RAB27B	CD63	0.961	2
RAB27B	MADD	0.957	2
RAB27B	DPYSL2	0.949	2
RAB27B	MYRIP	0.944	2
SPTLC1	SPTSSA	0.994	2
SPTLC1	SPTSSB	0.994	2
SPTLC1	SPTLC3	0.991	2
SPTLC1	ORMDL3	0.987	2
TYROBP	SYK	0.999	2
TYROBP	TREM2	0.999	2
TYROBP	KLRC2	0.998	2
TYROBP	NCR2	0.998	2
TYROBP	SIRPB1	0.998	2
DGCR8	DROSHA	0.999	2
DGCR8	DICER1	0.998	2
DGCR8	DDX5	0.991	2
DGCR8	HNRNPA2B1	0.981	2
DGCR8	MECP2	0.979	2
EP300	KAT2B	0.999	2
EP300	YY1	0.999	2
EP300	HDAC1	0.999	2
EP300	MEF2A	0.999	2
EP300	MYOD1	0.999	2
IL37	SMAD3	0.998	2
IL37	IL18BP	0.995	2
IL37	IL18R1	0.992	2
IL37	SIGIRR	0.991	2
IL37	IL18	0.987	2
C9	C5	0.998	2
C9	C6	0.996	2
C9	C8A	0.993	2
C9	C8B	0.991	2
C9	C8G	0.989	2
IFT57	IFT20	0.999	2
IFT57	IFT80	0.999	2
IFT57	IFT88	0.999	2
IFT57	IFT52	0.998	2
IFT57	TRAF3IP1	0.997	2
PSMD3	PSMA2	0.999	2
PSMD3	PSMD11	0.999	2
PSMD3	PSMB2	0.999	2
PSMD3	PSMC6	0.999	2
PSMD3	PSMB4	0.999	2
SDHA	SDHB	0.999	2
SDHA	SDHD	0.999	2
SDHA	SDHC	0.999	2
SDHA	SUCLG1	0.996	2
SDHA	SDHAF2	0.996	2
KNG1	KLKB1	0.999	2
KNG1	BDKRB2	0.998	2
KNG1	F11	0.997	2
KNG1	F12	0.996	2
KNG1	C1QBP	0.995	2
SSR3	SSR4	0.999	2
SSR3	SSR1	0.999	2
SSR3	SSR2	0.999	2
SSR3	SEC61B	0.995	2
SSR3	HM13	0.976	2
CACNA1C	CACNB2	0.998	2
CACNA1C	CALM3	0.995	2
CACNA1C	CALM2	0.993	2
CACNA1C	CACNA2D1	0.992	2
CACNA1C	CACNB3	0.992	2
SMARCC2	SMARCB1	0.999	2
SMARCC2	ACTL6A	0.999	2
SMARCC2	SMARCD3	0.999	2
SMARCC2	SMARCA2	0.999	2
SMARCC2	SMARCE1	0.999	2
FANCM	C1orf86	0.999	2
FANCM	STRA13	0.999	2
FANCM	FANCF	0.999	2
FANCM	FANCL	0.999	2
FANCM	FANCC	0.999	2
L2HGDH	D2HGDH	0.944	2
L2HGDH	ALDH4A1	0.849	2
L2HGDH	GLUD1	0.829	2
L2HGDH	GLS	0.819	2
L2HGDH	GLS2	0.818	2
SPG7	PPIF	0.987	2
SPG7	PMPCB	0.96	2
SPG7	VDAC1	0.959	2
SPG7	PMPCA	0.939	2
SPG7	PHB2	0.927	2
TP53	GSK3B	0.999	2
TP53	CCNG1	0.999	2
TP53	CDKN2A	0.999	2
TP53	MDM4	0.999	2
TP53	NPM1	0.999	2
ERBB2	EGF	0.999	2
ERBB2	GRB2	0.999	2
ERBB2	HSP90AA1	0.999	2
ERBB2	CTNNB1	0.999	2
ERBB2	SHC1	0.999	2
ADAMTS10	B3GALTL	0.949	2
ADAMTS10	POFUT2	0.945	2
ADAMTS10	ADAMTSL2	0.938	2
ADAMTS10	ADAMTSL4	0.934	2
ADAMTS10	THSD4	0.93	2
SLC47A1	SLC22A1	0.903	2
SLC47A1	SLC22A2	0.89	2
SLC47A1	SLC22A16	0.78	2
SLC47A1	SLC22A8	0.768	2
SLC47A1	SLCO1B3-SLCO1B7	0.755	2
PSMB6	PSMC2	0.999	2
PSMB6	PSMB4	0.999	2
PSMB6	PSMC6	0.999	2
PSMB6	PSMA1	0.999	2
PSMB6	PSMB1	0.999	2
WDPCP	INTU	0.962	2
WDPCP	RSG1	0.869	2
WDPCP	FUZ	0.868	2
WDPCP	2002-09-01	0.734	2
WDPCP	MPHOSPH9	0.701	2
TMEFF2	SARDH	0.969	2
ADAMTS16	ACAN	0.936	2
ADAMTS16	THBS1	0.934	2
ADAMTS16	ADAMTSL3	0.924	2
ADAMTS16	ADAMTS19	0.924	2
ADAMTS16	ADAMTS14	0.92	2
RASA1	EGFR	0.999	2
RASA1	HRAS	0.999	2
RASA1	DOK1	0.999	2
RASA1	ARHGAP35	0.999	2
RASA1	SOCS3	0.998	2
SCUBE3	MMP9	0.932	2
SCUBE3	MMP2	0.929	2
SCUBE3	SCUBE1	0.919	2
SCUBE3	TGFBR2	0.867	2
SCUBE3	TCP11	0.811	2
EGFR	ERRFI1	0.999	2
EGFR	NRG1	0.999	2
EGFR	CBL	0.999	2
EGFR	PLCG1	0.999	2
DOK2	RASA1	0.997	2
DOK2	NCK1	0.986	2
DOK2	TEK	0.984	2
DOK2	LCK	0.979	2
DOK2	CD200R1	0.966	2
GSDMC	GSDMB	0.826	2
GSDMC	DFNA5	0.71	2
PGAP2	PGAP3	0.94	2
PGAP2	PIGV	0.892	2
PGAP2	PIGL	0.887	2
PGAP2	PIGO	0.878	2
PGAP2	MPPE1	0.862	2
IL18	IL18R1	0.999	2
IL18	IL18RAP	0.999	2
IL18	IL18BP	0.998	2
IL18	CASP1	0.997	2
IL18	IL1B	0.994	2
FBXW7	CCNE1	0.999	2
FBXW7	SKP1	0.999	2
FBXW7	CUL1	0.999	2
FBXW7	RBX1	0.999	2
FBXW7	MYC	0.999	2
ATG3	ATG12	0.999	2
ATG3	ATG16L1	0.999	2
ATG3	ATG7	0.999	2
ATG3	GABARAP	0.999	2
ATG3	ATG5	0.999	2
ADAMTS1	ACAN	0.981	2
ADAMTS1	THBS1	0.934	2
ADAMTS1	ADAMTSL1	0.931	2
ADAMTS1	THBS2	0.93	2
ADAMTS1	ADAMTSL3	0.927	2
LRGUK	SVOPL	0.795	2
LRGUK	COQ9	0.753	2
LRGUK	RASGEF1A	0.744	2
LRGUK	NEU2	0.742	2
LRGUK	HLCS	0.74	2
NCF1	NCF2	0.999	2
NCF1	CYBB	0.999	2
NCF1	NCF4	0.998	2
NCF1	NOX1	0.997	2
LILRA4	BST2	0.993	2
LILRA4	FCER1G	0.991	2
LILRA4	FCGR2A	0.88	2
LILRA4	FCGR3A	0.878	2
LILRA4	FCGR3B	0.864	2
NCR1	CD247	0.996	2
NCR1	FCER1G	0.991	2
NCR1	CFP	0.975	2
NCR1	ENSP00000480609	0.942	2
NCR1	KLRK1	0.906	2
PKN3	RHOC	0.964	2
PKN3	ARHGAP10	0.928	2
PKN3	RHOA	0.913	2
PKN3	PKN1	0.909	2
PKN3	PKN2	0.904	2
ETHE1	SQRDL	0.988	2
ETHE1	SUOX	0.988	2
ETHE1	TST	0.973	2
ETHE1	MPST	0.969	2
ETHE1	PHLDB3	0.851	2
ACOX1	ACAA1	0.992	2
ACOX1	CAT	0.991	2
ACOX1	HSD17B4	0.991	2
ACOX1	EHHADH	0.989	2
ACOX1	SCP2	0.989	2
UBXN1	VCP	0.998	2
UBXN1	UBXN7	0.989	2
UBXN1	UBXN6	0.98	2
UBXN1	FAF2	0.977	2
UBXN1	UBC	0.976	2
PEX13	PEX5	0.999	2
PEX13	PEX14	0.999	2
PEX13	PEX7	0.999	2
PEX13	PEX19	0.999	2
PEX13	PEX12	0.997	2
RPN1	MAGT1	0.999	2
RPN1	DDOST	0.999	2
RPN1	STT3A	0.999	2
UBXN7	VCP	0.999	2
UBXN7	UFD1L	0.992	2
UBXN7	NPLOC4	0.986	2
UBXN7	CUL2	0.984	2
GRIA2	GRIP1	0.999	2
GRIA2	PICK1	0.999	2
GRIA2	GRIA1	0.998	2
GRIA2	CDH2	0.998	2
GRIA2	DLG4	0.996	2
RPS23	RPL9	0.999	2
RPS23	RPL32	0.999	2
RPS23	RPS6	0.999	2
RPS23	RPL14	0.999	2
RPS23	RPL13A	0.999	2
UTP15	CIRH1A	0.999	2
UTP15	WDR46	0.999	2
UTP15	NOP58	0.999	2
UTP15	MPHOSPH10	0.999	2
UTP15	UTP18	0.999	2
COG5	COG7	0.999	2
COG5	COG3	0.999	2
COG5	COG2	0.999	2
COG5	COG8	0.999	2
COG5	COG1	0.999	2
SPTSSA	SPTLC3	0.994	2
SPTSSA	KDSR	0.958	2
SPTSSA	ORMDL3	0.952	2
IDH3A	ACO2	0.999	2
IDH3A	IDH3B	0.999	2
IDH3A	IDH2	0.998	2
IDH3A	IDH1	0.995	2
COG1	COG2	0.999	2
COG1	COG4	0.999	2
COG1	COG6	0.999	2
COG1	COG8	0.999	2
STAT6	NCOA1	0.997	2
STAT6	IL4R	0.997	2
STAT6	CREBBP	0.996	2
STAT6	EP300	0.994	2
STAT6	JAK1	0.991	2
PATL1	DCP2	0.999	2
PATL1	DDX6	0.999	2
PATL1	LSM2	0.999	2
PATL1	LSM1	0.999	2
PATL1	XRN1	0.999	2
MED1	ESR1	0.999	2
MED1	PPARG	0.999	2
MED1	MED12	0.998	2
MED1	MED14	0.998	2
MED1	CDK8	0.997	2
CACNB3	CACNA1D	0.987	2
CACNB3	CACNA2D4	0.984	2
CACNB3	CACNA1F	0.976	2
CACNB3	CACNA2D1	0.976	2
POLR2G	POLR2C	0.999	2
POLR2G	POLR2A	0.999	2
POLR2G	POLR2F	0.999	2
POLR2G	POLR2L	0.999	2
POLR2G	POLR2E	0.999	2
HDAC3	NCOR1	0.999	2
HDAC3	NCOR2	0.999	2
HDAC3	MYC	0.998	2
HDAC3	PPARG	0.997	2
TMED10	TMED2	0.999	2
TMED10	TMED9	0.997	2
TMED10	PSENEN	0.988	2
TMED10	TMED4	0.985	2
TMED10	APH1A	0.984	2
CTLA4	CD80	0.999	2
CTLA4	PTPN11	0.999	2
CTLA4	CD86	0.999	2
CTLA4	LCK	0.997	2
CTLA4	B7RP1	0.997	2
ANKRD27	RAB32	0.985	2
ANKRD27	RAB21	0.981	2
ANKRD27	VAMP7	0.98	2
ANKRD27	VPS29	0.94	2
ANKRD27	RAB38	0.94	2
IL13	IL4R	0.999	2
IL13	IL13RA1	0.999	2
IL13	IL13RA2	0.999	2
IL13	TNF	0.989	2
IL13	IL6	0.987	2
STX8	STX7	0.999	2
STX8	VTI1B	0.999	2
STX8	VAMP8	0.981	2
STX8	YKT6	0.979	2
STX8	VTI1A	0.976	2
COG8	COG3	0.999	2
COG8	COG6	0.999	2
COG8	COG4	0.999	2
IL7R	TSLP	0.999	2
IL7R	CRLF2	0.999	2
IL7R	IL7	0.999	2
IL7R	IL2RG	0.998	2
IL7R	JAK1	0.998	2
TBCA	TBCE	0.972	2
TBCA	TBCD	0.952	2
TBCA	TUBA4A	0.908	2
TBCA	TUBB2A	0.901	2
TBCA	TBCB	0.869	2
SEC23A	SEC24A	0.999	2
SEC23A	SEC31A	0.999	2
SEC23A	SEC13	0.999	2
SEC23A	SEC24D	0.999	2
SEC23A	SEC24B	0.998	2
RND1	PLXNB1	0.999	2
RND1	PLXNA1	0.995	2
RND1	PLXNA2	0.988	2
RND1	RRAS	0.981	2
RND1	PLXNB2	0.969	2
GP6	FCER1G	0.999	2
GP6	LYN	0.99	2
GP6	VWF	0.988	2
GP6	SYK	0.982	2
GP6	FYN	0.974	2
CNIH2	GRIA1	0.951	2
CNIH2	GRIA2	0.928	2
CNIH2	SHISA9	0.92	2
CNIH2	SCFD1	0.918	2
CNIH2	GRIA3	0.914	2
PSMD2	PSMD13	0.999	2
PSMD2	PSMB3	0.999	2
PSMD2	PSMA6	0.999	2
PSMD2	PSMB1	0.999	2
PSMD2	PSMA1	0.999	2
NUP93	NUP155	0.999	2
NUP93	NUP62	0.999	2
NUP93	NUP54	0.999	2
NUP93	NUP205	0.999	2
NUP93	NUP188	0.999	2
MAPK7	MAP2K5	0.997	2
MAPK7	MEF2C	0.991	2
MAPK7	MEF2A	0.988	2
MAPK7	MEF2D	0.986	2
MAPK7	DUSP6	0.968	2
CARKD	APOA1BP	0.993	2
CARKD	GAPDH	0.908	2
CARKD	ENSP00000452549	0.902	2
CARKD	YJEFN3	0.863	2
CARKD	PNPO	0.793	2
IFT80	IFT88	0.997	2
IFT80	IFT52	0.99	2
IFT80	IFT81	0.989	2
IFT80	IFT140	0.987	2
GNAI2	GNB1	0.999	2
GNAI2	GNG2	0.989	2
GNAI2	GNAI3	0.988	2
GNAI2	GNAI1	0.985	2
GNAI2	ADORA1	0.977	2
FBXW5	DDB1	0.998	2
FBXW5	CUL4A	0.99	2
FBXW5	SKP1	0.973	2
FBXW5	CUL1	0.972	2
FBXW5	RBX1	0.964	2
NPHP1	NPHP4	0.999	2
NPHP1	RPGR	0.99	2
NPHP1	RPGRIP1L	0.988	2
NPHP1	AHI1	0.977	2
NPHP1	BCAR1	0.976	2
MED29	MED18	0.999	2
MED29	MED27	0.998	2
MED29	MED20	0.998	2
MED29	MED14	0.997	2
MED29	MED16	0.997	2
IL1RAP	MYD88	0.999	2
IL1RAP	IL1B	0.999	2
IL1RAP	IL1R1	0.998	2
IL1RAP	IL33	0.998	2
IL1RAP	IRAK1	0.995	2
CRAT	HSD17B4	0.992	2
CRAT	ACOX1	0.972	2
CRAT	ECH1	0.969	2
CRAT	EHHADH	0.968	2
CRAT	ECI2	0.968	2
PEX7	PEX5	0.999	2
PEX7	PEX5L	0.998	2
PEX7	PEX14	0.998	2
PEX7	ACAA1	0.991	2
COG4	COG6	0.999	2
COG4	COG7	0.999	2
COG4	COG3	0.999	2
NUP98	NUP155	0.999	2
NUP98	SEH1L	0.999	2
NUP98	SEC13	0.999	2
NUP98	NUP133	0.999	2
NUP98	NUP85	0.999	2
RMI1	TOP3A	0.999	2
RMI1	FANCM	0.999	2
RMI1	FANCA	0.999	2
RMI1	BLM	0.999	2
RMI1	RMI2	0.999	2
SSR4	SSR2	0.999	2
SSR4	SEC61B	0.994	2
SSR4	SSR1	0.987	2
SSR4	TMED10	0.974	2
STX4	SNAP23	0.999	2
STX4	VAMP2	0.999	2
STX4	STXBP3	0.999	2
STX4	VAMP3	0.999	2
STX4	VAMP8	0.999	2
NCL	NPM1	0.999	2
NCL	TOP1	0.997	2
NCL	FBL	0.995	2
NCL	COL18A1	0.991	2
NCL	TP53	0.989	2
AQP10	AQP8	0.978	2
AQP10	MIP	0.97	2
AQP10	AQP5	0.964	2
AQP10	AQP12A	0.962	2
AQP10	AQP11	0.95	2
AQP11	AQP8	0.964	2
AQP11	AQP7	0.962	2
AQP11	MIP	0.952	2
AQP11	AQP3	0.952	2
AQP11	AQP1	0.951	2
SHMT1	GART	0.999	2
SHMT1	AMT	0.996	2
SHMT1	MTHFD1	0.996	2
SHMT1	ATIC	0.996	2
SHMT1	TYMS	0.991	2
CACNB2	CACNA2D1	0.997	2
CACNB2	CACNA1S	0.991	2
CACNB2	CACNA1D	0.982	2
CACNB2	CACNA2D2	0.958	2
ARID1A	SMARCD1	0.999	2
ARID1A	ACTL6A	0.999	2
ARID1A	SMARCC2	0.999	2
ARID1A	SMARCA4	0.999	2
EML4	ALK	0.998	2
EML4	KRAS	0.963	2
EML4	HRAS	0.953	2
EML4	PIK3CA	0.935	2
EML4	NEK7	0.929	2
CNOT1	RQCD1	0.999	2
CNOT1	CNOT6L	0.999	2
CNOT1	CNOT4	0.999	2
CNOT1	CNOT11	0.999	2
CNOT1	CNOT7	0.999	2
C7	C5	0.998	2
C7	C6	0.995	2
C7	C8G	0.986	2
C7	C9	0.982	2
C7	C8B	0.981	2
IFT88	IFT52	0.999	2
IFT88	IFT81	0.998	2
IFT88	IFT20	0.996	2
MED14	MED21	0.999	2
MED14	MED6	0.999	2
MED14	MED10	0.999	2
MED14	MED7	0.999	2
GSK3B	MAPT	0.999	2
GSK3B	AXIN2	0.999	2
GSK3B	AXIN1	0.999	2
GSK3B	CTNNB1	0.999	2
CD28	GRB2	0.999	2
CD28	LCK	0.999	2
CD28	CD80	0.999	2
CD28	CD86	0.999	2
CD28	PRKCQ	0.996	2
MED16	MED4	0.997	2
MED16	MED14	0.997	2
MED16	MED15	0.997	2
MED16	MED18	0.996	2
NR2F1	ESR1	0.969	2
NR2F1	RXRA	0.93	2
NR2F1	MYC	0.927	2
NR2F1	FAT1	0.913	2
NR2F1	PPARA	0.91	2
PPP1CA	PPP1R15A	0.999	2
PPP1CA	PPP1R9B	0.997	2
PPP1CA	PPP1R10	0.995	2
PPP1CA	WDR82	0.995	2
PPP1CA	PPP1R7	0.994	2
TMEM39A	CLEC16A	0.807	2
TMEM39A	KIF21B	0.741	2
FLNC	MYOT	0.982	2
FLNC	MYOZ1	0.968	2
FLNC	FBLIM1	0.948	2
FLNC	PHLDB2	0.93	2
FLNC	SGCD	0.92	2
RAB28	PDE6D	0.983	2
RAB28	RAB18	0.96	2
RAB28	GRK1	0.954	2
RAB28	KCNJ13	0.953	2
RAB28	SCFD1	0.951	2
DEXI	CLEC16A	0.813	2
IDH2	IDH3B	0.996	2
IDH2	ACO2	0.982	2
IDH2	OGDH	0.974	2
ACAA1	HSD17B4	0.998	2
ACAA1	HADH	0.99	2
ACAA1	EHHADH	0.989	2
SHMT2	BABAM1	0.998	2
SHMT2	BRCC3	0.998	2
SHMT2	GART	0.998	2
SHMT2	FAM175B	0.998	2
SHMT2	BRE	0.997	2
SOWAHB	FAM189A1	0.763	2
SOWAHB	SHROOM3	0.735	2
SOWAHB	ELFN2	0.702	2
ZPBP2	GSDMB	0.857	2
ZPBP2	ORMDL3	0.828	2
ZPBP2	IKZF3	0.742	2
ZPBP2	GSDMA	0.71	2
ADORA2A	GNAS	0.939	2
ADORA2A	NT5E	0.927	2
ADORA2A	GNAL	0.901	2
ADORA2A	ADORA1	0.899	2
ADORA2A	ADA	0.898	2
DHX15	SNRPA1	0.999	2
DHX15	TFIP11	0.999	2
DHX15	PRPF19	0.999	2
DHX15	EFTUD2	0.998	2
DHX15	SNRPD3	0.998	2
LCK	PTPRC	0.999	2
LCK	CD247	0.999	2
LCK	CD8A	0.999	2
HEY1	NOTCH1	0.989	2
HEY1	NOTCH3	0.986	2
HEY1	RBPJ	0.983	2
HEY1	NOTCH4	0.98	2
HEY1	GATA4	0.979	2
SEC23B	SEC31A	0.996	2
SEC23B	SEC13	0.996	2
SEC23B	SEC24C	0.994	2
SEC23B	SEC24D	0.994	2
SEC23B	SEC24A	0.991	2
EEF1A1	EEF1G	0.999	2
EEF1A1	EEF1B2	0.999	2
EEF1A1	RPS2	0.999	2
EEF1A1	RPL4	0.998	2
EEF1A1	RPL3	0.998	2
DFNA5	GSDMA	0.82	2
DFNA5	KCNQ4	0.758	2
POFUT2	POFUT1	0.986	2
POFUT2	ADAMTSL1	0.983	2
POFUT2	ADAMTSL2	0.976	2
POFUT2	ADAMTS13	0.961	2
POFUT2	THBS1	0.961	2
CAMK2D	CAMK2B	0.996	2
CAMK2D	CAMK2A	0.996	2
CAMK2D	CAMK2G	0.987	2
CAMK2D	CALM2	0.982	2
CAMK2D	CALM3	0.965	2
ACSL4	ACOX1	0.958	2
ACSL4	ACOX2	0.951	2
ACSL4	FASN	0.948	2
ACSL4	ACADL	0.947	2
ACSL4	FADS2	0.934	2
KAT5	EP400	0.999	2
KAT5	MYC	0.999	2
KAT5	RUVBL2	0.999	2
KAT5	RUVBL1	0.999	2
KAT5	EPC1	0.999	2
GYG1	GYS1	0.996	2
GYG1	GBE1	0.994	2
GYG1	GYS2	0.979	2
GYG1	PPP1R3C	0.977	2
GYG1	AGL	0.969	2
PTK2	ITGB1	0.999	2
PTK2	PXN	0.999	2
PTK2	BCAR1	0.999	2
PTK2	GRB2	0.999	2
PTK2	CRK	0.998	2
CS	MDH2	0.999	2
CS	ACO2	0.998	2
CS	MDH1	0.997	2
CS	IDH3A	0.994	2
RNF41	USP8	0.999	2
RNF41	ERBB3	0.995	2
RNF41	BIRC6	0.964	2
RNF41	UBE2D1	0.938	2
RNF41	ERBB2	0.934	2
GNAI1	GNB1	0.999	2
GNAI1	GNG2	0.998	2
GNAI1	SMO	0.996	2
GNAI1	RGS14	0.994	2
GNAI1	CNR1	0.99	2
RBPJ	NOTCH1	0.999	2
RBPJ	MAML1	0.999	2
RBPJ	NOTCH2	0.999	2
RBPJ	NCOR2	0.999	2
RBPJ	SPEN	0.998	2
DNER	PSEN1	0.961	2
DNER	NCSTN	0.937	2
DNER	NOTCH1	0.921	2
DNER	PSEN2	0.92	2
DNER	APH1B	0.911	2
ELOVL2	FADS1	0.98	2
ELOVL2	HSD17B12	0.955	2
ELOVL2	FADS2	0.922	2
ELOVL2	TECR	0.887	2
ELOVL2	PTPLA	0.879	2
PGAP1	PIGT	0.982	2
PGAP1	GPAA1	0.98	2
PGAP1	PIGK	0.977	2
PGAP1	PIGU	0.964	2
PGAP1	PIGS	0.962	2
C5AR1	C5	0.998	2
C5AR1	TLR2	0.987	2
C5AR1	RPS19	0.985	2
C5AR1	C3	0.935	2
C5AR1	TLR4	0.926	2
BLM	RAD51	0.999	2
BLM	APITD1	0.999	2
BLM	FANCM	0.999	2
BLM	FANCA	0.999	2
TBCD	ARL2	0.999	2
TBCD	TBCE	0.999	2
TBCD	TBCC	0.987	2
TBCD	TUBB2A	0.961	2
UBE2I	SUMO3	0.999	2
UBE2I	SAE1	0.999	2
UBE2I	RANBP2	0.999	2
UBE2I	PIAS1	0.999	2
UBE2I	UBA2	0.999	2
SLC25A46	MFN1	0.726	2
SLC25A46	TMEM232	0.72	2
SLC25A46	SLC7A6OS	0.713	2
SLC25A46	CHCHD3	0.706	2
ACSL5	ACOX1	0.97	2
ACSL5	ACOX2	0.969	2
ACSL5	ELOVL6	0.954	2
ACSL5	ACADL	0.953	2
ACSL5	FASN	0.949	2
ACOX3	HSD17B4	0.994	2
ACOX3	EHHADH	0.983	2
ACOX3	ACAA1	0.977	2
ACOX3	AMACR	0.977	2
ACOX3	ECI2	0.975	2
CACNA2D1	CACNB1	0.998	2
CACNA2D1	CACNG1	0.997	2
CACNA2D1	CACNA1S	0.989	2
ACSL3	ACOX1	0.96	2
ACSL3	ACADL	0.958	2
ACSL3	FASN	0.954	2
ACSL3	ACOX2	0.948	2
ACSL3	FADS2	0.935	2
METTL20	ETFB	0.91	2
METTL20	METTL10	0.886	2
METTL20	METTL21A	0.881	2
METTL20	N6AMT2	0.875	2
METTL20	VCPKMT	0.852	2
WDR5	SETD1B	0.999	2
WDR5	KMT2A	0.999	2
WDR5	KMT2D	0.999	2
WDR5	RBBP5	0.999	2
WDR5	ASH2L	0.999	2
WWP2	PTEN	0.998	2
WWP2	UBC	0.99	2
WWP2	RPS27A	0.981	2
WWP2	UBE2L3	0.963	2
WWP2	UBB	0.943	2
SPTSSB	SPTLC3	0.994	2
SPTSSB	ORMDL3	0.945	2
SPTSSB	ORMDL1	0.921	2
PTPN22	CSK	0.998	2
PTPN22	LCK	0.996	2
PTPN22	HLA-DRB1	0.989	2
PTPN22	ZAP70	0.988	2
PTPN22	SRC	0.977	2
HLA-DRB1	HLA-DRA	0.999	2
HLA-DRB1	HLA-DMA	0.998	2
HLA-DRB1	HLA-DMB	0.989	2
C8A	C5	0.999	2
C8A	C6	0.997	2
C8A	C8G	0.997	2
C8A	C8B	0.996	2
TAF11	TAF1	0.999	2
TAF11	AK6	0.999	2
TAF11	TAF8	0.999	2
TAF11	TAF5	0.999	2
TAF11	TAF7	0.999	2
MAGT1	DDOST	0.999	2
MAGT1	STT3B	0.999	2
MAGT1	DAD1	0.998	2
METTL13	METTL10	0.834	2
METTL13	METTL20	0.801	2
METTL13	SMARCC1	0.795	2
METTL13	ADAT3	0.793	2
METTL13	PPAPDC2	0.748	2
DMD	SNTA1	0.999	2
DMD	DAG1	0.999	2
DMD	NOS1	0.997	2
DMD	CAV3	0.997	2
MAP3K3	CCM2	0.999	2
MAP3K3	TRAF6	0.998	2
MAP3K3	MAP2K5	0.998	2
MAP3K3	SQSTM1	0.967	2
MAP3K3	MAP3K7	0.961	2
PSMB5	PSMD6	0.999	2
PSMB5	PSMA3	0.999	2
PSMB5	PSMC3	0.999	2
PSMB5	PSMD12	0.999	2
PSMB5	PSMD2	0.999	2
CD47	SIRPA	0.999	2
CD47	THBS1	0.999	2
CD47	SIRPG	0.999	2
CD47	THBS2	0.994	2
CD47	KDR	0.987	2
FH	MDH2	0.997	2
FH	ACO2	0.994	2
FH	SDHA	0.993	2
FH	SDHB	0.993	2
FH	CS	0.992	2
HEATR1	WDR43	0.999	2
HEATR1	TBL3	0.999	2
HEATR1	WDR75	0.999	2
HEATR1	PDCD11	0.999	2
HEATR1	UTP18	0.999	2
COG2	COG4	0.999	2
COG2	COG6	0.999	2
COG2	COG3	0.999	2
COG2	COG7	0.999	2
IARS2	EPRS	0.978	2
IARS2	QARS	0.975	2
IARS2	LARS	0.973	2
IARS2	PARS2	0.961	2
IARS2	AARS	0.951	2
EPRS	DARS	0.999	2
EPRS	RPL13A	0.999	2
EPRS	KARS	0.999	2
EPRS	QARS	0.999	2
EPRS	RARS	0.999	2
EZR	SLC9A3R1	0.999	2
EZR	ICAM1	0.998	2
EZR	SLC9A1	0.998	2
EZR	CFTR	0.997	2
EZR	SLC9A3R2	0.997	2
NEK7	NLRP3	0.999	2
NEK7	NEK6	0.984	2
NEK7	NUP98	0.915	2
NCF2	CYBB	0.999	2
NCF2	RAC1	0.999	2
STX11	SNAP23	0.999	2
STX11	STXBP2	0.996	2
STX11	VAMP8	0.986	2
STX11	VTI1B	0.968	2
STX11	UNC13D	0.923	2
PEX19	PEX16	0.999	2
PEX19	PEX3	0.999	2
PEX19	PEX14	0.999	2
PEX19	PEX10	0.996	2
FCER1A	FCER1G	0.993	2
FCER1A	MS4A2	0.966	2
FCER1A	LYN	0.964	2
FCER1A	SYK	0.958	2
FCER1A	LCP2	0.952	2
HEY2	NOTCH1	0.985	2
HEY2	RBPJ	0.981	2
HEY2	HEY1	0.976	2
HEY2	NOTCH3	0.975	2
HEY2	NOTCH4	0.973	2
PSTK	SARS2	0.994	2
PSTK	SARS	0.993	2
PSTK	SEPSECS	0.993	2
PSTK	TRNAU1AP	0.94	2
PSTK	EEFSEC	0.936	2
IRAK1	MYD88	0.999	2
IRAK1	TLR4	0.999	2
IRAK1	TOLLIP	0.999	2
IRAK1	IKBKG	0.999	2
IRAK1	TRAF6	0.999	2
RPL5	RPL4	0.999	2
RPL5	RPL39	0.999	2
RPL5	RPL3	0.999	2
RPL5	RPL37A	0.999	2
RPL5	RPL7	0.999	2
SCD	SREBF1	0.99	2
SCD	ELOVL6	0.965	2
SCD	HSD17B12	0.961	2
SCD	NR1H3	0.954	2
SCD	FASN	0.938	2
ELOVL5	FADS2	0.987	2
ELOVL5	FADS1	0.862	2
ELOVL5	SCD	0.803	2
ELOVL5	FADS3	0.792	2
C8B	C5	0.999	2
C8B	C8G	0.997	2
C8B	C6	0.996	2
SCP2	PEX5	0.996	2
SCP2	HSD17B4	0.996	2
SCP2	CAT	0.994	2
SCP2	ECI2	0.992	2
IL13RA1	IL4R	0.999	2
IL13RA1	JAK2	0.984	2
IL13RA1	JAK1	0.965	2
POLH	PCNA	0.999	2
POLH	REV1	0.999	2
POLH	REV3L	0.996	2
POLH	RAD18	0.986	2
POLH	RAD51	0.982	2
RLF	COLCA2	0.768	2
RLF	MYCL	0.764	2
RLF	HIGD1A	0.747	2
RLF	WBP1L	0.743	2
RLF	CCNT2	0.736	2
GNMT	DMGDH	0.985	2
GNMT	SARDH	0.975	2
GNMT	SHMT2	0.97	2
GNMT	SHMT1	0.959	2
GNMT	AGXT	0.938	2
ADA	DPP4	0.997	2
ADA	ADK	0.992	2
ADA	PNP	0.99	2
ADA	NT5E	0.973	2
ADA	DCK	0.954	2
TBCC	TBCE	0.973	2
TBCC	ARL2	0.901	2
TBCC	ARL3	0.826	2
TRAF3IP1	IFT20	0.995	2
TRAF3IP1	IFT81	0.994	2
TRAF3IP1	IFT172	0.993	2
TRAF3IP1	CLUAP1	0.989	2
RPRD1B	POLR2A	0.99	2
RPRD1B	RPAP2	0.987	2
RPRD1B	POLR2B	0.962	2
RPRD1B	POLR2C	0.962	2
RPRD1B	RPRD2	0.961	2
YARS	EPRS	0.998	2
YARS	QARS	0.995	2
YARS	AARS	0.991	2
YARS	MARS	0.989	2
YARS	GARS	0.989	2
HDAC1	RB1	0.999	2
HDAC1	SIN3A	0.999	2
HDAC1	RBBP7	0.999	2
HDAC1	NCOR1	0.999	2
HDAC1	SAP30	0.999	2
TXLNA	STX4	0.981	2
TXLNA	STX3	0.976	2
TXLNA	STX1A	0.97	2
TXLNA	STXBP2	0.902	2
TXLNA	SNAP25	0.9	2
TRNAU1AP	PRPF39	0.974	2
TRNAU1AP	SEPSECS	0.917	2
TRNAU1AP	SNRNP70	0.912	2
TRNAU1AP	EEFSEC	0.912	2
ZNF76	TCP11	0.945	2
ZNF76	TBP	0.891	2
ZNF76	ZUFSP	0.765	2
ZNF76	MRPS11	0.763	2
ZNF76	THAP11	0.733	2
IL2RG	IL4R	0.999	2
IL2RG	JAK3	0.999	2
HLA-DQA2	HLA-DQB2	0.99	2
HLA-DQA2	HLA-DQB1	0.974	2
HLA-DQA2	PTPN22	0.938	2
HLA-DQA2	CD74	0.937	2
HLA-DQA2	CTSS	0.928	2
TGFBR1	CAV1	0.999	2
TGFBR1	FKBP1A	0.999	2
TGFBR1	SMAD4	0.999	2
TGFBR1	TGFB3	0.999	2
TGFBR1	SMAD2	0.999	2
SDHB	SDHC	0.999	2
SDHB	SDHD	0.999	2
SDHB	SUCLG1	0.999	2
SDHB	UQCRC2	0.997	2
IARS	LARS	0.999	2
IARS	QARS	0.999	2
IARS	RARS	0.999	2
IARS	KARS	0.999	2
SYK	FCER1G	0.999	2
SYK	BLNK	0.999	2
SYK	CD79A	0.999	2
SYK	VAV1	0.999	2
SECISBP2	EEFSEC	0.995	2
SECISBP2	TRNAU1AP	0.907	2
SECISBP2	PSTK	0.87	2
SECISBP2	NUFIP1	0.838	2
SECISBP2	SEPSECS	0.826	2
IRS2	GRB2	0.999	2
IRS2	PIK3R1	0.999	2
IRS2	IGF1R	0.998	2
IRS2	PIK3CA	0.988	2
IRS2	IGF1	0.986	2
CSNK2B	CSNK2A2	0.999	2
CSNK2B	CSNK2A1	0.999	2
CSNK2B	SSRP1	0.996	2
CSNK2B	CSNK2A3	0.992	2
CSNK2B	SUPT16H	0.992	2
SLC15A1	SLC22A6	0.829	2
SLC15A1	SLC5A1	0.829	2
SLC15A1	SLC1A1	0.818	2
SLC15A1	ACE	0.775	2
SLC15A1	SLC2A2	0.773	2
SYNDIG1	GSG1L	0.81	2
SYNDIG1	CNIH2	0.741	2
SYNDIG1	SHISA9	0.738	2
SYNDIG1	GRIA2	0.703	2
FOXH1	SMAD2	0.999	2
FOXH1	SMAD4	0.999	2
FOXH1	SMAD3	0.99	2
FOXH1	NKX2-5	0.985	2
FOXH1	DRAP1	0.973	2
SUGT1	HSP90AA1	0.999	2
SUGT1	HSP90AB1	0.999	2
SUGT1	SKP1	0.992	2
SUGT1	TRAP1	0.991	2
SUGT1	HSP90B1	0.963	2
HES5	NOTCH1	0.985	2
HES5	RBPJ	0.978	2
HES5	NOTCH2	0.971	2
HES5	NOTCH3	0.969	2
HES5	NOTCH4	0.961	2
SKI	SMAD4	0.999	2
SKI	SMAD2	0.996	2
SKI	SMAD3	0.995	2
SKI	NCOR1	0.991	2
SKI	SIN3A	0.986	2
CYBB	NCF4	0.998	2
SEPHS1	SEPSECS	0.992	2
SEPHS1	SCLY	0.986	2
SEPHS1	TXNRD1	0.944	2
SEPHS1	TXNRD2	0.94	2
SEPHS1	EEFSEC	0.908	2
PCNA	KIAA0101	0.999	2
PCNA	FEN1	0.999	2
PCNA	RFC2	0.999	2
PCNA	CDK2	0.999	2
PCNA	CDK4	0.999	2
IL2RA	IL2RG	0.998	2
IL2RA	FOXP3	0.995	2
IL2RA	STAT5B	0.989	2
IDH3B	ACO2	0.996	2
IDH3B	IDH1	0.995	2
GYG2	GYS1	0.992	2
GYG2	GYS2	0.974	2
GYG2	GBE1	0.969	2
GYG2	UGP2	0.944	2
GYG2	AGL	0.943	2
NOP56	MPHOSPH10	0.999	2
NOP56	DKC1	0.999	2
NOP56	NOP58	0.999	2
NOP56	KRR1	0.999	2
NOP56	NHP2	0.999	2
GLDC	GCSH	0.999	2
GLDC	AMT	0.999	2
GLDC	SHMT2	0.991	2
GLDC	SHMT1	0.991	2
GLDC	DLD	0.987	2
IL33	IL1RL1	0.999	2
IL33	CASP1	0.968	2
IL33	GATA3	0.967	2
IL33	HIST2H2AC	0.961	2
CD274	PDCD1	0.999	2
CD274	CD4	0.988	2
CD274	CD80	0.988	2
CD274	CTLA4	0.987	2
CD274	PDCD1LG2	0.977	2
SEPSECS	SEPHS2	0.991	2
SEPSECS	SARS	0.912	2
N6AMT2	EEF1A1	0.976	2
N6AMT2	METTL10	0.876	2
N6AMT2	VCPKMT	0.842	2
N6AMT2	METTL21A	0.837	2
SEC13	SAR1B	0.999	2
SEC13	NUP160	0.999	2
SEC13	NUP43	0.999	2
SEC13	SEH1L	0.999	2
ADAMTS7	ADAMTS12	0.944	2
ADAMTS7	THBS1	0.935	2
ADAMTS7	B3GALTL	0.935	2
ADAMTS7	ADAMTSL1	0.932	2
ADAMTS7	ADAMTS13	0.925	2
HSPD1	HSPA9	0.999	2
HSPD1	TLR4	0.999	2
HSPD1	HSPE1	0.999	2
HSPD1	TLR2	0.998	2
HSPD1	HSP90AA1	0.998	2
DCP2	DCP1B	0.999	2
DCP2	EDC3	0.999	2
DCP2	DCP1A	0.999	2
DCP2	DDX6	0.999	2
TBP	TAF1L	0.999	2
TBP	GTF2A2	0.999	2
TBP	TAF12	0.999	2
TBP	GTF2B	0.999	2
TBP	TAF3	0.999	2
SUMO1	UBA2	0.999	2
SUMO1	PIAS1	0.999	2
SUMO1	PIAS2	0.999	2
SUMO1	TDG	0.999	2
SUMO1	SENP2	0.999	2
STAT4	IL12RB2	0.99	2
STAT4	JAK2	0.983	2
STAT4	TYK2	0.981	2
STAT4	IL12RB1	0.976	2
STAT4	IL10	0.97	2
STT3A	DDOST	0.999	2
STT3A	TUSC3	0.993	2
PLXNA1	NRP1	0.999	2
PLXNA1	TREM2	0.996	2
PLXNA1	SEMA3A	0.996	2
PLXNA1	TYROBP	0.986	2
NR2F2	ESR1	0.953	2
NR2F2	PROX1	0.953	2
NR2F2	BCL11A	0.927	2
NR2F2	PPARG	0.913	2
NR2F2	ZFPM2	0.912	2
MIEN1	PGAP3	0.926	2
MIEN1	SELT	0.835	2
MIEN1	SEPW1	0.816	2
MIEN1	STARD3	0.79	2
MIEN1	TCAP	0.785	2
CACNB1	CACNG1	0.989	2
CACNB1	CACNA1D	0.973	2
CACNB1	CACNA2D2	0.968	2
CACNB1	CACNA1C	0.962	2
SMARCD1	ACTL6A	0.999	2
SMARCD1	SMARCC1	0.999	2
SMARCD1	SMARCC2	0.999	2
SMARCD1	SMARCB1	0.999	2
SEC31A	SEC13	0.999	2
SEC31A	PDCD6	0.999	2
SEC31A	SEC24B	0.998	2
SEC31A	SEC24A	0.996	2
CAMK2B	CAMK2A	0.996	2
CAMK2B	CALM2	0.979	2
CAMK2B	CALM3	0.978	2
CAMK2B	DLG4	0.967	2
VCPKMT	VCP	0.995	2
VCPKMT	UBXN6	0.921	2
VCPKMT	METTL10	0.855	2
HECW1	UBC	0.937	2
HECW1	DVL1	0.936	2
HECW1	UBA52	0.926	2
HECW1	RPS27A	0.917	2
HECW1	UBB	0.916	2
RAB27A	MYO5A	0.999	2
RAB27A	MLPH	0.999	2
RAB27A	SYTL4	0.998	2
RAB27A	SYTL1	0.998	2
RAB27A	MYRIP	0.998	2
ZNF143	TCP11	0.909	2
ZNF143	CHD8	0.879	2
ZNF143	RAD21	0.846	2
ZNF143	POU2F1	0.838	2
ZNF143	SP1	0.817	2
HLA-A	B2M	0.999	2
HLA-A	TAPBP	0.999	2
HLA-A	KIR3DL1	0.998	2
HLA-A	KIR3DL2	0.995	2
HLA-A	PDIA3	0.993	2
CARD11	BCL10	0.999	2
CARD11	MALT1	0.999	2
CARD11	IKBKG	0.997	2
CARD11	PRKCQ	0.997	2
CARD11	MAP3K7	0.993	2
MPST	NFS1	0.997	2
MPST	CTH	0.995	2
MPST	MOCS3	0.991	2
MPST	SUOX	0.982	2
PLAA	VCP	0.999	2
PLAA	UBC	0.982	2
PLAA	UFD1L	0.975	2
PLAA	NSFL1C	0.954	2
PLAA	NPLOC4	0.954	2
CAMK2A	GRIN2B	0.999	2
CAMK2A	MAPT	0.983	2
CAMK2A	GRIA1	0.98	2
SEC24A	SEC13	0.998	2
SEC24A	SEC24D	0.996	2
SEC24A	SAR1A	0.995	2
SPTLC3	KDSR	0.969	2
SPTLC3	ORMDL3	0.959	2
RPRD1A	POLR2A	0.972	2
RPRD1A	RPAP2	0.972	2
RPRD1A	RPRD1B	0.915	2
RPRD1A	POLR2G	0.914	2
RPRD1A	POLR2D	0.895	2
MAP3K1	AXIN1	0.996	2
MAP3K1	MAP2K4	0.992	2
MAP3K1	MAPK8	0.991	2
MAP3K1	TRAF2	0.986	2
MAP3K1	MAP2K1	0.984	2
NEDD4L	SMAD7	0.999	2
NEDD4L	SMAD2	0.999	2
NEDD4L	SGK1	0.998	2
NEDD4L	SCNN1B	0.998	2
NEDD4L	SCNN1A	0.998	2
CRLF2	TSLP	0.999	2
CRLF2	JAK2	0.989	2
CRLF2	IL7	0.873	2
CRLF2	JAK1	0.863	2
NCOR2	HDAC4	0.999	2
NCOR2	PPARA	0.999	2
NCOR2	HDAC1	0.999	2
IL18BP	IL18RAP	0.985	2
IL18BP	IL18R1	0.957	2
PPARA	NCOR1	0.999	2
PPARA	NCOA1	0.999	2
PPARA	PPARGC1A	0.999	2
PPARA	FABP1	0.998	2
TST	HSPD1	0.989	2
TST	MOCS3	0.984	2
TST	SUOX	0.982	2
TST	CTH	0.977	2
TST	SQRDL	0.975	2
CD8A	B2M	0.999	2
CD8A	CD8B	0.997	2
CD8A	CD247	0.995	2
CD8A	CD4	0.994	2
SSB	HNRNPR	0.975	2
SSB	PTBP1	0.965	2
SSB	ELAVL1	0.961	2
SSB	TRIM21	0.961	2
SSB	HNRNPK	0.958	2
MAP3K2	MAP2K5	0.998	2
MAP3K2	MAP2K4	0.989	2
MAP3K2	MAP2K7	0.975	2
MAP3K2	SH2D2A	0.965	2
MAP3K2	RAP1A	0.931	2
TMEM67	MKS1	0.992	2
TMEM67	CC2D2A	0.991	2
TMEM67	TMEM216	0.987	2
TMEM67	AHI1	0.985	2
TMEM67	CEP290	0.985	2
IDH1	IDH3G	0.994	2
IDH1	ACO2	0.978	2
IDH1	OGDH	0.97	2
HLA-DQB2	HLA-DQA1	0.993	2
HLA-DQB2	HLA-DMA	0.974	2
HLA-DQB2	CD74	0.973	2
HLA-DQB2	PTPRC	0.964	2
IRAK4	TRAF6	0.999	2
IRAK4	MYD88	0.999	2
IRAK4	IRAK2	0.996	2
IRAK4	TIRAP	0.992	2
IRAK4	TLR4	0.992	2
PEX5	PEX14	0.999	2
PEX5	PEX12	0.999	2
PEX5	CAT	0.997	2
JAK3	STAT5B	0.999	2
JAK3	STAT5A	0.998	2
JAK3	STAT3	0.998	2
JAK3	CD40	0.997	2
RPS18	RPL28	0.999	2
RPS18	RPS16	0.999	2
RPS18	RPL36	0.999	2
RPS18	RPS28	0.999	2
RPS18	RPS17	0.999	2
SMARCA4	SMARCD1	0.999	2
SMARCA4	HDAC1	0.999	2
SMARCA4	ARID2	0.999	2
SMARCA4	SMARCD2	0.999	2
PSMD13	PSMA4	0.999	2
PSMD13	PSMB2	0.999	2
PSMD13	PSMD4	0.999	2
PSMD13	PSMD11	0.999	2
PSMD13	PSMD1	0.999	2
HIGD1A	HIF1A	0.926	2
HIGD1A	EPAS1	0.905	2
HIGD1A	ARNT	0.901	2
HIGD1A	HIF3A	0.9	2
HLA-DMB	HLA-DMA	0.999	2
HLA-DMB	HLA-DRA	0.999	2
HLA-DMB	CD74	0.985	2
HLA-DMB	HLA-DPA1	0.979	2
DDOST	OST4	0.999	2
DDOST	STT3B	0.999	2
RHOA	PKN1	0.999	2
RHOA	RTKN	0.999	2
RHOA	ANLN	0.999	2
RHOA	ARHGEF2	0.999	2
RHOA	ARHGAP35	0.999	2
PNPT1	SUPV3L1	0.999	2
PNPT1	PPP1R8	0.99	2
PNPT1	DIS3	0.973	2
PNPT1	EXOSC4	0.973	2
PNPT1	EXOSC7	0.966	2
MYD88	TLR9	0.999	2
MYD88	IRAK2	0.999	2
MYD88	TLR7	0.999	2
LDB3	ACTN2	0.998	2
LDB3	MYOZ2	0.959	2
LDB3	ACTN1	0.959	2
LDB3	ACTN3	0.946	2
LDB3	TTN	0.946	2
CC2D2A	CEP290	0.996	2
CC2D2A	AHI1	0.99	2
CC2D2A	MKS1	0.985	2
EFCAB3	IQCF2	0.815	2
EFCAB3	EFCAB13	0.811	2
EFCAB3	KANSL1	0.707	2
ESR1	NCOR1	0.999	2
ESR1	DDX17	0.999	2
ESR1	SRC	0.999	2
ESR1	IGF1R	0.999	2
ESR1	PELP1	0.999	2
AQP12A	MIP	0.968	2
AQP12A	AQP8	0.964	2
AQP12A	AQP7	0.952	2
AQP12A	AQP4	0.949	2
SUMO2	RNF4	0.999	2
SUMO2	SAE1	0.999	2
SUMO2	UBE2I	0.999	2
SUMO2	RANGAP1	0.999	2
SUMO2	SENP1	0.999	2
PAPSS2	IMPAD1	0.953	2
PAPSS2	BPNT1	0.948	2
PAPSS2	SUOX	0.942	2
PAPSS2	DYM	0.923	2
PAPSS2	PAPSS1	0.911	2
HRAS	PIK3CA	0.999	2
HRAS	NF1	0.999	2
HRAS	SOS1	0.999	2
HRAS	BRAF	0.999	2
HLA-DPB1	HLA-DPA1	0.996	2
HLA-DPB1	HLA-DMA	0.978	2
HLA-DPB1	HLA-DRA	0.961	2
HLA-DPB1	HLA-DMB	0.949	2
HLA-DPB1	HLA-DOA	0.947	2
GBE1	GYS1	0.999	2
GBE1	AGL	0.998	2
GBE1	GYS2	0.997	2
GBE1	PYGL	0.994	2
PTPRC	CD22	0.999	2
PTPRC	SEMA4D	0.997	2
PTPRC	CXCR4	0.996	2
PTPRC	CD4	0.995	2
STXBP2	STX3	0.997	2
STXBP2	STX1A	0.968	2
STXBP2	TAGLN2	0.921	2
STXBP2	SOD1	0.915	2
BDNF	NGFR	0.999	2
BDNF	NTRK1	0.999	2
BDNF	NTRK2	0.999	2
BDNF	SORT1	0.999	2
BDNF	NTF3	0.993	2
SKIL	SMAD2	0.999	2
SKIL	SMAD4	0.999	2
SKIL	SMAD3	0.999	2
SKIL	NCOR1	0.992	2
SKIL	SKI	0.985	2
SLC15A2	PDZK1	0.857	2
SLC15A2	SLC22A8	0.711	2
SLC15A2	ABCB10	0.708	2
SLC15A2	SLC22A5	0.7	2
PPP2R5D	PPP2CA	0.999	2
PPP2R5D	PPP2R1A	0.999	2
PPP2R5D	PPP2CB	0.999	2
PPP2R5D	PPP2R1B	0.995	2
PPP2R5D	PPP2R4	0.994	2
PSMD6	PSMD1	0.999	2
PSMD6	PSMA2	0.999	2
PSMD6	PSMB2	0.999	2
PSMD6	PSMA4	0.999	2
PSMD6	PSMD4	0.999	2
TTC26	IFT46	0.992	2
TTC26	IFT81	0.99	2
TTC26	IFT88	0.989	2
TTC26	IFT57	0.987	2
TTC26	IFT74	0.983	2
RXRA	NCOA1	0.999	2
RXRA	NCOA2	0.999	2
RXRA	RARA	0.998	2
RXRA	NR1H3	0.998	2
RXRA	NCOR2	0.998	2
CDK5	CDK5R1	0.999	2
CDK5	MAPT	0.997	2
CDK5	NES	0.994	2
CDK5	CDK5R2	0.988	2
CDK5	CABLES1	0.984	2
CD200	CD200R1	0.999	2
CD200	CD200R1L	0.913	2
CD200	CX3CL1	0.839	2
CD200	SIRPA	0.723	2
RPL23	RPL8	0.999	2
RPL23	RPL24	0.999	2
RPL23	RPS2	0.999	2
RPL23	RPL22	0.999	2
RPL23	RPL37A	0.999	2
ACSL1	ACOX1	0.981	2
ACSL1	ACADL	0.971	2
ACSL1	FASN	0.969	2
ACSL1	ACOX2	0.968	2
ACSL1	PPARA	0.964	2
NEDD4	GRB10	0.999	2
NEDD4	ARRDC3	0.999	2
NEDD4	PTEN	0.999	2
NEDD4	GJA1	0.997	2
NEDD4	UBC	0.994	2
EIF4E	EIF4EBP2	0.999	2
EIF4E	EIF4A2	0.999	2
EIF4E	EIF4EBP1	0.999	2
EIF4E	DDX3X	0.999	2
EIF4E	EIF4A1	0.999	2
DROSHA	DDX5	0.999	2
DROSHA	DDX17	0.999	2
DROSHA	TP53	0.999	2
DROSHA	FUS	0.997	2
PIK3R1	PIK3CB	0.999	2
PIK3R1	PIK3CD	0.999	2
PIK3R1	ERBB3	0.999	2
PIK3R1	PTEN	0.999	2
PIK3R1	ESR1	0.999	2
GRIA1	DLG1	0.999	2
GRIA1	EPB41L1	0.999	2
GRIA1	CACNG2	0.999	2
GRIA1	DLG4	0.998	2
HDAC2	KDM1A	0.999	2
HDAC2	DNMT1	0.999	2
HDAC2	GATAD2A	0.999	2
HDAC2	MTA2	0.999	2
HDAC2	MORF4L1	0.999	2
IKBKB	NFKBIA	0.999	2
IKBKB	IKBKG	0.999	2
IKBKB	TRAF6	0.999	2
IKBKB	NFKB1	0.999	2
IKBKB	RELA	0.998	2
CSMD1	WBP1L	0.721	2
CSMD1	DOPEY2	0.719	2
CSMD1	SLC35F2	0.712	2
LATS1	MOB1B	0.999	2
LATS1	SAV1	0.999	2
LATS1	YAP1	0.999	2
LATS1	MOB1A	0.999	2
LATS1	WWTR1	0.998	2
HIF1A	STAT3	0.999	2
HIF1A	HIF1AN	0.999	2
HIF1A	VHL	0.999	2
HIF1A	TCEB1	0.999	2
HIF1A	EGLN1	0.999	2
UBC	RAD18	0.999	2
UBC	UBE2N	0.999	2
UBC	UCHL3	0.999	2
UBC	PSMD4	0.999	2
UBC	UBA1	0.999	2
TOP3A	FANCA	0.999	2
TOP3A	BLM	0.999	2
TOP3A	APITD1	0.999	2
TOP3A	RMI2	0.999	2
DAG1	HSPG2	0.999	2
DAG1	UTRN	0.999	2
DAG1	AGRN	0.999	2
DAG1	LAMA2	0.999	2
LDHA	HIF1A	0.99	2
LDHA	PKM	0.985	2
LDHA	LDHB	0.98	2
LDHA	ARNT	0.98	2
LDHA	ME2	0.971	2
LSM14A	DDX6	0.999	2
LSM14A	EIF4ENIF1	0.986	2
LSM14A	DCP2	0.975	2
LSM14A	EDC3	0.969	2
LSM14A	DCP1A	0.96	2
CEP290	RPGR	0.999	2
CEP290	IQCB1	0.998	2
CEP290	CCP110	0.997	2
CEP290	AHI1	0.987	2
SHISA9	CACNG2	0.934	2
SHISA9	GRIA1	0.923	2
SHISA9	CACNG8	0.903	2
SHISA9	GRIA2	0.87	2
CD3EAP	POLR1E	0.995	2
CD3EAP	POLI	0.982	2
CD3EAP	POLR2E	0.964	2
CD3EAP	POLR1C	0.959	2
CD3EAP	POLR1D	0.948	2
ACSBG2	ACOX1	0.96	2
ACSBG2	ACADL	0.949	2
ACSBG2	ACOX2	0.944	2
ACSBG2	ELOVL1	0.938	2
ACSBG2	FASN	0.932	2
MPPE1	PGAP3	0.923	2
MPPE1	PGAP1	0.846	2
MPPE1	PIGB	0.8	2
MPPE1	GNAL	0.768	2
C19orf40	FANCA	0.999	2
C19orf40	FANCM	0.999	2
C19orf40	C17orf70	0.999	2
C19orf40	STRA13	0.999	2
C19orf40	APITD1	0.999	2
VAV1	ZAP70	0.999	2
VAV1	LCP2	0.999	2
VAV1	CBL	0.999	2
VAV1	CD19	0.999	2
RPAP2	POLR2G	0.995	2
RPAP2	POLR2A	0.989	2
[truncated: 9,803 more rows]
