# Supplementary material for: De novo identification of complex traits associated with asthma
Source: Front Immunol. 2023 Aug 23;14:1231492. doi: 10.3389/fimmu.2023.1231492 (PMC10480836; doi:10.3389/fimmu.2023.1231492)
Supplement: Supplementary file 4 [file DataSheet_4.xlsx]

## Sheet: Supplementary Data 4
Supplementary Data 4. STRING protein-protein interaction network in whole blood.
geneA	geneB	score	level
MAP2K5	MAP3K3	0.998	1
MAP2K5	MAP3K2	0.998	1
MAP2K5	MAPK7	0.997	1
MAP2K5	MAP3K1	0.946	1
MAP2K5	BDNF	0.934	1
SLC22A4	SLC47A1	0.734	1
SLC22A4	SLC47A2	0.712	1
SLC22A4	DLG5	0.709	1
SLC22A4	PDZK1	0.707	1
UNC13D	RAB27A	0.996	1
UNC13D	STX11	0.923	1
UNC13D	STXBP2	0.889	1
UNC13D	RAB11A	0.842	1
UNC13D	RAB27B	0.794	1
PSMD5	PSMD4	0.999	1
PSMD5	PSMC2	0.999	1
PSMD5	PSMC1	0.999	1
PSMD5	PSMD1	0.997	1
PSMD5	PSMD2	0.997	1
PVALB	SST	0.95	1
PVALB	CALB2	0.948	1
PVALB	CALB1	0.948	1
PVALB	MECP2	0.946	1
PVALB	GAD1	0.914	1
PMM1	MPI	0.971	1
PMM1	GMPPB	0.966	1
PMM1	GMPPA	0.923	1
PMM1	HK2	0.91	1
PMM1	HK1	0.91	1
C5	C8B	0.999	1
C5	C8A	0.999	1
C5	C5AR1	0.998	1
C5	C7	0.998	1
C5	C9	0.998	1
DDX5	TP53	0.999	1
DDX5	DROSHA	0.999	1
DDX5	ESR1	0.992	1
DDX5	DGCR8	0.991	1
DDX5	DHX15	0.988	1
NAGLU	HGSNAT	0.991	1
NAGLU	SGSH	0.914	1
NAGLU	TMED9	0.84	1
NAGLU	TMED10	0.835	1
NAGLU	TMED4	0.835	1
GLI1	SUFU	0.999	1
GLI1	STK36	0.996	1
GLI1	SMO	0.994	1
GLI1	SHH	0.994	1
GLI1	BTRC	0.986	1
HLA-DOA	HLA-DMA	0.982	1
HLA-DOA	HLA-DMB	0.973	1
HLA-DOA	HLA-B	0.959	1
HLA-DOA	HLA-A	0.959	1
HLA-DOA	HLA-C	0.954	1
CAMSAP2	KATNB1	0.781	1
CAMSAP2	C2orf44	0.726	1
CAMSAP2	DST	0.701	1
TMEM180	MFSD9	0.755	1
TMEM180	MFSD6L	0.749	1
TMEM180	ACTR1B	0.747	1
TMEM180	MFSD12	0.731	1
TMEM180	MFSD11	0.726	1
SLC22A5	SLC47A1	0.707	1
SLC22A5	SLC15A1	0.7	1
SLC22A5	SLC15A2	0.7	1
TRAP1	SUGT1	0.991	1
TRAP1	HSPD1	0.986	1
TRAP1	RAB28	0.941	1
TRAP1	SDHA	0.937	1
TRAP1	SDHB	0.918	1
KLF2	NFKB1	0.846	1
KLF2	WWP1	0.844	1
KLF2	SOX2	0.843	1
KLF2	RELA	0.843	1
KLF2	EP300	0.818	1
TMOD2	TMOD4	0.904	1
TMOD2	TMOD1	0.903	1
TMOD2	TMOD3	0.901	1
TMOD2	TPM3	0.896	1
TMOD2	TPM4	0.875	1
MICB	KLRK1	0.999	1
MICB	ENSP00000480609	0.994	1
MICB	B2M	0.907	1
MICB	ULBP1	0.873	1
MICB	ULBP2	0.87	1
NDFIP1	NEDD4	0.986	1
NDFIP1	NEDD4L	0.962	1
NDFIP1	WWP2	0.923	1
NDFIP1	ITCH	0.912	1
NDFIP1	HECW1	0.796	1
ADAM19	SH3PXD2A	0.791	1
ADAM19	MAD2L2	0.736	1
ADAM19	THG1L	0.721	1
GSAP	APP	0.969	1
GSAP	PSEN1	0.804	1
GSAP	TMED10	0.789	1
GSAP	NCSTN	0.769	1
GSAP	PSENEN	0.706	1
TFCP2	YY1	0.978	1
TFCP2	APBB1	0.945	1
TFCP2	HDAC1	0.942	1
TFCP2	ZNF410	0.783	1
TFCP2	NFE2	0.78	1
MFSD9	MFSD4	0.797	1
MFSD9	SVOPL	0.788	1
MFSD9	SVOP	0.787	1
MFSD9	UNC93A	0.778	1
MFSD9	KIAA1919	0.777	1
CDK2AP1	GATAD2A	0.972	1
CDK2AP1	MTA3	0.942	1
CDK2AP1	MBD3	0.936	1
CDK2AP1	MBD2	0.935	1
CDK2AP1	HDAC1	0.934	1
ALDH2	ADH1B	0.992	1
ALDH2	CYP2E1	0.974	1
ALDH2	CAT	0.973	1
ALDH2	HIBADH	0.971	1
ALDH2	ABAT	0.966	1
AAGAB	AP2S1	0.878	1
AAGAB	AP1G1	0.77	1
AAGAB	AP1S3	0.768	1
AAGAB	AP1S1	0.737	1
AAGAB	TEX14	0.736	1
RCOR1	HDAC1	0.999	1
RCOR1	REST	0.999	1
RCOR1	KDM1A	0.999	1
RCOR1	PHF21A	0.999	1
RCOR1	HDAC2	0.999	1
ABCA7	APOA1	0.956	1
ABCA7	APOE	0.862	1
ABCA7	BIN1	0.86	1
ABCA7	PICALM	0.86	1
ABCA7	CD2AP	0.843	1
PRKCQ	CARD11	0.997	1
PRKCQ	CD28	0.996	1
PRKCQ	IKBKB	0.988	1
PRKCQ	VAV1	0.984	1
PRKCQ	LCK	0.982	1
DESI1	USPL1	0.839	1
IL18RAP	IL18	0.999	1
IL18RAP	IL18R1	0.992	1
IL18RAP	IL18BP	0.985	1
IL18RAP	IL37	0.968	1
IL18RAP	STAT4	0.936	1
CNTNAP1	NFASC	0.998	1
CNTNAP1	CNTN1	0.997	1
CNTNAP1	EPB41L3	0.991	1
CNTNAP1	CNTN2	0.895	1
CNTNAP1	KCNA1	0.888	1
CASC3	RBM8A	0.999	1
CASC3	MAGOH	0.999	1
CASC3	UPF3B	0.999	1
CASC3	MAGOHB	0.999	1
CASC3	EIF4A3	0.999	1
TEF	NR1D1	0.848	1
TEF	NR1D2	0.805	1
TEF	PER3	0.78	1
TEF	PDXK	0.769	1
TEF	ARNTL	0.767	1
SH3BGRL3	EGFR	0.903	1
PPFIA4	LIN7A	0.942	1
PPFIA4	LIN7B	0.924	1
PPFIA4	LIN7C	0.921	1
PPFIA4	APBA1	0.919	1
PPFIA4	CASK	0.917	1
MYRF	SOX10	0.855	1
MYRF	BEST1	0.768	1
MYRF	PLP1	0.757	1
MYRF	OLIG2	0.749	1
MYRF	OLIG1	0.745	1
FADS2	ELOVL5	0.987	1
FADS2	ACSL1	0.954	1
FADS2	ACSL5	0.938	1
FADS2	ACSL3	0.935	1
FADS2	ACSL4	0.934	1
TNFSF4	TNFRSF4	0.999	1
TNFSF4	TNFRSF9	0.819	1
TNFSF4	CD8A	0.808	1
TNFSF4	TNFSF9	0.806	1
TNFSF4	TSLP	0.798	1
FAM167A	BLK	0.865	1
FAM167A	XKR6	0.864	1
FAM167A	MTMR9	0.832	1
FAM167A	LCA5L	0.751	1
FAM167A	BANK1	0.736	1
HIST1H2BD	HIST1H2AC	0.996	1
HIST1H2BD	HIST3H2A	0.974	1
HIST1H2BD	HIST2H2AA	0.972	1
HIST1H2BD	MSH5	0.971	1
HIST1H2BD	MSH4	0.971	1
FCER1G	GP6	0.999	1
FCER1G	SYK	0.999	1
FCER1G	FCER1A	0.993	1
FCER1G	NCR1	0.991	1
FCER1G	LILRA4	0.991	1
BAX	BID	0.998	1
BAX	MCL1	0.998	1
BAX	BCL2	0.998	1
BAX	BCL2L11	0.997	1
BAX	BCL2L1	0.993	1
TNFSF12	TNFRSF12A	0.999	1
TNFSF12	TNFRSF25	0.998	1
TNFSF12	CD163	0.976	1
TNFSF12	TRAF2	0.952	1
TNFSF12	CASP8	0.944	1
POGLUT1	NOTCH1	0.966	1
POGLUT1	NOTCH2	0.952	1
POGLUT1	NOTCH3	0.934	1
POGLUT1	NOTCH4	0.913	1
POGLUT1	POFUT1	0.905	1
WBSCR27	BYSL	0.88	1
WBSCR27	DDX55	0.867	1
WBSCR27	TRMT112	0.858	1
WBSCR27	NIP7	0.857	1
WBSCR27	NOB1	0.812	1
C2	C5	0.967	1
C2	C3	0.967	1
C2	C4B	0.966	1
C2	C1R	0.952	1
C2	C4A	0.948	1
PGAP3	PGAP2	0.94	1
PGAP3	MIEN1	0.926	1
PGAP3	MPPE1	0.923	1
PGAP3	PGAP1	0.887	1
PGAP3	ERBB2	0.885	1
CHAF1A	CHAF1B	0.999	1
CHAF1A	RBBP4	0.997	1
CHAF1A	ASF1B	0.978	1
CHAF1A	PCNA	0.962	1
CHAF1A	CBX5	0.946	1
UBXN6	VCP	0.999	1
UBXN6	UBXN2A	0.99	1
UBXN6	UBXN1	0.98	1
UBXN6	UBXN4	0.979	1
UBXN6	NSFL1C	0.979	1
GSDMA	DFNA5	0.82	1
GSDMA	ORMDL3	0.726	1
GSDMA	ZPBP2	0.71	1
CSDC2	STYX	0.749	1
CSDC2	PPP2R1A	0.737	1
CHRNB1	RAPSN	0.99	1
CHRNB1	MUSK	0.964	1
CHRNB1	AGRN	0.955	1
CHRNB1	CHRNG	0.907	1
CHRNB1	SRC	0.904	1
SIK2	CRTC2	0.991	1
SIK2	CAB39	0.933	1
SIK2	STK11	0.93	1
SIK2	STRADA	0.919	1
SIK2	STRADB	0.902	1
MAP3K11	CDC42	0.999	1
MAP3K11	MAPK8IP1	0.992	1
MAP3K11	SH3RF1	0.985	1
MAP3K11	HSP90AA1	0.98	1
MAP3K11	RAC1	0.978	1
CD200R1	CD200	0.999	1
CD200R1	DOK2	0.966	1
CD200R1	CD47	0.781	1
CD200R1	TYROBP	0.727	1
CD200R1	CX3CL1	0.726	1
IQCB1	RPGR	0.998	1
IQCB1	CEP290	0.998	1
IQCB1	ATXN10	0.91	1
IQCB1	CALM3	0.881	1
IQCB1	SDCCAG8	0.867	1
D2HGDH	SUOX	0.953	1
D2HGDH	IDH2	0.946	1
D2HGDH	L2HGDH	0.944	1
D2HGDH	IDH1	0.868	1
D2HGDH	ATP6V1D	0.796	1
UBASH3A	CBL	0.98	1
UBASH3A	UBC	0.844	1
UBASH3A	ZAP70	0.829	1
UBASH3A	LCP2	0.805	1
UBASH3A	DAG1	0.726	1
DEF6	RAC1	0.946	1
DEF6	RHOA	0.94	1
DEF6	BRCC3	0.809	1
DEF6	BABAM1	0.715	1
HCLS1	LYN	0.992	1
HCLS1	SYK	0.975	1
HCLS1	WAS	0.962	1
HCLS1	ACTR3	0.933	1
HCLS1	FCER1G	0.927	1
ME2	LDHA	0.971	1
ME2	MDH2	0.966	1
ME2	PC	0.956	1
ME2	MDH1	0.953	1
ME2	FH	0.952	1
FADS1	ELOVL2	0.98	1
FADS1	PPARA	0.954	1
FADS1	SCD	0.919	1
FADS1	TBL1X	0.914	1
FADS1	RXRA	0.911	1
SMARCE1	SMARCA4	0.999	1
SMARCE1	ARID1A	0.999	1
SMARCE1	SMARCC2	0.999	1
SMARCE1	SMARCD1	0.999	1
SMARCE1	SMARCC1	0.999	1
NRROS	TM4SF19	0.749	1
NRROS	CEP19	0.726	1
NRROS	ZDHHC19	0.723	1
NRROS	CYBB	0.716	1
FES	PLXNA1	0.949	1
FES	EZR	0.945	1
FES	JAK3	0.935	1
FES	IRS2	0.933	1
FES	PIK3R1	0.931	1
SPATA32	SPATA31A7	0.869	1
IKZF1	CRBN	0.995	1
IKZF1	CHD4	0.995	1
IKZF1	CTBP1	0.989	1
IKZF1	HDAC1	0.972	1
IKZF1	SIN3A	0.957	1
CD86	CD28	0.999	1
CD86	CTLA4	0.999	1
CD86	CD4	0.995	1
CD86	CD8A	0.987	1
CD86	IL10	0.987	1
PDCD1	CD274	0.999	1
PDCD1	PDCD1LG2	0.999	1
PDCD1	PTPN11	0.999	1
PDCD1	CD4	0.983	1
PDCD1	CD80	0.965	1
CHP1	SLC9A1	0.999	1
CHP1	SLC9A9	0.931	1
CHP1	SLC9A3	0.84	1
CHP1	STK17B	0.753	1
CHP1	RCN2	0.729	1
STARD3	MOSPD2	0.93	1
STARD3	STAR	0.913	1
STARD3	VAPA	0.885	1
STARD3	VAPB	0.832	1
STARD3	NPC2	0.832	1
SKAP1	FYB	0.998	1
SKAP1	APBB1IP	0.989	1
SKAP1	FYN	0.986	1
SKAP1	GRB2	0.975	1
SKAP1	LCP2	0.975	1
RERE	HDAC1	0.96	1
RERE	HDAC2	0.818	1
RERE	NR2F2	0.791	1
RERE	NR2F1	0.776	1
RERE	WDR5	0.767	1
HLA-DQA1	HLA-DQB1	0.999	1
HLA-DQA1	HLA-DQB2	0.993	1
HLA-DQA1	CD74	0.984	1
HLA-DQA1	HLA-A	0.964	1
HLA-DQA1	PTPN22	0.952	1
KAT5	EP400	0.999	1
KAT5	MYC	0.999	1
KAT5	RUVBL2	0.999	1
KAT5	RUVBL1	0.999	1
KAT5	EPC1	0.999	1
ERMP1	PPP1R14B	0.737	1
ERMP1	TASP1	0.729	1
ERMP1	UPP2	0.715	1
GPR18	CNR1	0.946	1
GPR18	CNR2	0.908	1
GPR18	GPR55	0.736	1
GPR18	GPR119	0.733	1
GPR18	GPR183	0.724	1
TNFSF13	TNFRSF13B	0.988	1
TNFSF13	TNFRSF17	0.976	1
TNFSF13	TRAF3	0.913	1
TNFSF13	TRAF6	0.91	1
TNFSF13	TRAF5	0.906	1
IKZF3	CRBN	0.99	1
IKZF3	IL2RB	0.943	1
IKZF3	IL2	0.942	1
IKZF3	HRAS	0.936	1
IKZF3	IL2RA	0.934	1
CTSB	NLRP3	0.997	1
CTSB	CSTA	0.997	1
CTSB	CST3	0.996	1
CTSB	CTSD	0.985	1
CTSB	ANXA2	0.981	1
TNFRSF14	TNFSF14	0.999	1
TNFRSF14	BTLA	0.999	1
TNFRSF14	LTA	0.996	1
TNFRSF14	CD160	0.99	1
TNFRSF14	ACKR1	0.989	1
BTN3A2	BTN3A1	0.967	1
BTN3A2	BTN3A3	0.914	1
RPS26	RPL5	0.999	1
RPS26	RPS18	0.999	1
RPS26	RPL18A	0.999	1
RPS26	RPS23	0.999	1
RPS26	RPL23	0.999	1
PEX14	PEX19	0.999	1
PEX14	PEX13	0.999	1
PEX14	PEX5	0.999	1
PEX14	PEX7	0.998	1
PEX14	PEX12	0.993	1
TRIM38	TRIM56	0.715	1
CCL20	GPR29	0.999	1
CCL20	ENSP00000383715	0.995	1
CCL20	IL1B	0.988	1
CCL20	IL6	0.98	1
CCL20	TNF	0.979	1
FAM114A1	CLCC1	0.754	1
FAM114A1	TMEM156	0.704	1
XRCC6	XRCC4	0.999	1
XRCC6	WRN	0.999	1
XRCC6	MSH6	0.999	1
XRCC6	XRCC5	0.999	1
XRCC6	APLF	0.999	1
HLA-DRB1	HLA-DRA	0.999	1
HLA-DRB1	HLA-DMA	0.998	1
HLA-DRB1	CD74	0.994	1
HLA-DRB1	HLA-DMB	0.989	1
HLA-DRB1	PTPN22	0.989	1
TBKBP1	TBK1	0.998	1
TBKBP1	CALCOCO2	0.974	1
TBKBP1	TANK	0.972	1
TBKBP1	IKBKG	0.893	1
TBKBP1	AZI2	0.889	1
CD247	CD3E	0.999	1
CD247	ZAP70	0.999	1
CD247	CD3D	0.999	1
CD247	LCK	0.999	1
CD247	NCR3	0.998	1
C9orf114	CCBL1	0.916	1
C9orf114	TBC1D13	0.909	1
C9orf114	DDX55	0.836	1
C9orf114	MRTO4	0.825	1
C9orf114	NIP7	0.821	1
CHIT1	HEXB	0.94	1
CHIT1	HEXA	0.935	1
CHIT1	NAGK	0.915	1
CHIT1	UGCG	0.91	1
CHIT1	RENBP	0.902	1
ADORA1	GNAI2	0.977	1
ADORA1	ADA	0.915	1
ADORA1	ADORA2A	0.899	1
ADORA1	KNG1	0.887	1
ADORA1	GNAI1	0.85	1
AHI1	CC2D2A	0.99	1
AHI1	CEP290	0.987	1
AHI1	TMEM67	0.985	1
AHI1	NPHP1	0.977	1
AHI1	B9D1	0.966	1
FCER1A	MS4A2	0.966	1
FCER1A	LYN	0.964	1
FCER1A	SYK	0.958	1
FCER1A	LCP2	0.952	1
IL6R	IL6	0.999	1
IL6R	IL6ST	0.994	1
IL6R	STAT3	0.986	1
IL6R	JAK1	0.967	1
IL6R	SOCS3	0.958	1
TDRKH	PIWIL1	0.998	1
TDRKH	HENMT1	0.984	1
TDRKH	FKBP6	0.973	1
TDRKH	PIWIL4	0.964	1
TDRKH	CLNS1A	0.94	1
METTL10	EEF1A1	0.959	1
METTL10	METTL20	0.886	1
METTL10	N6AMT2	0.876	1
METTL10	VCPKMT	0.855	1
METTL10	METTL13	0.834	1
MCL1	BCL2L11	0.999	1
MCL1	PMAIP1	0.999	1
MCL1	HUWE1	0.998	1
MCL1	BBC3	0.997	1
RPRD2	RPRD1B	0.961	1
RPRD2	RPAP2	0.955	1
RPRD2	POLR2G	0.952	1
RPRD2	RPRD1A	0.839	1
RPRD2	POLR2A	0.821	1
PREP	DPP9	0.828	1
PREP	DPP8	0.828	1
PREP	PGPEP1	0.824	1
PREP	THOP1	0.781	1
PREP	DPP4	0.78	1
AS3MT	N6AMT1	0.814	1
AS3MT	PNP	0.736	1
AS3MT	C10orf32	0.733	1
AS3MT	ARSH	0.732	1
AS3MT	CNNM2	0.709	1
SFXN2	SPG7	0.851	1
SFXN2	RAB28	0.768	1
STMN3	CLU	0.757	1
NEK6	NEK7	0.984	1
NEK6	NEK9	0.931	1
NEK6	NUP98	0.927	1
NEK6	EML4	0.924	1
NEK6	NUP93	0.912	1
ADO	CSAD	0.968	1
ADO	GADL1	0.955	1
ADO	GAD1	0.9	1
ADO	GAD2	0.9	1
ADO	CDON	0.814	1
CNTRL	ODF2	0.959	1
CNTRL	NIN	0.956	1
CNTRL	CEP128	0.933	1
CNTRL	CEP170	0.931	1
CNTRL	CCDC120	0.875	1
ZNF76	TCP11	0.945	1
ZNF76	TBP	0.891	1
ZNF76	ZUFSP	0.765	1
ZNF76	MRPS11	0.763	1
ZNF76	THAP11	0.733	1
CD52	SIGLEC10	0.927	1
CD52	CD3E	0.883	1
CD52	CD2	0.877	1
CD52	CD53	0.793	1
CD52	PTPRC	0.749	1
TAP2	TAP1	0.998	1
TAP2	TAPBP	0.992	1
TAP2	B2M	0.963	1
TAP2	HLA-A	0.947	1
TAP2	PDIA3	0.928	1
HLA-DQA2	HLA-DQB2	0.99	1
HLA-DQA2	HLA-DQB1	0.974	1
HLA-DQA2	PTPN22	0.938	1
HLA-DQA2	CD74	0.937	1
HLA-DQA2	CTSS	0.928	1
HLA-DQB1	CD74	0.969	1
HLA-DQB1	PTPRC	0.96	1
HLA-DQB1	PTPN22	0.957	1
HLA-DRB5	HLA-DRA	0.997	1
HLA-DRB5	CD74	0.945	1
HLA-DRB5	HLA-DRB1	0.944	1
HLA-DRB5	CTSS	0.927	1
HLA-DRB5	HLA-DMA	0.926	1
NOTCH4	RBPJ	0.984	1
NOTCH4	HEY1	0.98	1
NOTCH4	HEY2	0.973	1
NOTCH4	HES5	0.961	1
NOTCH4	FBXW7	0.956	1
PBX2	HOXA10	0.953	1
PBX2	MEIS2	0.949	1
PBX2	HOXA5	0.933	1
PBX2	HOXB7	0.921	1
PBX2	HOXA9	0.907	1
AGER	S100B	0.999	1
AGER	HMGB1	0.999	1
AGER	S100A12	0.996	1
AGER	S100A6	0.991	1
AGER	TLR4	0.986	1
FKBPL	HSP90AA1	0.992	1
FKBPL	CDKN1A	0.922	1
FKBPL	HSP90AB1	0.875	1
FKBPL	GTSE1	0.819	1
FKBPL	RBCK1	0.78	1
SKIV2L	TTC37	0.999	1
SKIV2L	WDR61	0.999	1
SKIV2L	XRN1	0.976	1
SKIV2L	EXOSC4	0.97	1
SKIV2L	EXOSC10	0.965	1
MSH5	MSH4	0.992	1
MSH5	RAD51	0.991	1
MSH5	MLH1	0.982	1
MSH5	MLH3	0.979	1
FLOT1	FLOT2	0.993	1
FLOT1	NGB	0.991	1
FLOT1	SORBS1	0.97	1
FLOT1	CAV1	0.928	1
FLOT1	SLC6A3	0.927	1
HIST1H4H	HIST1H3C	0.995	1
HIST1H4H	HIST1H3D	0.995	1
HIST1H4H	HIST1H3E	0.995	1
HIST1H4H	HIST1H3H	0.994	1
HIST1H4H	HIST1H3A	0.994	1
ACSL6	ACOX1	0.969	1
ACSL6	ACOX2	0.962	1
ACSL6	ACADL	0.94	1
ACSL6	FASN	0.937	1
ACSL6	FADS2	0.926	1
CENPB	CENPA	0.987	1
CENPB	CENPC	0.973	1
CENPB	APITD1	0.804	1
CENPB	PARP2	0.747	1
CENPB	CENPE	0.735	1
RTF1	LEO1	0.999	1
RTF1	SUPT5H	0.999	1
RTF1	PAF1	0.999	1
RTF1	CTR9	0.999	1
RTF1	CDC73	0.999	1
SENP7	RAP2A	0.903	1
SENP7	SUMO1	0.895	1
SENP7	SUMO2	0.895	1
SENP7	TRIM28	0.854	1
SENP7	UBE2I	0.84	1
SUOX	ETHE1	0.988	1
SUOX	MPST	0.982	1
SUOX	TST	0.982	1
SUOX	PAPSS2	0.942	1
MED24	MED14	0.996	1
MED24	MED16	0.996	1
MED24	MED1	0.994	1
MED24	MED17	0.993	1
MED24	MED29	0.993	1
ORMDL3	SPTLC1	0.987	1
ORMDL3	SPTLC2	0.969	1
ORMDL3	SPTLC3	0.959	1
ORMDL3	SPTSSA	0.952	1
ORMDL3	SPTSSB	0.945	1
IL4R	IL13RA1	0.999	1
IL4R	IL13	0.999	1
IL4R	IL4	0.999	1
IL4R	IL2RG	0.999	1
IL4R	STAT6	0.997	1
DDX39B	SARNP	0.999	1
DDX39B	ALYREF	0.999	1
DDX39B	THOC1	0.999	1
DDX39B	THOC2	0.999	1
DDX39B	CHTOP	0.999	1
CCHCR1	TCF19	0.827	1
CCHCR1	CDSN	0.749	1
CCHCR1	POLR2C	0.747	1
CCHCR1	ZNF57	0.714	1
AP1S3	AP1M1	0.976	1
AP1S3	AP1B1	0.973	1
AP1S3	AP1G1	0.97	1
AP1S3	AP1M2	0.952	1
AP1S3	AP1G2	0.93	1
UBE2E2	PARK2	0.994	1
UBE2E2	UBA1	0.992	1
UBE2E2	UBA7	0.988	1
UBE2E2	UBE2V1	0.973	1
UBE2E2	UBE2V2	0.97	1
TEN1	OBFC1	0.999	1
TEN1	CTC1	0.999	1
TEN1	POT1	0.931	1
TEN1	TINF2	0.925	1
TEN1	ACD	0.919	1
SETD4	SETD6	0.808	1
SETD4	KDM7A	0.731	1
SETD4	SLC37A3	0.721	1
SETD4	PRMT8	0.712	1
UBAC2	FAF2	0.999	1
UBAC2	AMFR	0.953	1
UBAC2	UBXN8	0.925	1
UBAC2	VCP	0.868	1
UBAC2	TMEM115	0.835	1
MEI1	MORC1	0.765	1
MEI1	SFR1	0.756	1
MEI1	SPO11	0.733	1
SETD8	HIST1H4F	0.984	1
SETD8	TP53	0.97	1
SETD8	HIST2H2AC	0.964	1
SETD8	HIST1H4C	0.963	1
SETD8	PHF8	0.958	1
KIF3A	KIFAP3	0.999	1
KIF3A	IFT88	0.985	1
KIF3A	KIF3B	0.983	1
KIF3A	RPGR	0.971	1
KIF3A	GLI3	0.969	1
DNASE1	ACTA1	0.716	1
IL18R1	IL18	0.999	1
IL18R1	IL37	0.992	1
IL18R1	IL18BP	0.957	1
IL18R1	STAT4	0.948	1
HLA-DOB	HLA-DMA	0.989	1
HLA-DOB	HLA-DOA	0.95	1
HLA-DOB	HLA-DMB	0.948	1
HLA-DOB	CD74	0.938	1
HLA-DOB	HLA-DRA	0.936	1
HLA-DQB2	HLA-DMA	0.974	1
HLA-DQB2	CD74	0.973	1
HLA-DQB2	PTPRC	0.964	1
HLA-B	KIR3DL1	0.999	1
HLA-B	B2M	0.999	1
HLA-B	KIR3DL2	0.992	1
HLA-B	LILRB2	0.989	1
HLA-B	HLA-C	0.981	1
TESPA1	PLCG1	0.977	1
TESPA1	GRB2	0.94	1
TESPA1	MYEOV2	0.9	1
TESPA1	COPS3	0.9	1
TESPA1	COPS7A	0.9	1
PLCL1	NOL4	0.739	1
C2orf74	KIAA1841	0.875	1
LTA	TNFRSF1A	0.999	1
LTA	TNFRSF1B	0.997	1
LTA	LTB	0.994	1
LTA	LTBR	0.992	1
CCDC122	LACC1	0.864	1
MICA	ENSP00000480609	0.999	1
MICA	KLRK1	0.999	1
MICA	B2M	0.991	1
MICA	KLRD1	0.978	1
MICA	PDIA6	0.966	1
GSDMB	ORMDL3	0.91	1
GSDMB	ZPBP2	0.857	1
GSDMB	GSDMC	0.826	1
GSDMB	IKZF3	0.713	1
SEMA4D	PLXNB1	0.999	1
SEMA4D	CD72	0.998	1
SEMA4D	PTPRC	0.997	1
SEMA4D	PLXNB2	0.996	1
SEMA4D	RRAS	0.971	1
FAM208A	MPHOSPH8	0.982	1
FAM208A	PPHLN1	0.917	1
FAM208A	PATE2	0.742	1
FAM208A	SETDB1	0.71	1
RYBP	RNF2	0.999	1
RYBP	RING1	0.999	1
RYBP	YY1	0.998	1
RYBP	E2F6	0.997	1
RYBP	PCGF1	0.997	1
GNPDA1	AMDHD2	0.996	1
GNPDA1	GNPNAT1	0.97	1
GNPDA1	ENSP00000455561	0.958	1
GNPDA1	HK1	0.951	1
GNPDA1	GPI	0.948	1
ZBTB38	RBBP6	0.78	1
ZBTB38	UHRF2	0.743	1
ABCB9	LAMP1	0.895	1
ABCB9	OGFOD2	0.809	1
ABCB9	ABCD4	0.733	1
POLG2	POLG	0.999	1
POLG2	EPRS	0.984	1
POLG2	C10orf2	0.947	1
POLG2	REV3L	0.928	1
POLG2	MAD2L2	0.92	1
TMEM258	DDOST	0.998	1
TMEM258	DAD1	0.998	1
TMEM258	RPN2	0.993	1
TMEM258	MAGT1	0.992	1
TMEM258	RPN1	0.991	1
RBM15B	WTAP	0.997	1
RBM15B	ZC3H13	0.992	1
RBM15B	METTL3	0.991	1
RBM15B	KIAA1429	0.988	1
RBM15B	METTL14	0.988	1
CLUAP1	IFT57	0.995	1
CLUAP1	TRAF3IP1	0.989	1
CLUAP1	IFT80	0.986	1
CLUAP1	TTC26	0.981	1
CLUAP1	IFT88	0.981	1
POLI	PCNA	0.998	1
POLI	RRN3	0.989	1
POLI	UBC	0.987	1
POLI	CD3EAP	0.982	1
POLI	POLH	0.981	1
MSL1	MSL3	0.999	1
MSL1	MSL2	0.999	1
MSL1	KAT8	0.999	1
MSL1	KAT5	0.961	1
MSL1	MORF4L1	0.953	1
GALK1	GALT	0.999	1
GALK1	GALM	0.998	1
GALK1	GALE	0.986	1
GALK1	ENSP00000451792	0.93	1
GALK1	DHDH	0.824	1
WBP2	YAP1	0.995	1
WBP2	WWOX	0.983	1
WBP2	WBP1	0.947	1
WBP2	WWP2	0.91	1
WBP2	NEDD4	0.888	1
MYO9B	RHOA	0.993	1
MYO9B	MYO1C	0.928	1
MYO9B	MYH9	0.927	1
MYO9B	MYO5A	0.922	1
MYO9B	MYH2	0.917	1
PLCL2	PPP1CA	0.705	1
DDX6	EIF4E	0.999	1
DDX6	LSM14A	0.999	1
DDX6	CNOT1	0.999	1
DDX6	DCP2	0.999	1
DDX6	PATL1	0.999	1
HIST1H4I	HIST1H3E	0.995	1
HIST1H4I	HIST1H3C	0.995	1
HIST1H4I	HIST1H3D	0.995	1
HIST1H4I	HIST1H3F	0.994	1
HIST1H4I	HIST1H3G	0.994	1
LPP	VASP	0.986	1
LPP	ACTN1	0.981	1
LPP	LASP1	0.873	1
LPP	NOS1AP	0.843	1
LPP	HMGA2	0.764	1
ARFRP1	SYS1	0.988	1
ARFRP1	NAA30	0.959	1
ARFRP1	NAA35	0.935	1
ARFRP1	RAB43	0.909	1
ARFRP1	NAA38	0.902	1
CPSF1	CPSF4	0.999	1
CPSF1	CPSF3	0.999	1
CPSF1	PAPOLA	0.999	1
CPSF1	CPSF2	0.999	1
CPSF1	WDR33	0.999	1
CX3CL1	CX3CR1	0.999	2
CX3CL1	CXCR1	0.945	2
CX3CL1	CCR2	0.945	2
CX3CL1	CXCR4	0.934	2
CX3CL1	CCR1	0.899	2
CD74	HLA-DRA	0.999	2
CD74	CD44	0.998	2
CD74	MIF	0.996	2
CD74	HLA-DRB1	0.994	2
CD74	HLA-DMA	0.994	2
CD4	CXCR4	0.999	2
CD4	LCK	0.999	2
CD4	CCR5	0.999	2
CD4	IL16	0.998	2
CD4	BTRC	0.997	2
LCP2	VAV1	0.999	2
LCP2	NCK1	0.999	2
LCP2	CBL	0.999	2
LCP2	LAT	0.999	2
LCP2	ITK	0.999	2
TNFRSF17	TNFSF13B	0.999	2
TNFRSF17	TNFRSF13B	0.989	2
TNFRSF17	TNFRSF13C	0.977	2
TNFRSF17	TNFSF13	0.976	2
TNFRSF17	TRAF3	0.962	2
TNFRSF1A	TNF	0.999	2
TNFRSF1A	TNFAIP3	0.999	2
TNFRSF1A	RIPK1	0.999	2
TNFRSF1A	TRAF2	0.999	2
TNFRSF1A	FADD	0.999	2
STRADB	STK11	0.993	2
STRADB	CAB39	0.993	2
STRADB	CAB39L	0.956	2
STRADB	PRKAG1	0.922	2
STRADB	PRKAA2	0.918	2
RRN3	POLR1B	0.997	2
RRN3	POLR1A	0.996	2
RRN3	TWISTNB	0.993	2
RRN3	POLR1C	0.99	2
RRN3	POLI	0.989	2
CBX5	HIST2H3PS2	0.997	2
CBX5	SUV39H1	0.996	2
CBX5	TRIM28	0.99	2
CBX5	ATRX	0.981	2
CBX5	HIST3H3	0.98	2
MYH9	S100A4	0.999	2
MYH9	MYL12B	0.998	2
MYH9	MYL6	0.995	2
MYH9	ACTB	0.98	2
MYH9	MYL1	0.979	2
IL2RB	IL2RG	0.999	2
IL2RB	IL2	0.999	2
IL2RB	IL2RA	0.999	2
IL2RB	IL15	0.999	2
IL2RB	JAK1	0.997	2
PAPOLA	CPSF1	0.999	2
PAPOLA	CSTF3	0.998	2
PAPOLA	CPSF2	0.997	2
PAPOLA	CPSF3	0.995	2
PAPOLA	CPSF4	0.99	2
GNPNAT1	PGM3	0.99	2
GNPNAT1	GFPT1	0.986	2
GNPNAT1	NAGK	0.985	2
GNPNAT1	GFPT2	0.983	2
GNPNAT1	GNPDA1	0.97	2
ATP6V1D	ATP6V1E1	0.999	2
ATP6V1D	ATP6V1B1	0.999	2
ATP6V1D	ATP6V1H	0.999	2
ATP6V1D	ATP6V0D1	0.999	2
ATP6V1D	ATP6V0C	0.999	2
SPTLC2	SPTSSA	0.995	2
SPTLC2	SPTSSB	0.994	2
SPTLC2	SPTLC1	0.993	2
SPTLC2	KDSR	0.979	2
SPTLC2	ORMDL3	0.969	2
TBL1X	NCOR1	0.999	2
TBL1X	HDAC3	0.999	2
TBL1X	CTNNB1	0.999	2
TBL1X	NCOR2	0.999	2
TBL1X	GPS2	0.997	2
POLR2C	POLR2B	0.999	2
POLR2C	SUPT5H	0.999	2
POLR2C	POLR2F	0.999	2
POLR2C	POLR2E	0.999	2
POLR2C	POLR2D	0.999	2
SETD6	RELA	0.985	2
SETD6	NFKB2	0.908	2
SETD6	NFKB1	0.907	2
SETD6	SETD4	0.808	2
MTMR9	MTMR7	0.979	2
MTMR9	MTMR6	0.979	2
MTMR9	MTMR8	0.978	2
MTMR9	EMILIN1	0.837	2
MTMR9	FAM167A	0.832	2
PAF1	LEO1	0.999	2
PAF1	CDC73	0.999	2
PAF1	RTF1	0.999	2
PAF1	CTR9	0.999	2
PAF1	WDR61	0.998	2
DHDH	AKR1C1	0.977	2
DHDH	AKR1B10	0.946	2
DHDH	AKR1B1	0.946	2
DHDH	EPHX1	0.927	2
DHDH	AKR1C3	0.854	2
LIN7B	CASK	0.997	2
LIN7B	RTKN	0.983	2
LIN7B	LIN7C	0.973	2
LIN7B	APBA1	0.968	2
LIN7B	MPP2	0.942	2
RPL18A	RPL23	0.999	2
RPL18A	RPL27A	0.999	2
RPL18A	RPL5	0.999	2
RPL18A	RPS18	0.999	2
RPL18A	RPS23	0.999	2
HOXA5	PBX1	0.945	2
HOXA5	PBX2	0.933	2
HOXA5	PBX3	0.929	2
HOXA5	HOXB5	0.885	2
HOXA5	HOXA6	0.883	2
OBFC1	CTC1	0.999	2
OBFC1	TEN1	0.999	2
OBFC1	RPA1	0.998	2
OBFC1	RPA3	0.99	2
OBFC1	XPA	0.93	2
NFKB1	CHUK	0.999	2
NFKB1	NFKBIA	0.999	2
NFKB1	RELB	0.999	2
NFKB1	RELA	0.999	2
NFKB1	IKBKB	0.999	2
IL2	IL2RA	0.999	2
IL2	IL2RG	0.999	2
IL2	FOXP3	0.998	2
IL2	JAK3	0.995	2
LTBR	TRAF3	0.999	2
LTBR	TNFSF14	0.998	2
LTBR	LTB	0.995	2
LTBR	LTA	0.992	2
LTBR	TRAF5	0.99	2
ULBP1	KLRK1	0.998	2
ULBP1	ENSP00000480609	0.99	2
ULBP1	ULBP3	0.93	2
ULBP1	MICA	0.883	2
ULBP1	MICB	0.873	2
UNC93A	MFSD9	0.778	2
UNC93A	MFSD4	0.761	2
UNC93A	SVOPL	0.746	2
UNC93A	SVOP	0.745	2
BYSL	LTV1	0.999	2
BYSL	NOB1	0.999	2
BYSL	TSR1	0.999	2
BYSL	RPS3	0.999	2
BYSL	RIOK2	0.999	2
THG1L	HARS	0.876	2
THG1L	HARS2	0.769	2
THG1L	TRNT1	0.76	2
THG1L	ADAM19	0.721	2
THG1L	SOX30	0.71	2
IL4	IL4R	0.999	2
IL4	IL2RG	0.999	2
IL4	IL13RA1	0.998	2
IL4	TNF	0.993	2
IL4	STAT6	0.991	2
MLH1	MSH6	0.999	2
MLH1	MSH3	0.999	2
MLH1	PMS2	0.999	2
MLH1	EXO1	0.999	2
MLH1	MSH2	0.999	2
CRBN	DDB1	0.999	2
CRBN	CUL4A	0.999	2
CRBN	RBX1	0.998	2
CRBN	IKZF1	0.995	2
CRBN	CSNK1A1	0.995	2
MORC1	MEI1	0.765	2
MORC1	MRPS23	0.714	2
WBP1	WBP2	0.947	2
WBP1	VOPP1	0.729	2
WBP1	YAP1	0.708	2
WBP1	CYYR1	0.703	2
PCGF1	RNF2	0.999	2
PCGF1	BCOR	0.999	2
PCGF1	KDM2B	0.999	2
PCGF1	RING1	0.999	2
PCGF1	RYBP	0.997	2
ACADL	CPT2	0.983	2
ACADL	HADHB	0.982	2
ACADL	HADHA	0.981	2
ACADL	ACAA2	0.978	2
ACADL	ACSL1	0.971	2
MSH6	PMS2	0.999	2
MSH6	XRCC6	0.999	2
MSH6	MSH2	0.999	2
MSH6	POLD1	0.998	2
MAD2L2	REV1	0.999	2
MAD2L2	REV3L	0.999	2
MAD2L2	POLD2	0.996	2
MAD2L2	POLD3	0.994	2
MAD2L2	FAM35A	0.988	2
CD160	TNFRSF14	0.99	2
CD160	HLA-C	0.975	2
CD160	HLA-G	0.975	2
CD160	BTLA	0.859	2
CD160	LAG3	0.831	2
CTSD	CTSB	0.985	2
CTSD	IGF2R	0.978	2
CTSD	ESR1	0.961	2
CTSD	CTSL	0.939	2
CTSD	CD74	0.938	2
APOA1	PLTP	0.999	2
APOA1	ABCA1	0.999	2
APOA1	APOA2	0.999	2
APOA1	APOC3	0.999	2
APOA1	LCAT	0.999	2
RPN2	MAGT1	0.999	2
RPN2	RPN1	0.999	2
RPN2	DDOST	0.999	2
RPN2	DAD1	0.999	2
RPN2	STT3A	0.999	2
CPSF3	CPSF4	0.999	2
CPSF3	CPSF2	0.999	2
CPSF3	WDR33	0.999	2
CPSF3	CSTF2	0.999	2
CPSF3	CPSF1	0.999	2
DDX55	RPF2	0.991	2
DDX55	GTPBP4	0.989	2
DDX55	BOP1	0.981	2
DDX55	DDX56	0.981	2
DDX55	NIFK	0.978	2
NEK9	NEK7	0.975	2
NEK9	PLK1	0.949	2
NEK9	DYNLL1	0.937	2
NEK9	NEK6	0.931	2
NEK9	NUP93	0.931	2
HOXB7	PBX2	0.921	2
HOXB7	XRCC6	0.921	2
HOXB7	PBX1	0.902	2
HOXB7	HOXB6	0.894	2
HOXB7	HOXB5	0.875	2
TEX14	CEP55	0.956	2
TEX14	RBM44	0.825	2
TEX14	RFWD3	0.807	2
TEX14	MAD1L1	0.744	2
TEX14	ATF7IP	0.744	2
KLRK1	MICB	0.999	2
KLRK1	ULBP3	0.999	2
KLRK1	MICA	0.999	2
KLRK1	HCST	0.999	2
KLRK1	ULBP2	0.999	2
MAPK8IP1	MAPK8	0.999	2
MAPK8IP1	MAPK9	0.999	2
MAPK8IP1	MAP2K7	0.999	2
MAPK8IP1	AKT1	0.994	2
MAPK8IP1	MAP3K11	0.992	2
CAT	PEX5	0.997	2
CAT	SOD2	0.996	2
CAT	SOD1	0.996	2
CAT	SCP2	0.994	2
CAT	ACOX1	0.991	2
SYS1	ARFRP1	0.988	2
SYS1	SEC24B	0.921	2
SYS1	RAB43	0.914	2
SYS1	RIC1	0.896	2
SYS1	ARL3	0.87	2
PLCG1	PDGFRB	0.999	2
PLCG1	EGFR	0.999	2
PLCG1	LAT	0.999	2
PLCG1	CBL	0.999	2
PLCG1	FGFR1	0.999	2
BTN3A3	BTN3A2	0.914	2
BTN3A3	BTN3A1	0.875	2
HIST1H4F	BRD2	0.999	2
HIST1H4F	TP53BP1	0.999	2
HIST1H4F	RBBP4	0.999	2
HIST1H4F	HIST1H3A	0.999	2
HIST1H4F	CENPA	0.999	2
PIWIL1	TDRKH	0.998	2
PIWIL1	TDRD6	0.996	2
PIWIL1	TDRD1	0.986	2
PIWIL1	DICER1	0.978	2
PIWIL1	HENMT1	0.975	2
RAP2A	TNIK	0.978	2
RAP2A	RAB28	0.947	2
RAP2A	RALGDS	0.93	2
RAP2A	CXCR4	0.906	2
RAP2A	CXCL12	0.905	2
MYH2	MYL1	0.964	2
MYH2	MYH1	0.958	2
MYH2	MYLPF	0.956	2
MYH2	MYL5	0.944	2
MYH2	MYL6B	0.942	2
TNFSF9	TNFRSF9	0.999	2
TNFSF9	TLR4	0.964	2
TNFSF9	TRAF2	0.948	2
TNFSF9	CD80	0.923	2
TNFSF9	MAP3K5	0.904	2
THOC2	THOC6	0.999	2
THOC2	DDX39B	0.999	2
THOC2	THOC1	0.999	2
THOC2	ALYREF	0.999	2
THOC2	THOC5	0.999	2
C3	CFHR1	0.999	2
C3	CFI	0.999	2
C3	CD46	0.999	2
C3	CFP	0.999	2
C3	CFH	0.999	2
VASP	ZYX	0.999	2
VASP	VCL	0.994	2
VASP	PFN1	0.994	2
VASP	APBB1IP	0.994	2
VASP	CXCR2	0.993	2
NR1D1	NCOR1	0.999	2
NR1D1	ARNTL	0.993	2
NR1D1	CRY2	0.991	2
NR1D1	CLOCK	0.99	2
NR1D1	NPAS2	0.988	2
RRAS	PLXNB1	0.983	2
RRAS	RND1	0.981	2
RRAS	RALGDS	0.973	2
RRAS	RAF1	0.971	2
RRAS	SEMA4D	0.971	2
TRAF2	RIPK1	0.999	2
TRAF2	CD40	0.999	2
TRAF2	BIRC2	0.999	2
TRAF2	ERN1	0.999	2
SMO	PTCH1	0.998	2
SMO	GNAI1	0.996	2
SMO	GNG2	0.994	2
SMO	GLI1	0.994	2
SMO	GLI2	0.993	2
AP1M2	AP1G1	0.997	2
AP1M2	AP1B1	0.991	2
AP1M2	AP1S2	0.991	2
AP1M2	AP1S1	0.99	2
AP1M2	AP2B1	0.983	2
PARP2	PARG	0.994	2
PARP2	XRCC1	0.964	2
PARP2	POLB	0.946	2
PARP2	TERF2	0.943	2
PARP2	C4orf27	0.934	2
DAD1	STT3A	0.999	2
DAD1	DDOST	0.999	2
DAD1	RPN1	0.999	2
DAD1	STT3B	0.998	2
MED17	MED11	0.999	2
MED17	MED22	0.999	2
MED17	MED18	0.999	2
MED17	MED14	0.999	2
MED17	MED6	0.999	2
FKBP6	MOV10L1	0.98	2
FKBP6	TDRD12	0.978	2
FKBP6	TDRD9	0.976	2
FKBP6	TDRKH	0.973	2
FKBP6	ASZ1	0.972	2
APOE	LRP8	0.999	2
APOE	LRP1	0.999	2
APOE	APOB	0.998	2
APOE	LDLR	0.998	2
APOE	APP	0.998	2
ATXN10	IQCB1	0.91	2
ATXN10	PPP2R2B	0.835	2
ATXN10	ATXN7	0.807	2
ATXN10	SPTBN2	0.769	2
ATXN10	OGT	0.753	2
TRIM28	CBX1	0.998	2
TRIM28	SMARCAD1	0.997	2
TRIM28	MDM2	0.996	2
TRIM28	HDAC1	0.996	2
TRIM28	SETDB1	0.994	2
SMARCC1	SMARCB1	0.999	2
SMARCC1	ACTL6A	0.999	2
SMARCC1	SMARCE1	0.999	2
SMARCC1	SMARCA2	0.999	2
SMARCC1	ARID1A	0.999	2
NIP7	NOP2	0.999	2
NIP7	NOP56	0.998	2
NIP7	NHP2L1	0.998	2
NIP7	MRTO4	0.998	2
NIP7	NOP58	0.998	2
USPL1	DESI1	0.839	2
USPL1	ICE1	0.829	2
USPL1	DESI2	0.775	2
USPL1	ICE2	0.766	2
USPL1	COIL	0.743	2
MBD2	HDAC2	0.999	2
MBD2	GATAD2A	0.999	2
MBD2	HDAC1	0.999	2
MBD2	RBBP4	0.998	2
MBD2	MTA2	0.996	2
NOTCH2	RBPJ	0.999	2
NOTCH2	DLL1	0.985	2
NOTCH2	JAG1	0.984	2
NOTCH2	PSEN1	0.979	2
NOTCH2	LFNG	0.975	2
CAB39	MST4	0.999	2
CAB39	STK11	0.999	2
CAB39	STRADA	0.999	2
CAB39	STK24	0.996	2
BLK	CD79A	0.982	2
BLK	EGFR	0.977	2
BLK	CD79B	0.977	2
BLK	STAT3	0.975	2
BLK	CBL	0.971	2
TMOD1	NEB	0.978	2
TMOD1	TPM3	0.949	2
TMOD1	TPM4	0.906	2
TMOD1	TMOD4	0.905	2
TMOD1	TMOD2	0.903	2
PSMC1	PSMC2	0.999	2
PSMC1	PSMB1	0.999	2
PSMC1	PSMA1	0.999	2
PSMC1	PSMB3	0.999	2
PSMC1	PSMA6	0.999	2
HEXB	HEXA	0.988	2
HEXB	GM2A	0.976	2
HEXB	GLB1	0.962	2
HEXB	NAGA	0.958	2
HEXB	GLA	0.956	2
TRAF5	CD40	0.998	2
TRAF5	TRADD	0.997	2
TRAF5	BIRC2	0.994	2
TRAF5	TRAF3	0.988	2
B9D1	CC2D2A	0.992	2
B9D1	TMEM231	0.991	2
B9D1	TMEM216	0.988	2
B9D1	B9D2	0.988	2
B9D1	TMEM67	0.977	2
NOL4	CTBP1	0.822	2
NOL4	PAF1	0.786	2
NOL4	PLCL1	0.739	2
THOC1	THOC7	0.999	2
THOC1	THOC3	0.999	2
THOC1	THOC6	0.999	2
THOC1	DDX39B	0.999	2
TNFRSF13B	TNFSF13B	0.999	2
TNFRSF13B	CAMLG	0.996	2
TNFRSF13B	TRAF2	0.991	2
TNFRSF13B	TNFRSF13C	0.99	2
RAB11A	RAB11FIP5	0.999	2
RAB11A	RAB11FIP3	0.999	2
RAB11A	MYO5B	0.999	2
RAB11A	RAB11FIP1	0.999	2
RAB11A	RAB11FIP2	0.999	2
FAF2	UBAC2	0.999	2
FAF2	VCP	0.999	2
FAF2	AMFR	0.99	2
FAF2	INSIG1	0.989	2
FAF2	DERL2	0.987	2
RAB27B	MLPH	0.995	2
RAB27B	CD63	0.961	2
RAB27B	MADD	0.957	2
RAB27B	DPYSL2	0.949	2
RAB27B	MYRIP	0.944	2
YY1	EZH2	0.999	2
YY1	HDAC2	0.999	2
YY1	PPARGC1A	0.999	2
YY1	EP300	0.999	2
YY1	HDAC1	0.999	2
SPTLC1	SPTSSA	0.994	2
SPTLC1	SPTSSB	0.994	2
SPTLC1	SPTLC3	0.991	2
SPTLC1	ORMDL3	0.987	2
TYROBP	SYK	0.999	2
TYROBP	TREM2	0.999	2
TYROBP	KLRC2	0.998	2
TYROBP	NCR2	0.998	2
TYROBP	SIRPB1	0.998	2
DPP9	SUMO1	0.883	2
DPP9	DPP7	0.862	2
DPP9	PREP	0.828	2
DPP9	TFDP3	0.77	2
DPP9	NLRP1	0.769	2
EPC1	KAT5	0.999	2
EPC1	DMAP1	0.999	2
EPC1	YEATS4	0.999	2
EPC1	MEAF6	0.999	2
EPC1	MORF4L1	0.998	2
MSH4	MLH3	0.995	2
MSH4	MLH1	0.993	2
MSH4	MSH5	0.992	2
MSH4	RAD51	0.991	2
MSH4	DMC1	0.98	2
DGCR8	DROSHA	0.999	2
DGCR8	DICER1	0.998	2
DGCR8	DDX5	0.991	2
DGCR8	HNRNPA2B1	0.981	2
DGCR8	MECP2	0.979	2
ACTR3	ARPC1A	0.999	2
ACTR3	ACTR2	0.999	2
ACTR3	ARPC2	0.999	2
ACTR3	ARPC5	0.999	2
ACTR3	ARPC3	0.999	2
EP300	KAT2B	0.999	2
EP300	HDAC1	0.999	2
EP300	MEF2A	0.999	2
EP300	MYOD1	0.999	2
AP2S1	AP2B1	0.999	2
AP2S1	AP2A2	0.999	2
AP2S1	AP2M1	0.999	2
AP2S1	AP2A1	0.999	2
AP2S1	AP4B1	0.975	2
IL37	SMAD3	0.998	2
IL37	IL18BP	0.995	2
IL37	IL18R1	0.992	2
IL37	SIGIRR	0.991	2
IL37	IL18	0.987	2
IL1B	IL1RAP	0.999	2
IL1B	IL1R2	0.999	2
IL1B	CASP1	0.999	2
IL1B	IL1R1	0.999	2
IL1B	CXCL8	0.998	2
ASF1B	MCM2	0.999	2
ASF1B	CHAF1B	0.997	2
ASF1B	NASP	0.995	2
ASF1B	TLK2	0.991	2
ASF1B	H3F3B	0.99	2
NOTCH3	RBPJ	0.998	2
NOTCH3	HEY1	0.986	2
NOTCH3	JAG1	0.984	2
NOTCH3	PSEN2	0.979	2
NOTCH3	PTCRA	0.978	2
C9	C5	0.998	2
C9	C6	0.996	2
C9	C8A	0.993	2
C9	C8B	0.991	2
C9	C8G	0.989	2
STK17B	CHP1	0.753	2
SLC9A1	CHP1	0.999	2
SLC9A1	EZR	0.998	2
SLC9A1	CA2	0.987	2
SLC9A1	CHP2	0.984	2
SLC9A1	EGFR	0.981	2
CBL	CRK	0.999	2
CBL	GRB2	0.999	2
CBL	FYN	0.999	2
CBL	PIK3R1	0.999	2
CD80	CTLA4	0.999	2
CD80	CD28	0.999	2
CD80	CD4	0.994	2
CD80	CD8A	0.989	2
CD80	CD274	0.988	2
CSTA	CTSB	0.997	2
CSTA	CTSL	0.976	2
CSTA	PI3	0.959	2
CSTA	CTSH	0.95	2
CSTA	SLC12A8	0.932	2
IFT57	IFT20	0.999	2
IFT57	IFT80	0.999	2
IFT57	IFT88	0.999	2
IFT57	IFT52	0.998	2
IFT57	TRAF3IP1	0.997	2
STAT3	JAK1	0.999	2
STAT3	SRC	0.999	2
STAT3	HIF1A	0.999	2
STAT3	PIAS3	0.999	2
STAT3	EGFR	0.999	2
SDHA	SDHB	0.999	2
SDHA	SDHD	0.999	2
SDHA	SDHC	0.999	2
SDHA	SUCLG1	0.996	2
SDHA	SDHAF2	0.996	2
SLC9A3	SLC9A3R1	0.991	2
SLC9A3	EZR	0.989	2
SLC9A3	LRP2	0.986	2
SLC9A3	SLC9A3R2	0.986	2
SLC9A3	DPP4	0.979	2
XRN1	LSM3	0.999	2
XRN1	LSM1	0.999	2
XRN1	PATL1	0.999	2
XRN1	DCP1A	0.998	2
XRN1	DCP2	0.998	2
ZAP70	CBL	0.999	2
ZAP70	VAV1	0.999	2
ZAP70	CD3E	0.999	2
ZAP70	LCP2	0.999	2
ZAP70	CD247	0.999	2
KNG1	KLKB1	0.999	2
KNG1	BDKRB2	0.998	2
KNG1	F11	0.997	2
KNG1	F12	0.996	2
KNG1	C1QBP	0.995	2
CENPE	BUB1B	0.999	2
CENPE	PLK1	0.998	2
CENPE	NDC80	0.998	2
CENPE	BUB1	0.996	2
CENPE	CENPF	0.995	2
APBA1	APP	0.999	2
APBA1	CASK	0.999	2
APBA1	KIF17	0.996	2
APBA1	STXBP1	0.992	2
APBA1	LIN7C	0.987	2
HIBADH	ALDH6A1	0.997	2
HIBADH	HIBCH	0.996	2
HIBADH	ALDH1B1	0.975	2
HIBADH	ALDH2	0.971	2
HIBADH	ALDH9A1	0.956	2
CALB1	PVALB	0.948	2
CALB1	CASP3	0.885	2
CALB1	SDF4	0.834	2
CALB1	OSGIN2	0.833	2
CALB1	DECR1	0.829	2
TMEM115	COG4	0.874	2
TMEM115	UBAC2	0.835	2
TMEM115	COG7	0.781	2
TMEM115	COG1	0.779	2
TMEM115	COG6	0.774	2
SMARCC2	SMARCB1	0.999	2
SMARCC2	ACTL6A	0.999	2
SMARCC2	SMARCD3	0.999	2
SMARCC2	SMARCA2	0.999	2
SMARCC2	SMARCE1	0.999	2
CSAD	ADO	0.968	2
CSAD	CDO1	0.962	2
CSAD	BAAT	0.916	2
CSAD	GGT6	0.912	2
CSAD	GGT5	0.911	2
TINF2	TERF2	0.999	2
TINF2	TERF1	0.999	2
TINF2	ACD	0.999	2
TINF2	TERF2IP	0.999	2
TINF2	POT1	0.999	2
L2HGDH	D2HGDH	0.944	2
L2HGDH	ALDH4A1	0.849	2
L2HGDH	GLUD1	0.829	2
L2HGDH	GLS	0.819	2
L2HGDH	GLS2	0.818	2
WDR61	CTR9	0.999	2
WDR61	CDC73	0.999	2
WDR61	SKIV2L	0.999	2
WDR61	TTC37	0.999	2
WDR61	LEO1	0.999	2
HEXA	GM2A	0.989	2
HEXA	GLB1	0.969	2
HEXA	NAGA	0.963	2
HEXA	GLA	0.956	2
POLG	POLG2	0.999	2
POLG	C10orf2	0.971	2
POLG	SOD2	0.956	2
POLG	REV3L	0.952	2
POLG	POLE	0.942	2
SPG7	PPIF	0.987	2
SPG7	PMPCB	0.96	2
SPG7	VDAC1	0.959	2
SPG7	PMPCA	0.939	2
SPG7	PHB2	0.927	2
COPS3	COPS5	0.999	2
COPS3	COPS7A	0.999	2
COPS3	COPS7B	0.999	2
COPS3	COPS4	0.999	2
COPS3	COPS8	0.999	2
NOB1	TSR1	0.999	2
NOB1	LTV1	0.999	2
NOB1	PNO1	0.999	2
NOB1	RIOK2	0.999	2
TP53	GSK3B	0.999	2
TP53	CCNG1	0.999	2
TP53	CDKN2A	0.999	2
TP53	MDM4	0.999	2
TP53	NPM1	0.999	2
EIF4A3	CWC22	0.999	2
EIF4A3	RBM8A	0.999	2
EIF4A3	UPF3B	0.999	2
EIF4A3	CASC3	0.999	2
EIF4A3	UPF1	0.999	2
ERBB2	EGF	0.999	2
ERBB2	GRB2	0.999	2
ERBB2	HSP90AA1	0.999	2
ERBB2	CTNNB1	0.999	2
ERBB2	SHC1	0.999	2
PGPEP1	PREP	0.824	2
PGPEP1	TRH	0.766	2
PGPEP1	BEND7	0.766	2
PGPEP1	SLC25A42	0.732	2
PGPEP1	TRHDE	0.724	2
SLC6A3	SNCA	0.999	2
SLC6A3	DRD2	0.997	2
SLC6A3	PICK1	0.983	2
SLC6A3	STX1A	0.966	2
SLC6A3	SLC18A2	0.963	2
SLC47A1	SLC22A1	0.903	2
SLC47A1	SLC22A2	0.89	2
SLC47A1	SLC22A16	0.78	2
SLC47A1	SLC22A8	0.768	2
SLC47A1	SLCO1B3-SLCO1B7	0.755	2
CD53	LAPTM5	0.905	2
CD53	CD48	0.862	2
CD53	EVI2B	0.84	2
CD53	PTPRC	0.802	2
CD53	CD52	0.793	2
SETDB1	ATF7IP	0.999	2
SETDB1	HDAC1	0.997	2
SETDB1	PPARG	0.993	2
SETDB1	DNMT3A	0.992	2
GALM	GALK1	0.998	2
GALM	GALE	0.964	2
GALM	LCT	0.941	2
GALM	G6PC3	0.937	2
GALM	GLA	0.927	2
UBXN4	VCP	0.997	2
UBXN4	UBXN6	0.979	2
UBXN4	NSFL1C	0.951	2
UBXN4	UBXN8	0.946	2
UBXN4	UBE4A	0.934	2
TM4SF19	CEP19	0.75	2
TM4SF19	NRROS	0.749	2
CENPC	CENPA	0.998	2
CENPC	MIS12	0.996	2
CENPC	PTEN	0.994	2
CENPC	CENPN	0.993	2
CENPC	CENPT	0.99	2
EGFR	ERRFI1	0.999	2
EGFR	NRG1	0.999	2
EGFR	RASA1	0.999	2
EGFR	CBL	0.999	2
UPF3B	SMG1	0.999	2
UPF3B	UPF1	0.999	2
UPF3B	UPF2	0.999	2
UPF3B	MAGOH	0.999	2
GPR119	GCG	0.971	2
GPR119	GIP	0.963	2
GPR119	GNAS	0.933	2
GPR119	FFAR1	0.859	2
GPR119	GPR55	0.844	2
DOK2	RASA1	0.997	2
DOK2	NCK1	0.986	2
DOK2	TEK	0.984	2
DOK2	LCK	0.979	2
DOK2	CD200R1	0.966	2
STAR	TSPO	0.986	2
STAR	VDAC1	0.978	2
STAR	CYP11A1	0.976	2
STAR	STARD3NL	0.966	2
STAR	VDAC2	0.959	2
GSDMC	GSDMB	0.826	2
GSDMC	DFNA5	0.71	2
UHRF2	DNMT1	0.994	2
UHRF2	PCNA	0.969	2
UHRF2	ZNF131	0.935	2
UHRF2	UBE2I	0.931	2
UHRF2	SUMO1	0.903	2
NOTCH1	MAML1	0.999	2
NOTCH1	RBPJ	0.999	2
NOTCH1	NUMB	0.999	2
NOTCH1	PSEN1	0.999	2
NOTCH1	HIF1A	0.998	2
LIN7C	CASK	0.993	2
LIN7C	MPP6	0.969	2
LIN7C	MPP5	0.966	2
PGAP2	PGAP3	0.94	2
PGAP2	PIGV	0.892	2
PGAP2	PIGL	0.887	2
PGAP2	PIGO	0.878	2
PGAP2	MPPE1	0.862	2
MS4A2	FCER1A	0.966	2
MS4A2	LYN	0.952	2
MS4A2	FCGR2B	0.948	2
MS4A2	SYK	0.948	2
MS4A2	FCER1G	0.943	2
IL18	IL18R1	0.999	2
IL18	IL18RAP	0.999	2
IL18	IL18BP	0.998	2
IL18	CASP1	0.997	2
IL18	IL1B	0.994	2
FBXW7	CCNE1	0.999	2
FBXW7	SKP1	0.999	2
FBXW7	CUL1	0.999	2
FBXW7	RBX1	0.999	2
FBXW7	MYC	0.999	2
ZC3H13	KIAA1429	0.999	2
ZC3H13	WTAP	0.999	2
ZC3H13	RBM15	0.998	2
ZC3H13	CBLL1	0.996	2
ZC3H13	RBM15B	0.992	2
GADL1	CDO1	0.955	2
GADL1	ADO	0.955	2
GADL1	ABAT	0.939	2
GADL1	ALDH1B1	0.917	2
GADL1	ALDH7A1	0.917	2
HOXA10	SIRT2	0.979	2
HOXA10	PBX2	0.953	2
HOXA10	PBX1	0.886	2
HOXA10	HOXA9	0.856	2
HOXA10	MEIS1	0.827	2
SH3RF1	MAP3K11	0.985	2
SH3RF1	MAPK9	0.942	2
SH3RF1	SMAD4	0.902	2
SH3RF1	AKT2	0.883	2
SH3RF1	AKT1	0.88	2
APP	BACE1	0.999	2
APP	APBB1	0.999	2
APP	PSEN1	0.999	2
APP	APBA2	0.999	2
SST	SSTR2	0.998	2
SST	SSTR5	0.998	2
SST	SSTR1	0.997	2
SST	SSTR3	0.993	2
SST	GHRH	0.98	2
ACTR1B	DCTN2	0.997	2
ACTR1B	DCTN1	0.997	2
ACTR1B	DCTN4	0.997	2
ACTR1B	ACTR10	0.996	2
ACTR1B	DCTN6	0.993	2
BTN3A1	BTN3A2	0.967	2
BTN3A1	PPL	0.961	2
BTN3A1	KPNA7	0.819	2
BTN3A1	IL1F10	0.819	2
HK2	VDAC1	0.998	2
HK2	C12orf5	0.984	2
HK2	GPI	0.975	2
HK2	G6PD	0.965	2
HK2	FBP1	0.964	2
AMFR	VCP	0.999	2
AMFR	UBE2G2	0.999	2
AMFR	UBC	0.998	2
AMFR	INSIG1	0.998	2
AMFR	DERL1	0.996	2
CTBP1	KDM1A	0.999	2
CTBP1	ZEB1	0.999	2
CTBP1	RBBP8	0.999	2
CTBP1	HDAC1	0.999	2
CTBP1	RCOR1	0.997	2
CALM3	CACNA1C	0.995	2
CALM3	KCNQ1	0.992	2
CALM3	SCN5A	0.992	2
CALM3	CAMK2B	0.978	2
CALM3	KCNN4	0.977	2
PDXK	PNPO	0.991	2
PDXK	AOX1	0.923	2
PDXK	PDXP	0.919	2
PDXK	PHOSPHO2	0.804	2
PDXK	TEF	0.769	2
S100B	AGER	0.999	2
S100B	TP53	0.998	2
S100B	MAPT	0.989	2
S100B	RPS6KA1	0.988	2
S100B	CAPZA1	0.98	2
LILRA4	BST2	0.993	2
LILRA4	FCER1G	0.991	2
LILRA4	FCGR2A	0.88	2
LILRA4	FCGR3A	0.878	2
LILRA4	FCGR3B	0.864	2
NCR1	CD247	0.996	2
NCR1	FCER1G	0.991	2
NCR1	CFP	0.975	2
NCR1	ENSP00000480609	0.942	2
NCR1	KLRK1	0.906	2
ETHE1	SQRDL	0.988	2
ETHE1	SUOX	0.988	2
ETHE1	TST	0.973	2
ETHE1	MPST	0.969	2
ETHE1	PHLDB3	0.851	2
CPSF4	CPSF2	0.999	2
CPSF4	WDR33	0.999	2
CPSF4	FIP1L1	0.999	2
CPSF4	CPSF1	0.999	2
ACOX1	ACAA1	0.992	2
ACOX1	HSD17B4	0.991	2
ACOX1	EHHADH	0.989	2
ACOX1	SCP2	0.989	2
UBXN1	VCP	0.998	2
UBXN1	UBXN7	0.989	2
UBXN1	UBXN6	0.98	2
UBXN1	FAF2	0.977	2
UBXN1	UBC	0.976	2
NCSTN	PSEN1	0.999	2
NCSTN	APP	0.999	2
NCSTN	PSEN2	0.999	2
NCSTN	PSENEN	0.999	2
NCSTN	APH1A	0.999	2
PEX13	PEX5	0.999	2
PEX13	PEX14	0.999	2
PEX13	PEX7	0.999	2
PEX13	PEX19	0.999	2
PEX13	PEX12	0.997	2
C2orf44	RUVBL1	0.735	2
C2orf44	CAMSAP2	0.726	2
TMOD4	CAPZA3	0.95	2
TMOD4	LRRC16A	0.944	2
TMOD4	BAG3	0.934	2
TMOD4	NEB	0.915	2
STK36	SUFU	0.999	2
STK36	GLI1	0.996	2
STK36	GLI2	0.992	2
STK36	GLI3	0.962	2
STK36	SMO	0.959	2
RPN1	MAGT1	0.999	2
RPN1	DDOST	0.999	2
RPN1	STT3A	0.999	2
ZDHHC19	SLC51A	0.787	2
ZDHHC19	NRROS	0.723	2
ZDHHC19	PCYT1A	0.718	2
ZDHHC19	BDH1	0.713	2
RPS23	RPL9	0.999	2
RPS23	RPL32	0.999	2
RPS23	RPS6	0.999	2
RPS23	RPL14	0.999	2
RPS23	RPL13A	0.999	2
SHH	PTCH1	0.999	2
SHH	HHIP	0.999	2
SHH	GAS1	0.999	2
SHH	CDON	0.999	2
SHH	PTCH2	0.998	2
KIAA1429	WTAP	0.999	2
KIAA1429	METTL14	0.999	2
KIAA1429	METTL3	0.999	2
KIAA1429	CBLL1	0.999	2
SPTSSA	SPTLC3	0.994	2
SPTSSA	KDSR	0.958	2
SPTSSA	ORMDL3	0.952	2
WRN	RAD52	0.999	2
WRN	XRCC6	0.999	2
WRN	TP53	0.999	2
WRN	FEN1	0.998	2
WRN	EXO1	0.998	2
NGB	FLOT1	0.991	2
NGB	CYCS	0.987	2
NGB	CYGB	0.904	2
NGB	HTT	0.896	2
NGB	CYC1	0.887	2
METTL3	WTAP	0.999	2
METTL3	METTL14	0.999	2
METTL3	RBM15	0.994	2
METTL3	NCBP1	0.992	2
RAPSN	MUSK	0.999	2
RAPSN	DAG1	0.994	2
RAPSN	AGRN	0.99	2
RAPSN	CHRNB1	0.99	2
RAPSN	UTRN	0.984	2
CPSF2	CPSF1	0.999	2
CPSF2	CSTF2	0.999	2
CPSF2	SYMPK	0.999	2
PIWIL4	TDRD9	0.998	2
PIWIL4	TDRD1	0.986	2
PIWIL4	DICER1	0.984	2
PIWIL4	HENMT1	0.977	2
PIWIL4	HSP90AA1	0.969	2
LEO1	CDC73	0.999	2
LEO1	RTF1	0.999	2
LEO1	CTR9	0.999	2
STAT6	NCOA1	0.997	2
STAT6	IL4R	0.997	2
STAT6	CREBBP	0.996	2
STAT6	EP300	0.994	2
STAT6	JAK1	0.991	2
PATL1	DCP2	0.999	2
PATL1	DDX6	0.999	2
PATL1	LSM2	0.999	2
PATL1	LSM1	0.999	2
PDIA3	CALR	0.999	2
PDIA3	CANX	0.999	2
PDIA3	TAPBP	0.999	2
PDIA3	B2M	0.996	2
PDIA3	HSPA5	0.995	2
MED1	ESR1	0.999	2
MED1	PPARG	0.999	2
MED1	MED12	0.998	2
MED1	MED14	0.998	2
MED1	CDK8	0.997	2
CD3D	CD3E	0.999	2
CD3D	CD247	0.999	2
CD3D	CD3G	0.997	2
CD3D	ZAP70	0.994	2
CD3D	CD8A	0.989	2
POLR2G	POLR2C	0.999	2
POLR2G	POLR2A	0.999	2
POLR2G	POLR2F	0.999	2
POLR2G	POLR2L	0.999	2
POLR2G	POLR2E	0.999	2
BCL2L1	BCL2L11	0.999	2
BCL2L1	BIK	0.999	2
BCL2L1	BECN1	0.999	2
BCL2L1	TP53	0.999	2
BCL2L1	APAF1	0.999	2
TMED10	TMED2	0.999	2
TMED10	TMED9	0.997	2
TMED10	PSENEN	0.988	2
TMED10	TMED4	0.985	2
TMED10	APH1A	0.984	2
N6AMT1	TRMT112	0.999	2
N6AMT1	ETF1	0.982	2
N6AMT1	METTL1	0.946	2
N6AMT1	TRMT11	0.942	2
N6AMT1	GSPT1	0.934	2
ZNF57	RNF39	0.76	2
ZNF57	CCHCR1	0.714	2
ZNF57	TCF19	0.708	2
CTLA4	PTPN11	0.999	2
CTLA4	CD86	0.999	2
CTLA4	LCK	0.997	2
CTLA4	B7RP1	0.997	2
MYEOV2	COPS3	0.981	2
MYEOV2	COPS8	0.979	2
MYEOV2	COPS5	0.976	2
MYEOV2	COPS6	0.972	2
MYEOV2	COPS2	0.95	2
THOP1	KNG1	0.943	2
THOP1	YWHAE	0.823	2
THOP1	LNPEP	0.788	2
THOP1	PREP	0.781	2
THOP1	STX6	0.721	2
FASN	ACACA	0.997	2
FASN	ACLY	0.996	2
FASN	SREBF1	0.993	2
FASN	AASDHPPT	0.99	2
FASN	ACACB	0.988	2
THAP11	HCFC1	0.973	2
THAP11	THAP4	0.932	2
THAP11	THAP7	0.877	2
THAP11	THAP1	0.856	2
THAP11	THAP3	0.793	2
IL13	IL4R	0.999	2
IL13	IL13RA1	0.999	2
IL13	IL13RA2	0.999	2
IL13	TNF	0.989	2
IL13	IL6	0.987	2
TRIM56	TRIM32	0.97	2
TRIM56	UBB	0.909	2
TRIM56	RPS27A	0.907	2
TRIM56	UBC	0.904	2
TRIM56	UBA52	0.9	2
ADH1B	ALDH2	0.992	2
ADH1B	CYP2E1	0.975	2
ADH1B	ADH1A	0.964	2
ADH1B	ALDH3A2	0.948	2
ADH1B	CYP2A6	0.945	2
APLF	XRCC4	0.999	2
APLF	XRCC5	0.999	2
APLF	XRCC6	0.999	2
APLF	LIG4	0.994	2
APLF	XRCC1	0.982	2
CALB2	PVALB	0.948	2
CALB2	SST	0.869	2
CALB2	GAD1	0.859	2
CALB2	NPY	0.846	2
CALB2	CCK	0.8	2
ACOX2	HSD17B4	0.991	2
ACOX2	SCP2	0.988	2
ACOX2	EHHADH	0.986	2
ACOX2	CAT	0.981	2
ACOX2	ECI2	0.978	2
DST	COL17A1	0.996	2
DST	MAPRE1	0.986	2
DST	ITGB4	0.952	2
DST	PLEC	0.89	2
DST	CD151	0.788	2
APITD1	C19orf40	0.999	2
APITD1	TOP3A	0.999	2
APITD1	BLM	0.999	2
APITD1	RMI1	0.999	2
APITD1	FANCM	0.999	2
TCP11	ZNF76	0.945	2
TCP11	ZNF143	0.909	2
TCP11	SCUBE3	0.811	2
TCP11	TAF11	0.706	2
TMOD3	TPM3	0.92	2
TMOD3	CGNL1	0.908	2
TMOD3	TMOD4	0.904	2
TMOD3	TMOD1	0.902	2
TMOD3	TPM4	0.901	2
GP6	FCER1G	0.999	2
GP6	LYN	0.99	2
GP6	VWF	0.988	2
GP6	SYK	0.982	2
GP6	FYN	0.974	2
GMPPB	GMPPA	0.987	2
GMPPB	PMM2	0.968	2
GMPPB	PMM1	0.966	2
GMPPB	DPM1	0.888	2
GMPPB	DOLK	0.88	2
PSMD1	PSMD7	0.999	2
PSMD1	PSMB5	0.999	2
PSMD1	PSMD8	0.999	2
PSMD1	ADRM1	0.999	2
PSMD1	PSMC1	0.999	2
C10orf2	SSBP1	0.991	2
C10orf2	POLG2	0.947	2
C10orf2	GABPB1	0.919	2
C10orf2	GABPA	0.91	2
NR1D2	DBP	0.921	2
NR1D2	NCOR1	0.914	2
NR1D2	PER3	0.9	2
NR1D2	ARNTL	0.892	2
NR1D2	CRY1	0.873	2
PPP1R14B	ILK	0.914	2
PPP1R14B	PPP1R14D	0.9	2
PPP1R14B	ERMP1	0.737	2
PPP1R14B	TBCB	0.735	2
PPP1R14B	PTGES3L-AARSD1	0.703	2
PSMD2	PSMD13	0.999	2
PSMD2	PSMB3	0.999	2
PSMD2	PSMA6	0.999	2
PSMD2	PSMB1	0.999	2
PSMD2	PSMA1	0.999	2
NUP93	NUP155	0.999	2
NUP93	NUP62	0.999	2
NUP93	NUP54	0.999	2
NUP93	NUP205	0.999	2
NUP93	NUP188	0.999	2
MAPK7	MAP2K5	0.997	2
MAPK7	MEF2C	0.991	2
MAPK7	MEF2A	0.988	2
MAPK7	MEF2D	0.986	2
MAPK7	DUSP6	0.968	2
REST	RCOR1	0.999	2
REST	HDAC1	0.995	2
REST	HTT	0.992	2
REST	SIN3A	0.991	2
REST	CTDSP1	0.957	2
MSL2	MSL3	0.999	2
MSL2	MSL1	0.999	2
MSL2	KAT8	0.999	2
MSL2	KAT5	0.955	2
MSL2	MORF4L1	0.953	2
UBXN2A	VCP	0.99	2
UBXN2A	UBXN6	0.99	2
UBXN2A	UBXN1	0.958	2
UBXN2A	UBXN8	0.935	2
UBXN2A	UBXN4	0.931	2
MSL3	KAT8	0.999	2
MSL3	MSL1	0.999	2
MSL3	HIST1H4F	0.964	2
MSL3	ING3	0.955	2
AP1G2	AP1S2	0.995	2
AP1G2	AP1S1	0.987	2
AP1G2	AP1M2	0.971	2
AP1G2	AP1B1	0.97	2
AP1G2	SYNRG	0.963	2
IFT80	IFT88	0.997	2
IFT80	IFT52	0.99	2
IFT80	IFT81	0.989	2
IFT80	IFT140	0.987	2
GNAI2	GNB1	0.999	2
GNAI2	GNG2	0.989	2
GNAI2	GNAI3	0.988	2
GNAI2	GNAI1	0.985	2
GNAI2	ADORA1	0.977	2
NPHP1	NPHP4	0.999	2
NPHP1	RPGR	0.99	2
NPHP1	RPGRIP1L	0.988	2
NPHP1	AHI1	0.977	2
NPHP1	BCAR1	0.976	2
CTC1	TEN1	0.999	2
CTC1	TINF2	0.958	2
CTC1	POT1	0.943	2
CTC1	TERF2	0.94	2
MED29	MED18	0.999	2
MED29	MED27	0.998	2
MED29	MED20	0.998	2
MED29	MED14	0.997	2
MED29	MED16	0.997	2
SGSH	HGSNAT	0.974	2
SGSH	IDUA	0.97	2
SGSH	SUMF1	0.923	2
SGSH	NAGLU	0.914	2
SGSH	CLN6	0.829	2
CLU	XRCC6	0.997	2
CLU	LRP2	0.996	2
CLU	APOA1	0.995	2
CLU	APP	0.988	2
CLU	APOE	0.987	2
EXOSC4	EXOSC5	0.999	2
EXOSC4	DIS3	0.999	2
EXOSC4	SKIV2L2	0.999	2
EXOSC4	EXOSC7	0.999	2
EXOSC4	EXOSC8	0.999	2
PEX7	PEX5	0.999	2
PEX7	PEX5L	0.998	2
PEX7	PEX14	0.998	2
PEX7	ACAA1	0.991	2
CHAF1B	CHAF1A	0.999	2
CHAF1B	ASF1A	0.995	2
CHAF1B	RBBP4	0.994	2
CHAF1B	PCNA	0.983	2
NUP98	NUP155	0.999	2
NUP98	SEH1L	0.999	2
NUP98	SEC13	0.999	2
NUP98	NUP133	0.999	2
NUP98	NUP85	0.999	2
BIN1	MYC	0.999	2
BIN1	PICALM	0.993	2
BIN1	DNM2	0.991	2
BIN1	DNM1	0.981	2
BIN1	BIN2	0.976	2
MRPS11	MRPS16	0.999	2
MRPS11	MRPS12	0.999	2
MRPS11	MRPS9	0.999	2
MRPS11	MRPS2	0.999	2
MRPS11	MRPS14	0.999	2
RBBP6	CPSF1	0.992	2
RBBP6	CPSF2	0.989	2
RBBP6	WDR33	0.989	2
RBBP6	CPSF4	0.988	2
RBBP6	TP53	0.985	2
RUVBL1	INO80C	0.999	2
RUVBL1	RPAP3	0.999	2
RUVBL1	INO80B	0.999	2
RUVBL1	EP400	0.999	2
RUVBL1	RUVBL2	0.999	2
MPI	GPI	0.992	2
MPI	PMM2	0.987	2
MPI	PMM1	0.971	2
MPI	HK1	0.959	2
MPI	HKDC1	0.949	2
BID	BAX	0.998	2
BID	CASP8	0.994	2
BID	BCL2L1	0.994	2
BID	BAK1	0.993	2
BID	MCL1	0.99	2
MAGOHB	CASC3	0.999	2
MAGOHB	RBM8A	0.999	2
MAGOHB	EIF4A3	0.999	2
MAGOHB	SNRPF	0.998	2
MAGOHB	WIBG	0.997	2
RCN2	NPTXR	0.84	2
RCN2	NPTX1	0.799	2
RCN2	KDELR1	0.777	2
[truncated: 17,048 more rows]
