# Supplementary material for: De novo identification of complex traits associated with asthma
Source: Front Immunol. 2023 Aug 23;14:1231492. doi: 10.3389/fimmu.2023.1231492 (PMC10480836; doi:10.3389/fimmu.2023.1231492)
Supplement: Supplementary file 5 [file DataSheet_5.xlsx]

## Sheet: Supplementary Data 5
Supplementary Data 5. PROPER protein-protein interaction network in lung.
geneA	geneB	cell_line	read_count	odds_ratio	pval	background_contamination	level
SMARCE1	NPM1	shared	1319	2.12708	9.04051e-166	0	1
SMARCE1	HNRNPA2B1	shared	1180	2.66846	2.09639e-259	0	1
SMARCE1	HMGB1	Jurkat	924	2.57809	1.36788e-189	0	1
SMARCE1	HNRNPA1	shared	830	3.68244	0	0	1
SMARCE1	RPL6	shared	632	2.25832	2.53743e-95	0	1
SMARCE1	HSPA8	shared	531	2.45615	8.17076e-99	0	1
SMARCE1	2002-09-01	shared	508	2.78433	5.26693e-125	0	1
SMARCE1	PTMA	shared	503	1.34153	1.79873e-10	0	1
DDX5	B2M	shared	488	2.45091	8.19229e-91	0	1
SMARCE1	HSP90AB1	shared	478	2.11879	2.35884e-61	0	1
SMARCE1	NUCB2	Jurkat	473	2.92291	7.74264e-129	0	1
SMARCE1	HSP90B1	shared	470	7.89347	0	0	1
PSMB7	NPM1	shared	459	2.85799	1.07431e-115	0	1
DDX5	CNBP	shared	435	2.27105	2.21959e-67	0	1
DDX5	CCT5	shared	431	2.39153	7.50529e-76	0	1
SMARCE1	HNRNPA3	HUVEC	342	3.54621	5.74659e-135	0	1
SMARCE1	RPL21	shared	333	1.31449	1.66375e-06	0	1
SMARCE1	HNRNPK	shared	320	2.57558	3.76566e-67	0	1
SMARCE1	HNRNPR	shared	300	3.0727	5.6518e-91	0	1
SMARCE1	CNBP	shared	299	2.25532	7.44406e-46	0	1
SMARCE1	NAP1L1	shared	293	2.34385	1.80957e-49	0	1
SMARCE1	RPS4X	shared	292	1.16439	0.0155438	0	1
TNFAIP8	HNRNPA2B1	Jurkat	286	6.41028	2.51971e-264	0	1
SMARCE1	FN1	HUVEC	286	2.76707	2.8841e-70	0	1
SMARCE1	B2M	Jurkat	275	1.99267	2.98687e-30	0	1
RPS26	HMGB1	Jurkat	268	3.95388	1.73186e-124	0	1
PSMB7	HMGB1	Jurkat	261	2.78767	3.9759e-64	0	1
SMARCE1	HNRNPH1	shared	257	3.09417	3.25002e-79	0	1
TNFAIP8	2002-09-01	Jurkat	241	13.1681	0	0	1
SMARCE1	RPL17	shared	236	1.91779	2.41214e-23	0	1
DDX5	ACTR2	shared	231	2.43425	5.08521e-43	0	1
SMARCE1	PDIA6	shared	230	3.09118	6.56587e-71	0	1
SMARCE1	CCT5	shared	218	1.74543	5.17393e-16	0	1
SMARCE1	G3BP2	shared	216	5.56621	1.05948e-174	0	1
SMARCE1	PRPF40A	shared	210	3.02407	3.70182e-62	0	1
SENP7	HMGB1	Jurkat	209	4.07956	2.54262e-102	0	1
SMARCE1	ACTR2	shared	209	3.18584	2.25268e-68	0	1
DDX5	CCT3	shared	209	2.12899	5.52818e-28	0	1
SMARCE1	APLP2	HUVEC	208	2.74779	1.00025e-50	0	1
SMARCE1	APP	HUVEC	208	2.03927	9.48472e-25	0	1
SMARCE1	EIF4A1	shared	206	1.59872	4.81852e-11	0	1
RPS26	RPL6	shared	205	3.87256	5.65473e-93	0	1
SMARCE1	LDHB	shared	204	2.21404	3.00224e-30	0	1
DDX5	APP	HUVEC	204	1.38243	9.06256e-06	0	1
DDX5	CALD1	HUVEC	196	2.63018	1.22114e-43	0	1
RPS26	NPM1	shared	194	1.62345	6.73008e-11	0	1
SMARCE1	RPS24	shared	193	2.5187	4.87613e-39	0	1
SMARCE1	RPS3	shared	192	3.83467	1.76341e-87	0	1
SENP7	HSP90AB1	Jurkat	190	5.93981	2.25589e-164	0	1
SMARCE1	RPL3	shared	189	1.70439	6.15986e-13	0	1
MPHOSPH9	HNRNPA2B1	shared	186	2.4485	1.42009e-34	0	1
SMARCE1	EIF2S2	shared	182	3.21599	9.03592e-61	0	1
PSMB7	HNRNPA2B1	shared	182	1.55522	8.82632e-09	0	1
DDX5	BCCIP	shared	181	3.78674	7.87488e-81	0	1
SMARCE1	EEF2	shared	181	1.24125	0.00650189	0	1
PSMB7	HSPA8	Jurkat	180	3.19751	8.38413e-59	0	1
IL1RL1	HNRNPA2B1	HUVEC	179	3.27068	7.54368e-60	0	1
SMARCE1	BCLAF1	shared	178	3.63927	2.90797e-74	0	1
PSMB7	NUCB2	Jurkat	175	4.15634	3.15756e-90	0	1
IL1RL1	APP	HUVEC	174	14.087	0	0	1
DDX5	BCLAF1	shared	173	2.44539	7.39928e-33	0	1
SMARCE1	MAP4K4	HUVEC	173	2.48884	3.46963e-34	0	1
DDX5	ARHGDIB	Jurkat	172	2.21568	9.32138e-26	0	1
SMARCE1	HNRNPC	shared	172	2.58289	6.2867e-37	0	1
SMARCE1	ANXA2	shared	171	4.57108	1.48486e-103	0	1
DDX5	CD9	HUVEC	171	5.22607	1.48637e-126	0	1
DDX5	CACYBP	shared	169	1.64358	2.78324e-10	0	1
TRAP1	NPM1	HEK	168	2.87258	2.05641e-43	0	1
SMARCE1	RPL35	shared	167	1.80918	4.22363e-14	0	1
SMARCE1	2007-09-01	shared	163	3.56007	1.49517e-65	0	1
DDX5	API5	shared	163	4.40642	2.7449e-93	0	1
ORMDL3	NPM1	HEK	162	1.91937	4.75457e-16	0	1
SMARCE1	RPL26	shared	161	1.27209	0.00415724	0	1
SMARCE1	HDLBP	shared	159	3.16961	8.1135e-52	0	1
TNFAIP8	HNRNPA1	Jurkat	158	6.79776	1.0687e-163	0	1
HSD17B4	HMGB1	shared	157	2.0247	2.31209e-18	0	1
DDX5	CALU	shared	157	1.88111	4.80735e-15	0	1
SMARCE1	CALD1	HUVEC	157	3.04696	1.79634e-47	0	1
SENP7	RPL21	shared	155	4.30691	7.3291e-84	0	1
RPS26	HNRNPA2B1	shared	154	1.80556	8.00583e-13	0	1
SMARCE1	HMGB2	shared	153	1.52029	5.56882e-07	0	1
HSD17B4	HNRNPA2B1	shared	153	1.58818	3.43098e-08	0	1
SMARCE1	NCL	shared	153	1.27636	0.00464489	0	1
SENP7	NPM1	shared	152	1.68333	5.54122e-10	0	1
DDX5	CSDE1	shared	150	1.88362	1.75275e-14	0	1
MPHOSPH9	HSPA8	shared	148	4.03239	1.95895e-72	0	1
DDX5	APLP2	HUVEC	147	1.34274	0.000711511	0	1
SMARCE1	PRRC2C	HUVEC	146	3.88804	2.18864e-68	0	1
DDX5	DDX21	shared	146	2.24291	1.01968e-22	0	1
PSMB7	CCT5	shared	145	4.47628	1.67325e-84	0	1
PSMB7	HSP90AB1	shared	145	2.46622	5.30011e-28	0	1
RPS26	PTMA	shared	143	2.01017	1.7483e-16	0	1
DDX6	B2M	shared	141	3.94092	4.9244e-67	0	1
DDX5	ANP32E	shared	138	2.26719	4.10682e-22	0	1
SMARCE1	RPS15	shared	137	1.29053	0.00514743	0	1
MPHOSPH9	HNRNPA1	shared	132	3.41662	7.10573e-49	0	1
SMARCE1	FUS	HUVEC	132	2.51809	4.65885e-27	0	1
DDX5	CCT8	shared	131	4.41455	2.05404e-75	0	1
IL1RL1	FN1	HUVEC	131	10.3754	7.00349e-235	0	1
FADS2	APP	HUVEC	131	8.4479	3.38327e-183	0	1
DDX5	CANX	shared	130	2.01044	2.6349e-15	0	1
SENP7	HNRNPA2B1	shared	129	2.00386	8.49947e-15	0	1
SMARCE1	GNL3	shared	129	2.46172	3.68536e-25	0	1
SMARCE1	MYH9	HUVEC	127	1.62606	1.05531e-07	0	1
SMARCE1	ANKRD11	HUVEC	127	4.03855	1.7372e-63	0	1
SMARCE1	ACTR3	shared	120	7.22197	3.11181e-139	0	1
ORMDL3	HNRNPA2B1	shared	120	1.9883	1.50401e-13	0	1
TNFAIP8	HMGB1	Jurkat	118	3.16178	1.11983e-37	0	1
SMARCE1	HSP90AA1	shared	117	1.56204	3.30989e-06	0	1
SMARCE1	EIF3C	shared	116	1.82814	1.79464e-10	0	1
DDX5	CTTN	HUVEC	116	3.18127	2.23548e-38	0	1
MPHOSPH9	HMGB1	Jurkat	115	1.86591	6.41955e-11	0	1
SMARCE1	RBM39	shared	115	2.20445	2.25603e-17	0	1
DDX5	CALR	shared	115	1.2957	0.0095492	0	1
SMARCE1	CALU	shared	114	1.97683	6.08922e-13	0	1
SMARCE1	HSPD1	shared	114	1.63669	3.43379e-07	0	1
PSMB7	HNRNPA1	shared	114	1.92022	7.64426e-12	0	1
HSD17B4	HNRNPA1	shared	114	2.33504	1.24845e-19	0	1
SMARCE1	CACYBP	shared	113	1.59091	1.8831e-06	0	1
SMARCE1	HNRNPU	shared	113	1.84336	1.72268e-10	0	1
DDX5	CHORDC1	Jurkat	113	4.49176	5.58134e-67	0	1
DDX5	ATP5MG	shared	112	1.8282	3.73565e-10	0	1
DDX5	ANXA2	HUVEC	112	2.07191	1.82748e-14	0	1
SMARCE1	MATR3	shared	109	2.3784	8.07946e-20	0	1
RPS26	RPL17	shared	109	4.67861	3.20501e-68	0	1
DDX5	DDX3X	shared	108	2.43426	1.01273e-20	0	1
SMARCE1	EWSR1	shared	108	2.7118	3.51605e-26	0	1
TRAP1	HNRNPA2B1	shared	108	2.56346	1.09738e-22	0	1
SMARCE1	DDX21	shared	108	2.40118	4.39732e-20	0	1
SMARCE1	PLEC	HUVEC	108	2.56289	3.18455e-23	0	1
DDX5	ANKRD11	HUVEC	106	2.33303	1.84538e-18	0	1
SMARCE1	CSDE1	shared	105	1.90884	6.96923e-11	0	1
CLUAP1	CCT5	shared	105	2.93824	8.45469e-30	0	1
PSMB7	EIF4A1	shared	103	3.0776	5.83159e-32	0	1
RPS26	RPL21	shared	103	2.14445	1.69666e-14	0	1
MPHOSPH9	B2M	Jurkat	103	4.40214	1.06636e-58	0	1
HSD17B4	B2M	shared	103	3.49038	3.99509e-40	0	1
SMARCE1	PKM	shared	103	1.9833	6.57876e-12	0	1
CEP95	B2M	Jurkat	100	3.0773	4.9239e-31	0	1
SMARCE1	EEF1D	shared	99	2.22959	1.54206e-15	0	1
CLUAP1	APP	HUVEC	99	3.39219	7.98129e-37	0	1
SENP7	HSPA8	Jurkat	98	3.1546	1.09352e-31	0	1
RPS26	HSP90AB1	Jurkat	98	2.283	3.74783e-16	0	1
PSMB7	HNRNPK	shared	98	3.03107	1.32679e-29	0	1
DDX6	APLP2	HUVEC	98	4.98901	5.83543e-68	0	1
DDX5	CDC123	shared	97	2.63429	3.07489e-22	0	1
DDX5	CEP95	shared	97	10.5075	1.27919e-179	0	1
SMARCE1	EIF4G2	shared	97	1.7404	1.09673e-07	0	1
DDX5	ACTB	shared	97	1.63119	3.27557e-06	0	1
SMARCE1	SERPINE1	HUVEC	97	1.54893	3.60569e-05	0	1
SMARCE1	CCT3	shared	96	1.41698	0.00125202	0	1
SMARCE1	LUC7L3	shared	95	2.57373	9.44694e-21	0	1
SEC24C	NPM1	shared	95	2.22003	2.27257e-14	0	1
HSD17B4	CNBP	shared	95	3.34887	1.70028e-34	0	1
RPS26	NUCB2	Jurkat	94	3.05143	1.00812e-28	0	1
PSMB7	HSP90AA1	Jurkat	94	4.82689	4.02374e-62	0	1
SMARCE1	RPL34	shared	94	1.54703	5.08588e-05	0	1
ORMDL3	HMGB1	shared	93	1.90839	1.22558e-09	0	1
DDX5	DDX18	shared	93	3.34673	5.60331e-34	0	1
SMARCE1	ARHGDIB	Jurkat	92	1.71741	4.81449e-07	0	1
SMARCE1	DNAJC7	shared	92	2.92278	4.12596e-26	0	1
SMARCE1	CALR	shared	92	1.5005	0.000208234	0	1
SMARCE1	ELF1	shared	92	4.59788	9.19226e-57	0	1
DDX5	AKAP12	HUVEC	90	1.81678	3.19319e-08	0	1
SMARCE1	PDIA3	shared	89	1.68	2.21263e-06	0	1
SMARCE1	AKAP12	HUVEC	89	2.59701	6.8727e-20	0	1
SMARCE1	LCP1	Jurkat	88	2.25667	2.40133e-14	0	1
SMARCE1	ANP32E	shared	88	2.0946	6.21727e-12	0	1
MPHOSPH9	HMGB2	Jurkat	88	5.15777	5.67329e-64	0	1
SMARCE1	IMPA1	Jurkat	87	12.2386	1.6779e-193	0	1
SMARCE1	MYL12A	shared	87	3.07151	3.19371e-27	0	1
DDX5	ARHGDIA	shared	87	2.03536	5.79171e-11	0	1
SMARCE1	EIF3CL	shared	86	1.98457	3.82017e-10	0	1
SMARCE1	OSTF1	Jurkat	86	5.25081	1.07322e-64	0	1
SMARCE1	NUSAP1	Jurkat	86	2.58493	4.56827e-19	0	1
SMARCE1	DDX5	shared	86	2.19804	3.50744e-13	0	1
SMARCE1	DBI	shared	86	2.72277	2.99169e-21	0	1
SMARCE1	EIF3E	shared	85	1.90737	5.29639e-09	0	1
SMARCE1	HNRNPA1L2	shared	85	4.0915	9.04983e-44	0	1
RPS26	HSPA8	shared	85	2.06296	4.87205e-11	0	1
SMARCE1	RPL31	shared	85	1.67736	4.11371e-06	0	1
SMARCE1	IDH3A	Jurkat	84	3.98034	2.19856e-41	0	1
SMARCE1	ACTB	shared	84	2.04395	9.67139e-11	0	1
SMARCE1	FLNB	HUVEC	84	5.18147	5.1888e-62	0	1
DDX5	ARPC2	shared	83	3.06089	7.60961e-26	0	1
DDX5	CCT6A	shared	83	2.03039	1.92024e-10	0	1
SMARCE1	SERBP1	shared	82	1.64969	1.27257e-05	0	1
CLUAP1	B2M	shared	82	2.07611	6.66227e-11	0	1
DDX5	CENPF	shared	82	3.38133	1.21427e-30	0	1
SENP7	RPL6	shared	81	2.00778	8.01289e-10	0	1
DDX5	BMS1	shared	81	2.94115	2.131e-23	0	1
SMARCE1	CTTN	HUVEC	81	3.21736	1.05761e-27	0	1
HSD17B4	EIF4A1	shared	80	2.90575	1.8306e-22	0	1
CLUAP1	APLP2	HUVEC	80	3.69446	8.96303e-35	0	1
TARS2	NPM1	shared	79	2.37286	3.90032e-14	0	1
SMARCE1	EPB41L3	HUVEC	79	7.0306	7.06656e-89	0	1
DDX5	CCT2	Jurkat	78	2.82232	8.02194e-21	0	1
SMARCE1	RAN	shared	78	3.01639	1.07166e-23	0	1
DDX5	AKAP9	shared	78	3.49354	6.41037e-31	0	1
RPS26	HNRNPH1	shared	78	4.95261	1.13756e-53	0	1
TRAP1	RPS4X	HEK	78	3.32044	8.07232e-28	0	1
TNFAIP8	RPL21	Jurkat	77	2.94406	5.05069e-22	0	1
ORMDL3	CNBP	shared	77	4.32987	4.78149e-43	0	1
SMARCE1	CAP1	shared	77	4.86409	6.823e-52	0	1
TRAP1	DNASE1	shared	77	1713.95	0	0	1
DDX5	CKAP2	Jurkat	76	2.63361	1.18488e-17	0	1
DDX5	AHCY	shared	76	2.07392	3.38861e-10	0	1
TRAP1	CCT5	shared	76	6.49818	6.02606e-76	0	1
MPHOSPH9	HSPD1	Jurkat	76	6.42844	1.64991e-75	0	1
SMARCE1	MACF1	HUVEC	76	1.99417	3.28351e-09	0	1
DDX5	BPTF	shared	76	4.75807	1.558e-49	0	1
DDX5	DCTN1	shared	76	2.36157	6.26309e-14	0	1
SMARCE1	NASP	shared	75	2.7335	7.9958e-19	0	1
DDX5	CCT7	shared	75	2.26142	1.88519e-12	0	1
SMARCE1	NOP58	Jurkat	74	2.00414	4.08317e-09	0	1
DDX5	CLINT1	shared	74	3.34127	3.53642e-27	0	1
SMARCE1	CANX	shared	74	1.66038	2.75855e-05	0	1
SEC24C	APLP2	HUVEC	74	14.453	3.52762e-196	0	1
SMARCE1	CCT8	Jurkat	73	3.56597	4.58281e-30	0	1
SMARCE1	ADAM10	shared	73	7.27344	6.18171e-86	0	1
SMARCE1	SEC13	shared	73	5.77018	5.95089e-63	0	1
TMEM258	NPM1	shared	72	2.80416	2.44932e-18	0	1
SMARCE1	CHD4	shared	72	4.46559	1.03376e-42	0	1
SMARCE1	RPS27A	shared	72	1.53708	0.000531954	0	1
UBXN11	NPM1	HEK	72	2.65041	2.1258e-16	0	1
RPS26	B2M	Jurkat	71	2.71479	1.57716e-17	0	1
RPS26	NAP1L1	shared	71	2.99572	2.89544e-21	0	1
SMARCE1	HNRNPF	shared	71	2.42214	7.53614e-14	0	1
PSMB7	LDHB	shared	71	2.96895	5.93439e-21	0	1
SMARCE1	HNRNPM	shared	71	2.63393	1.42875e-16	0	1
SMARCE1	FUBP1	shared	70	3.90305	1.40125e-33	0	1
PSMB7	HNRNPH1	shared	70	3.24447	2.23521e-24	0	1
RPS26	HNRNPA1	shared	70	1.61734	0.000126729	0	1
SMARCE1	DDX3X	shared	70	2.28799	5.11243e-12	0	1
DDX5	COPB2	shared	70	3.30583	2.77693e-25	0	1
NEK6	APP	HUVEC	70	15.3866	4.89539e-197	0	1
SMARCE1	PA2G4	shared	69	2.14382	3.67256e-10	0	1
SMARCE1	SF3B2	shared	69	2.31155	3.81689e-12	0	1
SMARCE1	PPP6R3	shared	69	4.40155	4.47087e-40	0	1
SMARCE1	GOLGA4	HUVEC	68	3.43052	2.90284e-26	0	1
DDX5	ACTG1	shared	67	2.30128	1.05604e-11	0	1
TRAP1	CNBP	shared	67	5.38624	7.57874e-52	0	1
PSMB7	HMGB2	shared	66	2.52843	3.64081e-14	0	1
DDX5	ANXA6	shared	66	2.8643	2.62348e-18	0	1
WDR36	HNRNPA2B1	shared	66	2.0291	2.29973e-08	0	1
PSMB7	HNRNPR	shared	66	2.60192	4.79539e-15	0	1
SMARCE1	EIF5	shared	66	2.39654	1.18896e-12	0	1
SH3BGRL3	HNRNPA2B1	shared	66	3.98924	1.38717e-31	0	1
DDX5	ARID4B	HUVEC	66	2.75771	5.46058e-17	0	1
DDX5	ATG3	shared	65	3.2936	2.12535e-23	0	1
SENP7	NUCB2	Jurkat	65	2.79568	4.41757e-17	0	1
PSMB7	B2M	Jurkat	65	1.81484	3.35972e-06	0	1
DDX5	CASP8AP2	shared	65	4.30005	1.91927e-36	0	1
SMARCE1	RPS27	shared	65	1.64153	0.000132841	0	1
SMARCE1	HMGB3	shared	65	1.9541	1.28177e-07	0	1
SMARCE1	IPO5	shared	65	2.40854	1.2937e-12	0	1
CLUAP1	CALD1	HUVEC	65	4.4151	6.38112e-38	0	1
PSMB7	EIF2S2	Jurkat	64	4.35882	1.32029e-36	0	1
TNFAIP8	RPL6	Jurkat	64	2.19825	5.59428e-10	0	1
DDX5	ARL6IP1	shared	64	3.39788	2.32699e-24	0	1
HSD17B4	EEF2	shared	64	2.05672	1.53008e-08	0	1
RPS26	CCT5	shared	63	2.66536	4.07421e-15	0	1
RPS26	RPL35	shared	63	3.60641	1.78073e-26	0	1
POLI	NPM1	shared	63	1.75908	1.99244e-05	0	1
SEC24C	HNRNPA2B1	shared	63	2.05709	2.58789e-08	0	1
SMARCE1	NACA	shared	63	3.20855	1.10872e-21	0	1
SMARCE1	PMAIP1	shared	63	2.19214	6.89903e-10	0	1
SMARCE1	ITGB1	HUVEC	63	1.82387	3.79753e-06	0	1
SMARCE1	ARID4B	shared	62	3.74632	6.39288e-28	0	1
PSMB7	CNBP	HEK	62	1.80184	7.62712e-06	0	1
DDX5	CCNT2	shared	62	5.16566	8.48152e-46	0	1
SMARCE1	PSMD2	shared	62	1.82283	4.67613e-06	0	1
WDR36	NPM1	shared	62	1.35428	0.0296475	0	1
IL1RL1	HNRNPA1	HUVEC	62	2.20918	7.69701e-10	0	1
IL1RL1	HNRNPA3	HUVEC	62	5.22166	3.39081e-46	0	1
SMARCE1	DNAJA1	shared	61	2.406	7.04906e-12	0	1
TNFAIP8	HSPA8	Jurkat	61	2.71825	3.56947e-15	0	1
WDR36	HMGB1	shared	61	2.32782	7.44998e-11	0	1
RPS26	RPS24	shared	61	4.20632	5.38969e-33	0	1
SMARCE1	GAPDH	shared	61	2.07413	2.1107e-08	0	1
MPHOSPH9	ARHGDIB	Jurkat	61	6.70479	1.86658e-64	0	1
SMARCE1	PPFIBP1	shared	61	6.20823	2.36307e-58	0	1
TBCE	NPM1	shared	61	2.13521	8.927e-09	0	1
ORMDL3	HNRNPR	shared	61	4.65667	1.84823e-38	0	1
PSMB7	FN1	HUVEC	61	2.27408	1.95424e-10	0	1
SMARCE1	EZH2	shared	60	6.30954	1.10123e-58	0	1
SMARCE1	ANAPC15	shared	60	5.24023	2.50183e-45	0	1
SMARCE1	HNRNPH3	shared	60	1.50437	0.00292919	0	1
SMARCE1	PNISR	shared	60	2.67417	1.28141e-14	0	1
SMARCE1	SET	shared	60	2.50996	8.08275e-13	0	1
CLUAP1	CCT3	shared	60	3.09723	2.27871e-19	0	1
DDX5	CHCHD3	shared	59	3.50346	9.16016e-24	0	1
PSMB7	ARHGDIB	Jurkat	59	4.24001	2.03433e-32	0	1
DDX5	ATP5PF	shared	59	2.78562	1.30788e-15	0	1
SMARCE1	ACTG1	shared	59	2.93302	2.96555e-17	0	1
TNFAIP8	NUCB2	Jurkat	59	3.51613	1.11843e-23	0	1
SMARCE1	ELOC	shared	59	6.48611	6.63463e-60	0	1
SENP7	RPL22	shared	59	4.51594	1.40435e-35	0	1
DDX5	DDX42	HUVEC	59	3.43925	5.09565e-23	0	1
RERE	FN1	HUVEC	59	10.8029	1.93012e-111	0	1
IL1RL1	HSP90AB1	HUVEC	59	2.12042	1.52144e-08	0	1
IL1RL1	CALD1	HUVEC	59	9.32089	1.14673e-94	0	1
SMARCE1	ACIN1	shared	58	3.48636	3.37395e-23	0	1
ORMDL3	HSP90AB1	shared	58	1.91104	1.78641e-06	0	1
SMARCE1	DYNC1I2	shared	58	5.39412	1.05956e-45	0	1
RPS26	EIF4A1	shared	58	2.38036	4.92429e-11	0	1
SMARCE1	KTN1	shared	58	2.82823	7.82983e-16	0	1
PSMB7	NAP1L1	shared	58	1.78893	1.99995e-05	0	1
SMARCE1	RSRC2	shared	58	2.23581	1.27066e-09	0	1
DDX5	CEP70	Jurkat	58	6.38148	1.49949e-57	0	1
SMARCE1	LEO1	shared	58	2.38154	4.26669e-11	0	1
IL1RL1	APLP2	HUVEC	58	6.23884	1.55776e-55	0	1
DDX5	ANKRD1	HUVEC	58	3.55689	5.43361e-24	0	1
PSMB7	MAP4K4	HUVEC	58	3.22008	3.97016e-20	0	1
ORMDL3	EIF4A1	shared	57	3.30424	1.23471e-20	0	1
SMARCE1	LYAR	shared	57	2.65565	9.52138e-14	0	1
SMARCE1	CLNS1A	shared	57	2.08271	5.29332e-08	0	1
MPHOSPH9	CCT5	shared	57	2.69532	4.30789e-14	0	1
SMARCE1	NONO	shared	57	1.35231	0.0367628	0	1
SMARCE1	GOLGB1	shared	57	3.77878	3.99055e-26	0	1
SMARCE1	LAMA4	HUVEC	57	3.01164	1.46788e-17	0	1
TRAP1	EEF2	HEK	57	4.17176	2.70246e-30	0	1
SMARCE1	MSN	shared	56	1.74027	6.88073e-05	0	1
RPS26	RPL3	shared	56	2.67138	1.24937e-13	0	1
DDX5	ASH2L	shared	56	5.33319	2.10535e-43	0	1
PRKCQ	HNRNPA2B1	Jurkat	56	4.40322	2.49191e-31	0	1
SMARCE1	PSMA4	shared	56	2.37053	1.21357e-10	0	1
SMARCE1	NDUFS5	shared	56	1.45826	0.00848195	0	1
TMEM258	HMGB1	Jurkat	56	3.78729	5.00799e-25	0	1
SENP7	RPL17	Jurkat	56	3.18502	5.11697e-19	0	1
SMARCE1	PAICS	shared	56	1.87776	4.82741e-06	0	1
PSMB7	HYPK	shared	56	22.3376	4.5647e-246	0	1
DDX5	ARCN1	shared	56	2.02486	2.38684e-07	0	1
SMARCE1	PRPF38B	HUVEC	56	5.49593	2.40989e-45	0	1
PSMB7	PHGDH	shared	55	3.47632	6.72355e-22	0	1
SEC24C	HSP90AB1	shared	55	3.57972	1.06651e-22	0	1
DDX5	CAP1	shared	55	2.41303	6.97585e-11	0	1
WBP1L	BCAP29	shared	55	703.749	0	0	1
ORMDL3	HSPA8	shared	54	1.85499	1.22135e-05	0	1
DDX5	C1orf131	shared	54	3.62686	3.70036e-23	0	1
DDX5	CCDC82	shared	54	3.92911	2.05735e-26	0	1
SMARCE1	PCM1	shared	54	3.76774	1.09282e-24	0	1
SMARCE1	RPL36A-HNRNPH2	shared	54	1.65231	0.000444029	0	1
DDX5	CLNS1A	shared	54	1.36657	0.0353875	0	1
SEC24C	HNRNPA1	shared	54	3.48503	2.55992e-21	0	1
DDX6	ACTR2	shared	54	3.18233	2.00185e-18	0	1
SMARCE1	RGS5	HUVEC	54	4.23081	1.01045e-29	0	1
MPHOSPH9	EIF4A1	shared	53	2.43122	1.19036e-10	0	1
RPS26	NUCKS1	shared	53	16.9141	2.39094e-171	0	1
DDX5	BRCC3	shared	53	2.69297	3.21129e-13	0	1
HSD17B4	EIF3C	shared	53	3.91553	9.51607e-26	0	1
SMARCE1	SF3A3	shared	53	1.61494	0.000941892	0	1
TNFAIP8	HSP90AB1	Jurkat	53	2.26741	4.31628e-09	0	1
MPHOSPH9	CACYBP	shared	53	4.40456	6.12093e-31	0	1
SMARCE1	MAPRE1	shared	52	2.52013	2.37619e-11	0	1
DDX5	C11orf58	shared	52	1.61006	0.0011481	0	1
CEP95	CCT5	Jurkat	52	1.77589	7.14928e-05	0	1
WDR36	RPL6	shared	52	2.55909	1.48439e-11	0	1
SMARCE1	GDI2	shared	52	5.07114	1.31404e-37	0	1
SMARCE1	C9orf78	Jurkat	52	5.26002	1.22671e-39	0	1
SMARCE1	BMS1	shared	52	2.74257	1.78599e-13	0	1
SMARCE1	PLRG1	shared	52	4.39439	2.17317e-30	0	1
RPS26	HNRNPK	shared	52	2.2116	1.72439e-08	0	1
ORMDL3	HNRNPA1	shared	52	1.70035	0.000272625	0	1
DDX5	ANP32B	shared	52	2.04389	4.62386e-07	0	1
DDX5	DDX46	shared	52	2.07719	2.40065e-07	0	1
SMARCE1	EXOSC8	shared	51	1.38067	0.034706	0	1
SMARCE1	LSM14A	shared	51	2.9062	8.3835e-15	0	1
DDX5	ACAT2	shared	51	2.36478	9.81487e-10	0	1
MPHOSPH9	EEF2	shared	51	2.06851	4.02226e-07	0	1
SMARCE1	HNRNPUL1	shared	51	5.96975	2.03274e-46	0	1
DDX5	AK2	shared	51	2.30926	3.07918e-09	0	1
SMARCE1	PICALM	shared	51	9.99459	1.18726e-89	0	1
SMARCE1	HSPA9	shared	51	1.40933	0.023935	0	1
SMARCE1	DEK	shared	51	3.40103	1.12973e-19	0	1
SMARCE1	EZR	shared	51	2.11908	1.39481e-07	0	1
WDR36	NUCB2	Jurkat	51	4.35456	5.10634e-29	0	1
SMARCE1	BAZ1A	HUVEC	51	4.11315	6.47269e-27	0	1
DDX5	CEP170	shared	51	2.31573	2.69698e-09	0	1
FADS2	EEF2	shared	51	2.2966	4.42649e-09	0	1
DDX5	ABCE1	shared	50	3.36363	6.24448e-19	0	1
SMARCE1	NEMF	shared	50	4.13467	1.25996e-26	0	1
RPRD2	NPM1	shared	50	2.12301	2.74663e-07	0	1
DDX5	CDKN3	shared	50	2.94531	6.74254e-15	0	1
DDX5	ATP5IF1	shared	50	4.0213	1.84221e-25	0	1
SMARCE1	MTIF3	shared	50	3.59789	2.99687e-21	0	1
TNFAIP8	RPS4X	shared	50	1.93298	6.83581e-06	0	1
RERE	HNRNPA2B1	shared	50	2.09289	4.18192e-07	0	1
SMARCE1	DST	HUVEC	50	2.64856	3.96773e-12	0	1
SMARCE1	GLOD4	shared	49	3.88777	1.11714e-23	0	1
TNFAIP8	EXOSC8	Jurkat	49	12.7449	2.25338e-114	0	1
HSD17B4	CACYBP	shared	49	3.23696	2.50122e-17	0	1
MPHOSPH9	HSP90B1	shared	49	4.82909	6.00062e-33	0	1
TNFAIP8	HNRNPR	Jurkat	49	4.86035	4.0643e-33	0	1
DDX5	APIP	shared	49	3.63302	3.57738e-21	0	1
DDX5	BUB3	shared	49	2.11069	2.9523e-07	0	1
SMARCE1	ARHGDIA	Jurkat	49	1.6684	0.0006624	0	1
SMARCE1	NBN	Jurkat	49	4.04086	3.4642e-25	0	1
SENP7	RPS4X	shared	49	1.36889	0.0456311	0	1
DDX5	COX4I1	shared	49	1.70097	0.000394911	0	1
SMARCE1	CD9	HUVEC	49	2.18223	7.55647e-08	0	1
DDX5	CARS	shared	49	2.36343	2.20334e-09	0	1
HSD17B4	CCT3	HEK	49	3.39032	8.59936e-19	0	1
DDX5	ARHGEF6	Jurkat	48	5.94894	1.76877e-43	0	1
RERE	PTMA	shared	48	2.41096	1.89578e-09	0	1
SENP7	B2M	shared	48	2.43669	8.66122e-10	0	1
DDX5	ACLY	shared	48	4.93393	2.11427e-33	0	1
SMARCE1	PRELID3B	shared	48	1.86834	2.92648e-05	0	1
SENP7	EIF4A1	shared	48	2.612	2.64587e-11	0	1
SMARCE1	HLTF	shared	48	1.75307	0.000198773	0	1
SMARCE1	PCMT1	shared	48	2.32125	7.33684e-09	0	1
RPS26	RPL26	shared	48	2.00995	2.58445e-06	0	1
UBXN11	PTMA	shared	48	2.96131	3.64873e-14	0	1
SMARCE1	CTSB	HUVEC	48	3.28052	1.89397e-17	0	1
TRAP1	HNRNPA1	HEK	48	2.24233	3.95926e-08	0	1
IL1RL1	HNRNPH3	HUVEC	48	9.74752	1.06423e-81	0	1
SMARCE1	ATRX	HUVEC	48	2.78369	6.86635e-13	0	1
SMARCE1	CARD8	HUVEC	48	7.00374	3.84702e-54	0	1
SMARCE1	ECH1	shared	47	5.74835	1.0842e-40	0	1
DDX5	CIRBP	shared	47	2.52188	2.2498e-10	0	1
MPHOSPH9	ATP5MG	Jurkat	47	6.55291	1.7296e-48	0	1
SMARCE1	FAM133B	shared	47	2.11257	5.08762e-07	0	1
DDX5	CYB5B	shared	47	1.79711	0.000115741	0	1
SMARCE1	RFC4	shared	47	1.8562	4.38471e-05	0	1
SMARCE1	PSAP	shared	47	2.95602	3.59128e-14	0	1
SMARCE1	EIF3A	shared	47	1.50996	0.0084386	0	1
SMARCE1	ADD3	shared	47	3.86675	1.47496e-22	0	1
DDX5	ARFGAP3	shared	47	2.87029	2.11181e-13	0	1
DDX5	CTNNAL1	shared	47	2.93287	5.87179e-14	0	1
DDX5	CKAP5	shared	46	2.39437	3.98394e-09	0	1
DDX5	C9orf78	Jurkat	46	3.22643	2.83723e-16	0	1
DDX5	AMD1	shared	46	3.40283	7.43361e-18	0	1
DDX5	CALM2	shared	46	1.5305	0.0070196	0	1
SMARCE1	RPL17-C18orf32	shared	46	1.84903	6.00501e-05	0	1
PSMB7	EIF3C	shared	46	2.80401	1.49955e-12	0	1
UBXN11	ARHGDIA	Jurkat	46	36.0118	0	0	1
COG6	CCNB1	Jurkat	46	32.9961	2.82604e-306	0	1
MPHOSPH9	HNRNPC	Jurkat	46	4.08787	4.5612e-24	0	1
SMARCE1	DNMT1	shared	46	1.5864	0.00325287	0	1
POLI	HMGB1	shared	46	2.23983	9.18154e-08	0	1
SMARCE1	PSMC1	shared	46	2.30614	2.04861e-08	0	1
SMARCE1	EBNA1BP2	shared	46	1.38292	0.0448425	0	1
DDX5	BCAT1	shared	46	3.1886	6.163e-16	0	1
HSD17B4	HNRNPR	shared	46	2.21169	1.21086e-07	0	1
TRAP1	2002-09-01	HEK	46	2.6776	2.17015e-11	0	1
FADS2	APLP2	HUVEC	46	3.992	3.64912e-23	0	1
SMARCE1	PRPF8	shared	45	3.24137	4.39691e-16	0	1
SMARCE1	NSRP1	shared	45	3.02578	3.26385e-14	0	1
WDR36	PTMA	shared	45	1.65957	0.00140728	0	1
SMARCE1	ABCC9	shared	45	2.3238	2.14866e-08	0	1
RPS26	RPL34	shared	45	3.91847	4.7204e-22	0	1
RPRD2	HNRNPA2B1	shared	45	2.6847	4.84165e-11	0	1
SMARCE1	HAT1	Jurkat	45	2.2237	1.29758e-07	0	1
DDX6	DBI	shared	45	5.5073	9.86058e-37	0	1
PSMB7	PRPF40A	shared	45	2.50871	7.39415e-10	0	1
SMARCE1	SAFB	HUVEC	45	2.33236	1.83921e-08	0	1
NEK6	HNRNPA2B1	HUVEC	45	2.21736	2.03844e-07	0	1
SMARCE1	BCAS2	Jurkat	44	3.35093	1.0887e-16	0	1
DDX5	DCAF13	shared	44	2.46936	2.30132e-09	0	1
SMARCE1	PTPRC	Jurkat	44	1.68327	0.00105769	0	1
TMEM258	HSP90AB1	shared	44	4.76657	1.39936e-28	0	1
SMARCE1	CDC123	Jurkat	44	1.74361	0.00043943	0	1
TBCE	HNRNPA2B1	shared	44	2.15944	7.43151e-07	0	1
SMARCE1	CCT6A	shared	44	1.56902	0.00512688	0	1
RPS26	ARHGDIB	Jurkat	44	4.34634	2.17424e-25	0	1
SMARCE1	CCT7	shared	44	1.93183	2.40655e-05	0	1
SMARCE1	LARP4	shared	44	3.6534	2.58796e-19	0	1
DDX5	ADD3	shared	44	2.50829	1.13151e-09	0	1
HSD17B4	HNRNPK	shared	44	1.66358	0.00142723	0	1
SMARCE1	ALDOA	shared	44	1.6374	0.00202171	0	1
WDR36	2002-09-01	shared	44	3.33179	2.46201e-16	0	1
CLUAP1	CACYBP	shared	43	2.12942	1.26447e-06	0	1
SMARCE1	DKC1	shared	43	2.46231	3.99429e-09	0	1
MPHOSPH9	LDHB	shared	43	2.76513	1.80175e-11	0	1
RPS26	HMGB2	shared	43	2.26769	1.2614e-07	0	1
MPHOSPH9	HNRNPR	shared	43	2.60555	3.31693e-10	0	1
SMARCE1	NCAPG	shared	43	2.65306	1.28714e-10	0	1
SMARCE1	LDHA	shared	43	2.06684	3.46921e-06	0	1
CLUAP1	CALR	shared	43	2.46358	4.01891e-09	0	1
DDX5	CDC5L	shared	43	2.65108	1.34845e-10	0	1
TNFAIP8	B2M	Jurkat	43	3.02436	1.60441e-13	0	1
SMARCE1	AHCY	shared	43	1.70977	0.000838039	0	1
DDX5	AHNAK2	HUVEC	43	2.06074	3.84595e-06	0	1
TRAP1	NAP1L1	shared	43	3.67196	6.58332e-19	0	1
SMARCE1	ILF3	shared	43	1.75869	0.000414449	0	1
ORMDL3	EEF2	shared	43	2.20939	3.51012e-07	0	1
PSMB7	BCLAF1	shared	42	3.32753	9.09877e-16	0	1
SMARCE1	PSMD4	shared	42	1.58228	0.00535674	0	1
CLUAP1	ARHGDIB	shared	42	2.75511	3.5528e-11	0	1
SMARCE1	BUB3	shared	42	2.62159	3.75362e-10	0	1
SMARCE1	HDAC1	shared	42	1.80536	0.000249744	0	1
WDR36	RPS4X	shared	42	2.32672	7.64395e-08	0	1
DDX6	CALM3	shared	42	8.45258	2.14672e-60	0	1
SEC24C	HNRNPA3	shared	42	6.41052	7.64375e-42	0	1
TRAP1	RPS15	shared	42	4.22841	3.67014e-23	0	1
SMARCE1	HMGN1	shared	42	2.37656	2.69471e-08	0	1
SMARCE1	RPL27	shared	42	2.19316	5.87663e-07	0	1
PSMB7	MYH9	HUVEC	42	2.08432	3.53564e-06	0	1
SMARCE1	CAPN2	HUVEC	42	1.9685	2.14667e-05	0	1
IL1RL1	FAM98A	HUVEC	42	21.3358	1.50579e-175	0	1
FADS1	APP	HUVEC	42	4.74698	1.48066e-27	0	1
DDX5	CD63	shared	42	1.80133	0.000265282	0	1
DDX6	CCT3	HEK	42	2.40248	1.78363e-08	0	1
TRAP1	EIF4A1	HEK	42	3.48504	5.91471e-17	0	1
SMARCE1	DDX18	shared	41	2.15452	1.50833e-06	0	1
PSMB7	CACYBP	shared	41	2.23716	4.09161e-07	0	1
SMARCE1	GPATCH4	shared	41	2.21888	5.36103e-07	0	1
RPS26	LDHB	shared	41	2.36328	5.26063e-08	0	1
SMARCE1	EIF4B	shared	41	1.74375	0.000709986	0	1
MPHOSPH9	HSP90AA1	Jurkat	41	3.24305	1.02062e-14	0	1
RPS26	HSP90AA1	Jurkat	41	2.90464	4.54772e-12	0	1
RPS26	HNRNPC	shared	41	3.26919	6.20283e-15	0	1
DDX5	BRIX1	shared	41	1.83011	0.000210588	0	1
CEP95	ARHGDIB	Jurkat	41	3.26832	6.10874e-15	0	1
UBXN11	HNRNPA2B1	shared	41	2.10628	4.18907e-06	0	1
DDX5	ANP32A	shared	41	1.62073	0.00367367	0	1
DDX5	DDX1	shared	41	2.03718	9.55967e-06	0	1
SENP7	RPL18A	Jurkat	41	85.5598	0	0	1
MPHOSPH9	HNRNPK	shared	41	1.95378	3.53772e-05	0	1
DDX5	ADSS	shared	41	4.24916	5.91682e-23	0	1
DDX5	BRD2	shared	41	6.75526	3.50671e-44	0	1
DDX5	CDC27	shared	41	3.13027	7.35849e-14	0	1
SEC24C	RPL3	shared	41	5.45887	8.12746e-33	0	1
TRAP1	RPL26	shared	41	3.46476	2.03687e-16	0	1
TARS2	HSP90AB1	shared	41	3.43224	4.98407e-16	0	1
SMARCE1	HK1	shared	41	3.73628	9.56074e-19	0	1
DDX5	COL4A1	HUVEC	41	1.96285	2.97632e-05	0	1
ORMDL3	MYH9	HUVEC	41	3.93187	2.89509e-20	0	1
RPS26	NDUFS5	shared	40	5.49005	1.34442e-32	0	1
RPRD2	PTMA	shared	40	2.86205	2.94635e-11	0	1
SMARCE1	RBM25	shared	40	2.03293	1.32313e-05	0	1
PSMB7	PDIA6	shared	40	2.08541	6.09176e-06	0	1
PSMB7	NEMF	shared	40	12.7081	7.58489e-94	0	1
SMARCE1	PCNP	shared	40	3.46623	3.55977e-16	0	1
SMARCE1	GNL2	shared	40	1.62619	0.00387188	0	1
DDX5	CDC45	shared	40	2.3892	4.87697e-08	0	1
SMARCE1	HNRNPH2	shared	40	3.72856	2.97135e-18	0	1
SMARCE1	ABRACL	shared	40	2.47292	1.2226e-08	0	1
HSD17B4	HMGB2	shared	40	1.87345	0.000140814	0	1
SMARCE1	SARS	shared	40	1.53468	0.0118533	0	1
SMARCE1	NMD3	shared	40	3.75359	1.8766e-18	0	1
SMARCE1	MYH10	shared	40	2.3658	7.09256e-08	0	1
SMARCE1	DCTN1	shared	40	1.81363	0.000319984	0	1
FADS2	ANKRD11	HUVEC	40	8.36251	1.08341e-56	0	1
ORMDL3	EWSR1	shared	40	7.516	1.70373e-49	0	1
TRAP1	RPL3	HEK	40	3.85896	3.69176e-19	0	1
SMARCE1	ATP5PF	shared	39	2.67969	6.39143e-10	0	1
SMARCE1	RPS3A	shared	39	1.72837	0.00119858	0	1
SMARCE1	C11orf58	shared	39	1.75456	0.000849586	0	1
SMARCE1	CHMP2A	Jurkat	39	5.45359	1.48463e-31	0	1
SMARCE1	RPL15	shared	39	1.68392	0.00212663	0	1
DDX5	CYCS	shared	39	1.76442	0.000746598	0	1
DDX5	BZW1	shared	39	1.88585	0.000142434	0	1
SMARCE1	SMARCC2	shared	39	2.36587	1.04858e-07	0	1
DDX5	ARPC3	shared	39	2.77725	1.26942e-10	0	1
RPS26	HSP90B1	shared	39	3.45468	1.12763e-15	0	1
SMARCE1	ANKRD36	shared	39	5.00632	6.00152e-28	0	1
DDX6	ACTB	shared	39	3.67813	2.04185e-17	0	1
HSD17B4	EEF1A1	shared	39	2.91012	1.39804e-11	0	1
HSD17B4	CANX	shared	39	4.10759	9.22857e-21	0	1
SMARCE1	PPP4R3B	shared	39	2.94597	7.21276e-12	0	1
HSD17B4	CCT5	shared	39	1.47265	0.0264919	0	1
SMARCE1	ENSA	shared	39	3.01908	2.06462e-12	0	1
SMARCE1	GPATCH8	shared	39	3.59486	8.67732e-17	0	1
SMARCE1	MRPS5	shared	39	1.98911	3.26226e-05	0	1
SMARCE1	LAMB1	HUVEC	39	2.88236	2.12837e-11	0	1
DDX6	APP	HUVEC	39	1.48714	0.0225335	0	1
SMARCE1	NRP1	HUVEC	39	2.91635	1.19463e-11	0	1
FADS2	CCT5	shared	39	2.05764	1.25154e-05	0	1
SMARCE1	CD44	HUVEC	39	4.61953	7.52146e-25	0	1
FADS2	CNBP	shared	39	1.93613	7.26709e-05	0	1
DDX5	ATXN3	shared	38	3.35227	1.4661e-14	0	1
SMARCE1	RPN2	shared	38	4.6854	9.41526e-25	0	1
PSMB7	HNRNPC	shared	38	2.21689	1.53498e-06	0	1
DDX5	BCAS2	shared	38	2.0091	3.15383e-05	0	1
PSMB7	EWSR1	shared	38	3.7009	3.59564e-17	0	1
DDX5	ABCF1	shared	38	3.00224	5.4274e-12	0	1
HSD17B4	EIF3CL	shared	38	4.12394	2.20222e-20	0	1
SMARCE1	RPL9	shared	38	1.97056	5.42165e-05	0	1
DDX5	AZIN1	shared	38	4.11639	2.47342e-20	0	1
MPHOSPH9	DDX18	Jurkat	38	11.6942	6.93191e-81	0	1
DDX5	ATAD2	shared	38	2.41299	7.52363e-08	0	1
DDX6	ARHGDIB	Jurkat	38	2.75337	3.35275e-10	0	1
PSMB7	DBNL	shared	38	24.2837	2.35965e-183	0	1
ORMDL3	NAP1L1	shared	38	2.27871	6.31774e-07	0	1
TRAP1	RPL21	shared	38	1.60383	0.00672707	0	1
DDX5	CENPU	shared	38	2.96899	9.44377e-12	0	1
FADS2	CTNND1	HUVEC	38	98.729	0	0	1
HSD17B4	APLP2	HUVEC	38	2.36754	1.56611e-07	0	1
DDX6	CEP170	HUVEC	38	9.60549	4.5843e-64	0	1
RASGEF1A	NPM1	HEK	38	4.59124	1.69045e-22	0	1
MPHOSPH9	HNRNPH1	shared	37	2.64416	3.3703e-09	0	1
SMARCE1	BOLA2-SMG1P6	Jurkat	37	6.4546	1.03803e-37	0	1
SMARCE1	ARIH2	shared	37	3.24801	1.83373e-13	0	1
PRKCQ	HMGB1	Jurkat	37	3.58415	1.8097e-15	0	1
SMARCE1	API5	shared	37	1.46683	0.0327783	0	1
RERE	EIF4A1	shared	37	5.43785	1.73525e-29	0	1
SMARCE1	ANLN	shared	37	3.61198	4.15812e-16	0	1
WDR36	TOP2A	Jurkat	37	6.7306	1.51831e-39	0	1
TARS2	RPS15	shared	37	6.61503	1.77463e-38	0	1
MPHOSPH9	EEF1A1	shared	37	3.47877	4.26877e-15	0	1
DDX5	CBX3	shared	37	1.86919	0.000270048	0	1
DDX5	CCPG1	shared	37	2.00253	4.45312e-05	0	1
TMEM258	HNRNPA2B1	shared	37	2.00912	4.92267e-05	0	1
SMARCE1	FTL	shared	37	2.24914	1.30687e-06	0	1
SMARCE1	NRDC	shared	37	3.73041	5.59678e-17	0	1
TARS2	HNRNPA2B1	shared	37	1.5538	0.0136568	0	1
DDX5	CTNNA1	shared	37	3.31771	5.89651e-14	0	1
DDX5	CCDC90B	shared	37	2.92738	3.53613e-11	0	1
PSMB7	NONO	shared	37	3.38654	1.88957e-14	0	1
TRAP1	HNRNPH1	HEK	37	4.76515	1.37569e-24	0	1
SMARCE1	NFE2L1	shared	37	4.58389	2.32258e-23	0	1
DDX5	CRIM1	HUVEC	37	2.98508	1.38987e-11	0	1
SMARCE1	CTSL	shared	37	4.15246	4.09493e-20	0	1
FADS2	CALD1	HUVEC	37	4.73272	1.98218e-24	0	1
DDX5	CDC42BPB	HUVEC	37	4.54877	4.52959e-23	0	1
FADS2	ECE1	HUVEC	37	14.2113	1.19837e-98	0	1
SMARCE1	NIFK	shared	36	1.45934	0.0382714	0	1
SMARCE1	RBM34	shared	36	3.42288	2.3357e-14	0	1
PSMB7	CYCS	Jurkat	36	9.01828	2.93152e-56	0	1
SMARCE1	MAP4	shared	36	3.27318	2.6421e-13	0	1
SMARCE1	MIA3	shared	36	3.72544	1.63538e-16	0	1
SMARCE1	ATP5F1C	shared	36	2.51284	3.85038e-08	0	1
RPS26	PRPF40A	shared	36	2.75908	9.47674e-10	0	1
RPS26	PDIA6	shared	36	2.57463	1.58599e-08	0	1
PSMB7	EIF4G2	Jurkat	36	2.50769	4.253e-08	0	1
SMARCE1	CLDND1	shared	36	4.32318	7.60846e-21	0	1
SMARCE1	MTCH2	shared	36	3.07457	6.372e-12	0	1
SMARCE1	DLD	shared	36	1.73823	0.0017006	0	1
SMARCE1	GPBP1	shared	36	2.25068	1.80681e-06	0	1
SMARCE1	SETD5	shared	36	6.24107	4.12082e-35	0	1
WBP1L	EMC2	shared	36	306.887	0	0	1
FADS1	DNMT1	shared	36	14.1767	2.19597e-95	0	1
MPHOSPH9	EIF3E	shared	36	4.78673	3.2674e-24	0	1
DDX5	ARPP19	shared	36	2.94529	5.00629e-11	0	1
SMARCE1	RBM17	shared	36	1.98596	7.13356e-05	0	1
DDX5	DDX17	shared	36	4.40812	1.91206e-21	0	1
SMARCE1	EIF4G1	shared	36	1.7077	0.00245661	0	1
HSD17B4	DDX21	shared	36	3.77401	7.69919e-17	0	1
SMARCE1	DNAJB6	shared	36	2.40942	1.79406e-07	0	1
HSD17B4	G3BP2	shared	36	4.37305	3.44556e-21	0	1
MPHOSPH9	HNRNPH3	shared	36	5.32788	3.13228e-28	0	1
DDX5	AARS	shared	36	3.39074	4.03051e-14	0	1
SMARCE1	PECAM1	HUVEC	36	4.6994	1.31065e-23	0	1
FADS2	CALU	shared	36	4.11428	2.84888e-19	0	1
SMARCE1	FAM98A	shared	36	2.27634	1.24972e-06	0	1
SMARCE1	FBXO7	shared	36	1.95422	0.000108884	0	1
FADS2	EFEMP1	HUVEC	36	14.3503	4.31125e-97	0	1
FADS2	ANXA2	HUVEC	36	6.34156	8.09278e-36	0	1
SENP7	EIF2S2	Jurkat	35	4.35506	1.81498e-20	0	1
WDR36	CCT5	shared	35	3.90326	3.50896e-17	0	1
SMARCE1	SLTM	shared	35	1.90606	0.000254796	0	1
SMARCE1	BRIX1	shared	35	2.26553	2.0769e-06	0	1
SMARCE1	EIF5B	shared	35	1.47819	0.0343509	0	1
SMARCE1	CKAP2	Jurkat	35	1.77514	0.00128539	0	1
SMARCE1	MELK	Jurkat	35	5.93013	6.80205e-32	0	1
SMARCE1	RARS2	shared	35	2.31049	1.10483e-06	0	1
TNFAIP8	HSD17B4	shared	35	58.2762	0	0	1
MPHOSPH9	MAD2L1	shared	35	9.72174	6.80849e-60	0	1
DDX5	ABRACL	Jurkat	35	1.50238	0.0269512	0	1
DDX5	CFAP36	shared	35	1.51511	0.0236671	0	1
SMARCE1	POLR3G	shared	35	1.95493	0.000136404	0	1
SENP7	HSP90AA1	Jurkat	35	3.28943	4.92604e-13	0	1
SMARCE1	ERGIC2	shared	35	3.36216	1.42557e-13	0	1
DDX5	ABCF3	shared	35	3.65731	1.34676e-15	0	1
DDX6	DDX5	shared	35	3.476	2.4131e-14	0	1
RPS26	RPS15	shared	35	1.75658	0.00163248	0	1
SMARCE1	SETD2	shared	35	4.93819	1.06522e-24	0	1
SENP7	NOP58	Jurkat	35	6.64765	4.32263e-37	0	1
PSMB7	HP1BP3	Jurkat	35	19.0663	6.71123e-130	0	1
SMARCE1	CCDC82	shared	35	3.70931	5.68852e-16	0	1
TARS2	PTMA	shared	35	1.76494	0.00158582	0	1
SENP7	CCT5	shared	35	1.97483	0.000109303	0	1
HSD17B4	HNRNPC	shared	35	2.48348	9.57024e-08	0	1
SMARCE1	ACBD5	shared	35	6.0086	1.81996e-32	0	1
SMARCE1	CEP170	shared	35	2.31393	1.0525e-06	0	1
POLI	HNRNPA1	shared	35	2.719	3.68257e-09	0	1
SMARCE1	NRCAM	shared	35	9.75526	4.51703e-60	0	1
SMARCE1	CARS	shared	35	2.45628	1.37676e-07	0	1
CLUAP1	ANP32E	shared	35	2.93745	1.07116e-10	0	1
DDX5	CGNL1	HUVEC	35	2.91241	1.56396e-10	0	1
SMARCE1	CD63	shared	35	2.17793	6.98555e-06	0	1
SMARCE1	CEP250	shared	35	5.81586	4.63076e-31	0	1
TRAP1	RPL17	shared	35	3.04811	2.25741e-11	0	1
IL1RL1	CALU	HUVEC	35	4.96777	7.86425e-25	0	1
FADS1	CNBP	HEK	35	3.0479	2.30471e-11	0	1
WDR36	RPL21	shared	34	1.86808	0.000540404	0	1
SMARCE1	RPAP3	shared	34	2.09193	2.98735e-05	0	1
SENP7	RPL35	Jurkat	34	2.59722	3.04407e-08	0	1
CLUAP1	ACTR2	shared	34	1.83323	0.00077416	0	1
PSMB7	HDLBP	shared	34	2.63879	1.60652e-08	0	1
ORMDL3	ARHGDIB	Jurkat	34	4.76106	1.00288e-22	0	1
SMARCE1	FARSB	shared	34	2.50043	1.1354e-07	0	1
SMARCE1	PARP4	shared	34	2.97831	1.07932e-10	0	1
SMARCE1	RAB5C	shared	34	10.5802	2.55678e-64	0	1
DDX5	ANAPC15	Jurkat	34	2.07645	3.66742e-05	0	1
RPS26	HSPD1	shared	34	2.59989	2.86203e-08	0	1
PSMB7	CCNB1	shared	34	9.99197	3.04614e-60	0	1
SMARCE1	PQBP1	shared	34	6.07709	4.69875e-32	0	1
TNFAIP8	PRPF40A	shared	34	4.77026	9.48638e-23	0	1
DDX5	CCDC138	shared	34	5.81004	4.06294e-30	0	1
PSMB7	PKM	shared	34	2.54595	6.06808e-08	0	1
SMARCE1	ARCN1	shared	34	1.79421	0.00122096	0	1
TNFAIP8	POLR3G	shared	34	18.1869	1.87738e-119	0	1
SMARCE1	CCT4	shared	34	2.85144	7.08528e-10	0	1
CLUAP1	BRD7	shared	34	27.9345	1.00212e-190	0	1
RERE	HMGB1	shared	34	1.77016	0.00175944	0	1
SMARCE1	COX4I1	shared	34	1.71891	0.00292126	0	1
DDX5	CCN1	shared	34	1.6214	0.00861207	0	1
SEC24C	CCT3	shared	34	7.40853	2.97132e-41	0	1
SMARCE1	DDX46	shared	34	1.97978	0.000126177	0	1
FADS2	EIF4A1	shared	34	1.74392	0.00224143	0	1
NEK6	EEF2	shared	34	5.19983	1.73085e-25	0	1
SMARCE1	CFAP36	shared	33	2.0671	5.43944e-05	0	1
TNFAIP8	STMN1	shared	33	9.11901	3.59551e-52	0	1
CEP95	C11orf58	shared	33	6.2906	1.24302e-32	0	1
SENP7	GRPEL1	Jurkat	33	20.0402	2.66334e-129	0	1
SMARCE1	POMP	shared	33	2.54821	9.20156e-08	0	1
NDFIP1	HNRNPA2B1	shared	33	1.87694	0.000635829	0	1
SMARCE1	NAA15	shared	33	3.04547	7.81373e-11	0	1
SMARCE1	NDUFS4	shared	33	4.97994	1.24358e-23	0	1
DDX5	APEX1	shared	33	2.13017	2.45254e-05	0	1
SMARCE1	FAM192A	Jurkat	33	3.616	1.65286e-14	0	1
ORMDL3	NUCB2	Jurkat	33	1.52731	0.0256643	0	1
DDX5	CLUAP1	shared	33	2.97762	2.12222e-10	0	1
MPHOSPH9	GNL3	shared	33	3.74774	2.41452e-15	0	1
DDX5	DDX47	shared	33	1.97062	0.000180694	0	1
SMARCE1	FYB1	Jurkat	33	4.56928	7.4974e-21	0	1
RPRD2	HMGB1	shared	33	2.44438	5.06364e-07	0	1
DDX5	CCDC66	shared	33	3.36073	7.70378e-13	0	1
SMARCE1	FNBP1L	shared	33	2.70827	9.8419e-09	0	1
SMARCE1	RPA2	shared	33	1.59535	0.0127608	0	1
DDX5	CTSB	shared	33	1.57383	0.0159122	0	1
SMARCE1	BECN1	shared	33	2.61832	3.47583e-08	0	1
RERE	HNRNPA3	shared	33	6.46954	1.70729e-33	0	1
RERE	HSPA8	shared	33	2.87672	1.16638e-09	0	1
SMARCE1	MORF4L2	shared	33	2.555	8.37707e-08	0	1
DDX6	CALU	shared	33	2.23143	6.67959e-06	0	1
PSMB7	MACF1	shared	33	3.36122	7.63466e-13	0	1
SMARCE1	CORO1C	shared	33	4.47641	3.16589e-20	0	1
SMARCE1	PKIG	shared	33	6.01991	9.49592e-31	0	1
PSMB7	EEF1D	shared	33	2.89124	7.4129e-10	0	1
SMARCE1	PSIP1	shared	32	2.13239	3.2093e-05	0	1
TARS2	SNRPD1	shared	32	9.7855	9.10052e-55	0	1
SMARCE1	LRRFIP1	shared	32	2.23621	8.70085e-06	0	1
ORMDL3	EIF3C	shared	32	3.79384	3.4387e-15	0	1
WDR36	NAP1L1	shared	32	3.56683	1.10231e-13	0	1
PSMB7	ENO1	shared	32	2.71746	1.50745e-08	0	1
SMARCE1	DDX39A	shared	32	3.4072	8.77265e-13	0	1
SMARCE1	NOLC1	shared	32	1.85331	0.000898148	0	1
RPRD2	HSP90AB1	shared	32	3.80798	4.63476e-15	0	1
SMARCE1	FNBP1	shared	32	7.82392	5.85328e-42	0	1
SENP7	ANP32B	Jurkat	32	12.7071	3.37886e-75	0	1
PSMB7	NAE1	shared	32	3.02828	2.00301e-10	0	1
SMARCE1	AKAP9	shared	32	2.10231	4.65709e-05	0	1
SENP7	HNRNPK	shared	32	1.81562	0.00140762	0	1
CEP95	CDC123	shared	32	5.39128	1.13628e-25	0	1
SMARCE1	FAM111A	Jurkat	32	6.1458	1.08897e-30	0	1
SEC24C	RPL21	shared	32	1.86873	0.000804375	0	1
DDX5	CCDC174	shared	32	3.69523	1.36172e-14	0	1
DDX5	C1orf174	shared	32	1.49433	0.0380117	0	1
DDX6	CALR	shared	32	2.03438	0.000107976	0	1
SMARCE1	HERC2	shared	32	2.85417	2.24976e-09	0	1
SEC24C	RPL17	shared	32	3.85063	1.80787e-15	0	1
PSMB7	CSDE1	shared	32	2.2662	6.01723e-06	0	1
SMARCE1	RPS6KB1	shared	32	5.01076	3.7634e-23	0	1
SMARCE1	IREB2	shared	32	7.39639	4.44031e-39	0	1
SMARCE1	ACAT1	shared	32	1.7799	0.00204719	0	1
HSD17B4	EIF4G2	shared	32	2.71386	1.60015e-08	0	1
SMARCE1	INTS13	shared	32	4.01387	1.20493e-16	0	1
ORMDL3	ITSN1	shared	32	17.1467	1.4494e-105	0	1
SMARCE1	EPB41	shared	32	3.70506	1.14677e-14	0	1
DDX5	ACBD5	shared	32	3.81072	2.50213e-15	0	1
CLUAP1	BCLAF1	shared	32	2.31736	3.10921e-06	0	1
SMARCE1	SFPQ	shared	32	1.50703	0.0337459	0	1
SMARCE1	EEF1G	shared	32	1.6154	0.0117156	0	1
DDX5	DDIT4	shared	32	2.2575	6.66736e-06	0	1
UBXN11	RPS4X	shared	32	2.96632	6.5628e-10	0	1
WDR36	HNRNPK	shared	32	3.58673	8.263e-14	0	1
DDX5	C1QBP	shared	32	1.93468	0.000351311	0	1
CLUAP1	ANXA2	shared	32	3.02817	1.99608e-10	0	1
CAMK2G	ATP5F1A	shared	32	83.5791	0	0	1
IL1RL1	ACIN1	shared	32	15.6647	2.26415e-95	0	1
SMARCE1	SERPINH1	shared	32	3.31322	3.40071e-12	0	1
NEK6	NCL	shared	32	5.95559	4.8529e-29	0	1
SMARCE1	NSA2	shared	32	2.00621	0.000149927	0	1
SMARCE1	GOLIM4	shared	32	2.62261	5.39293e-08	0	1
DDX6	CAP1	shared	32	7.85584	3.04109e-42	0	1
STEAP1B	RAPGEF5	shared	32	5196.96	0	0	1
NEK6	FKBP5	shared	32	68.6796	0	0	1
SMARCE1	ITGA6	shared	32	4.15355	1.51065e-17	0	1
SMARCE1	ARL6IP4	shared	32	2.00939	0.000144324	0	1
TBCE	RPS4X	HEK	32	2.83433	3.95787e-09	0	1
DDX5	NPM1	shared	1499	1.66147	3.63457e-84	0	1
DDX5	HNRNPA2B1	shared	1466	2.28598	1.75095e-224	0	1
DDX5	RPL6	shared	1346	3.35923	0	0	1
DDX5	HMGB1	shared	1053	2.02403	8.30606e-117	0	1
DDX5	HSP90AB1	shared	865	2.66361	2.39513e-192	0	1
DDX5	PTMA	shared	795	1.46951	1.62011e-26	0	1
DDX5	2002-09-01	shared	690	2.61675	3.5532e-148	0	1
DDX5	RPL21	shared	681	1.86675	1.4142e-59	0	1
DDX5	RPS4X	shared	656	1.81708	1.50837e-52	0	1
DDX5	HSPA8	shared	592	1.88991	4.17721e-54	0	1
DDX5	NUCB2	Jurkat	560	2.3907	5.82745e-98	0	1
DDX5	HNRNPA1	shared	500	1.51636	6.13774e-20	0	1
DDX5	HNRNPK	shared	448	2.49539	4.45944e-87	0	1
CLUAP1	NPM1	shared	408	2.28848	8.8037e-63	0	1
DDX5	EIF4A1	shared	401	2.15579	2.39598e-54	0	1
DDX5	NAP1L1	shared	385	2.13018	1.39862e-50	0	1
FADS2	FN1	HUVEC	385	25.4805	0	0	1
DDX5	SERBP1	shared	371	5.16284	7.89459e-268	0	1
DDX5	RPL3	shared	350	2.18512	2.42337e-49	0	1
DDX5	RPL26	shared	323	1.76585	3.95382e-24	0	1
DDX5	HMGB2	shared	312	2.14512	5.08485e-42	0	1
HSD17B4	NPM1	shared	307	2.30073	4.0162e-48	0	1
CLUAP1	HNRNPA2B1	shared	305	2.38615	9.55905e-53	0	1
CEP95	HMGB1	Jurkat	296	3.50851	2.75543e-112	0	1
DDX5	HSP90AA1	shared	295	2.72341	3.87102e-70	0	1
DDX5	PRPF40A	shared	291	2.89914	8.63736e-79	0	1
DDX5	RPS15	shared	289	1.88253	9.02472e-27	0	1
CEP95	NPM1	shared	286	1.93791	2.7075e-28	0	1
DDX5	NCL	shared	284	1.63845	2.72396e-16	0	1
DDX5	HNRNPA3	shared	281	2.01001	1.02679e-31	0	1
DDX6	NPM1	shared	278	1.70406	4.07917e-18	0	1
DDX5	LDHB	shared	276	2.07168	6.02511e-34	0	1
DDX5	HNRNPR	shared	273	1.93063	2.13401e-27	0	1
DDX5	RPL17	shared	272	1.52789	8.74065e-12	0	1
DDX5	HNRNPH1	shared	271	2.2547	1.02198e-41	0	1
CLUAP1	NAA60	shared	268	592.024	0	0	1
DDX5	RPL22	shared	264	1.99705	2.55695e-29	0	1
DDX5	EEF2	shared	263	1.24707	0.000695409	0	1
PSMB7	SEC13	shared	256	79.0576	0	0	1
DDX5	FN1	HUVEC	254	1.69697	9.79255e-17	0	1
DDX5	TOP2A	shared	251	2.26949	2.27358e-39	0	1
DDX6	RPL21	shared	246	3.77194	7.13117e-107	0	1
DDX5	RPL35	shared	241	1.80529	1.04216e-19	0	1
DDX5	HSPD1	shared	234	2.32119	6.88374e-39	0	1
DDX5	GNL3	shared	230	3.03491	1.73651e-68	0	1
DDX5	VRK1	shared	230	3.01231	1.71277e-67	0	1
CEP95	RPL6	shared	228	3.46384	2.25197e-85	0	1
DDX5	FUS	shared	226	2.98112	5.38313e-65	0	1
CEP95	RPL21	shared	226	3.819	2.51749e-100	0	1
SMARCE1	SMC2	Jurkat	223	8.08379	9.3915e-298	0	1
CEP95	HNRNPA2B1	Jurkat	216	2.04549	1.85892e-25	0	1
DDX5	RPS24	shared	212	1.91264	6.04108e-21	0	1
DDX5	TMSB4X	shared	205	3.54548	1.4647e-81	0	1
FADS2	PTMA	shared	195	3.43286	1.93939e-71	0	1
DDX5	PKM	shared	192	2.55318	4.52614e-40	0	1
DDX5	HLTF	shared	192	4.80837	1.94945e-125	0	1
DDX5	EIF4G2	shared	191	2.36561	1.89263e-33	0	1
PSMB7	RPL6	shared	187	2.56156	7.57818e-39	0	1
DDX5	HSP90B1	shared	187	2.15519	5.53475e-26	0	1
CLUAP1	RPS4X	HEK	187	2.61352	1.1491e-40	0	1
DDX5	STAG2	shared	184	2.5581	1.29435e-38	0	1
HSD17B4	RPS4X	HEK	184	3.45145	7.81981e-69	0	1
DDX6	PTMA	shared	183	1.87957	4.34284e-17	0	1
DDX5	RPL5	shared	181	2.31549	3.63061e-30	0	1
DDX5	SELENOF	shared	179	7.3517	1.12952e-211	0	1
DDX5	U2SURP	shared	178	2.5718	7.75325e-38	0	1
DDX5	EEF1A1	shared	177	1.93719	2.32619e-18	0	1
AHI1	HMGB1	Jurkat	175	3.25518	1.94642e-58	0	1
DDX5	XRCC6	shared	173	2.76005	8.14743e-43	0	1
DDX5	SNRPD1	shared	172	1.91339	3.11705e-17	0	1
IKZF3	RACGAP1	shared	169	565.675	0	0	1
DDX6	RPS4X	shared	166	2.55715	1.54049e-34	0	1
DDX6	HMGB1	shared	165	1.75155	2.0073e-12	0	1
DDX5	RPL31	shared	164	2.23213	4.48756e-25	0	1
AHI1	RPL6	shared	163	3.9053	3.71404e-75	0	1
DDX5	EIF2S2	shared	163	1.99138	2.10956e-18	0	1
CLUAP1	RPL6	shared	161	1.99765	3.50433e-18	0	1
DDX5	EIF3E	shared	161	2.49217	5.21377e-32	0	1
CLUAP1	HMGB1	shared	159	1.52891	2.55242e-07	0	1
DDX5	MAP4K4	HUVEC	159	1.5817	1.92954e-08	0	1
DDX5	RBM39	shared	158	2.09288	1.7307e-20	0	1
DDX5	SERPINE1	HUVEC	157	1.73062	1.55928e-11	0	1
DDX6	HSPA8	shared	156	2.77057	1.23341e-38	0	1
AHI1	NPM1	shared	156	1.6563	1.18464e-09	0	1
DDX5	HNRNPU	shared	155	1.74699	9.13928e-12	0	1
CLUAP1	RPL21	shared	154	2.12494	1.23159e-20	0	1
HSD17B4	PTMA	shared	153	1.90611	4.37962e-15	0	1
CEP95	NUCB2	Jurkat	152	3.98177	3.03173e-73	0	1
DDX5	HNRNPC	shared	152	1.57846	4.68904e-08	0	1
HSD17B4	RPL6	shared	151	2.51125	3.19471e-30	0	1
DDX5	PDIA6	shared	151	1.40267	7.13014e-05	0	1
MPHOSPH9	NPM1	shared	151	1.40702	7.16865e-05	0	1
DDX5	RPS3	shared	150	2.07124	5.67063e-19	0	1
PSMB7	PTMA	shared	149	1.52489	7.4789e-07	0	1
DDX5	EXOSC8	shared	149	2.76611	3.34422e-37	0	1
DDX5	ILF3	shared	149	4.16973	3.21884e-78	0	1
SMARCE1	TOP2A	shared	148	1.93509	1.75428e-15	0	1
CLUAP1	2002-09-01	shared	147	2.80316	1.96152e-37	0	1
DDX5	HNRNPH3	shared	146	2.51631	9.06938e-30	0	1
AHI1	RPL21	shared	145	3.8555	9.59116e-66	0	1
DDX5	MATR3	shared	144	2.17123	1.15988e-20	0	1
DDX5	MACF1	HUVEC	142	2.56859	2.48069e-30	0	1
FADS2	HNRNPA2B1	shared	142	2.06797	1.27529e-17	0	1
DDX5	TRAT1	Jurkat	138	3.01468	5.05343e-41	0	1
FADS1	NPM1	shared	138	2.53212	1.2633e-27	0	1
DDX5	PHGDH	shared	138	1.56269	3.88046e-07	0	1
DDX5	RPL34	shared	137	1.55667	5.45843e-07	0	1
CEP95	PTMA	shared	137	1.54758	9.07165e-07	0	1
COG6	NPM1	shared	137	2.06398	8.39517e-17	0	1
DDX5	HNRNPDL	shared	136	2.05119	7.33942e-17	0	1
MPHOSPH9	RPL21	shared	135	3.14954	5.19193e-43	0	1
DDX5	EIF3C	shared	135	1.47069	1.7058e-05	0	1
DDX6	HNRNPA1	shared	135	2.27888	9.64752e-22	0	1
DDX5	TPM3	shared	135	2.13946	1.01657e-18	0	1
DDX5	SUPT16H	shared	135	2.34766	1.49963e-23	0	1
CLUAP1	HNRNPA1	shared	135	2.06551	6.19507e-17	0	1
DDX5	SRSF11	shared	135	2.1682	2.25996e-19	0	1
CLUAP1	HSPA8	shared	133	2.1383	2.68297e-18	0	1
DDX5	SRSF5	shared	133	3.28094	2.05344e-46	0	1
DDX5	NAE1	shared	133	2.23348	1.39895e-20	0	1
CEP95	HSPA8	Jurkat	133	2.60187	5.20468e-29	0	1
DDX5	THBS1	HUVEC	133	2.46467	5.55349e-26	0	1
DDX5	G3BP2	Jurkat	131	2.33311	1.49541e-22	0	1
SMARCE1	ZNF207	shared	131	4.68856	8.9033e-83	0	1
PSMB7	RPL21	shared	131	1.98949	7.53433e-15	0	1
DDX5	LUC7L3	shared	130	2.43283	1.11096e-24	0	1
CLUAP1	HSP90AB1	shared	130	2.00546	4.3015e-15	0	1
FADS2	MYH9	HUVEC	130	10.9424	8.32881e-250	0	1
DDX5	PSMA6	shared	129	3.19208	7.97886e-43	0	1
GSDMB	HHLA2	HUVEC	129	127965	0	0	1
DDX5	MSN	shared	128	2.73328	2.46908e-31	0	1
DDX5	PRELID3B	shared	127	3.38962	4.5567e-47	0	1
DDX5	PDIA3	shared	127	1.65501	3.33832e-08	0	1
DDX5	EBNA1BP2	shared	126	2.59416	1.25252e-27	0	1
DDX5	SMC2	shared	125	3.12942	5.12262e-40	0	1
DDX5	SNRPD3	shared	125	2.67696	2.54685e-29	0	1
DDX5	DNAJC7	shared	125	2.74319	7.41433e-31	0	1
DDX5	RPA2	Jurkat	124	4.07847	5.37822e-63	0	1
DDX5	RPL37	shared	124	4.23348	6.98246e-67	0	1
HSD17B4	RPL21	shared	124	2.28984	2.89601e-20	0	1
DDX5	HBS1L	shared	124	1.87039	6.45627e-12	0	1
CEP95	RPS4X	shared	123	2.08473	6.78908e-16	0	1
SMARCE1	U2SURP	shared	123	2.57121	1.77302e-26	0	1
AHI1	HBS1L	Jurkat	122	17.8884	0	0	1
DDX5	SPDL1	shared	122	1.97366	1.03099e-13	0	1
DDX5	TARDBP	shared	122	3.86227	1.07674e-56	0	1
DDX5	GAPDH	shared	122	2.85464	1.0889e-32	0	1
DDX5	RPS27A	shared	121	1.78031	5.10158e-10	0	1
DDX5	LCP1	Jurkat	120	2.12507	1.78122e-16	0	1
CEP95	HSP90AB1	Jurkat	119	2.23244	2.34527e-18	0	1
DDX6	RPL6	shared	118	1.61234	5.65044e-07	0	1
DDX5	TPX2	Jurkat	118	6.50085	5.95548e-119	0	1
DDX5	SF3A3	shared	117	2.44826	1.20055e-22	0	1
AHI1	HNRNPA2B1	Jurkat	115	1.70946	2.76135e-08	0	1
DDX5	STMN1	Jurkat	114	2.23817	6.81223e-18	0	1
SMARCE1	SRSF11	shared	113	2.62548	1.53816e-25	0	1
DDX5	PARP1	shared	113	1.95328	2.0324e-12	0	1
DDX5	EIF3L	shared	112	3.44832	6.26907e-43	0	1
DDX5	SRP72	shared	112	3.99479	4.07247e-55	0	1
DDX5	TMED2	shared	112	6.00227	2.58348e-101	0	1
DDX5	SYNCRIP	shared	111	2.56037	8.67768e-24	0	1
ACO2	NPM1	shared	111	3.05992	9.54817e-33	0	1
DDX5	HSPA9	shared	109	2.06763	4.96623e-14	0	1
DDX5	SF3B1	shared	109	2.34738	3.16757e-19	0	1
SMARCE1	SPTAN1	shared	108	6.67595	4.72531e-113	0	1
DDX5	NASP	shared	108	2.7165	2.82908e-26	0	1
DDX5	EIF5	shared	108	2.70277	5.32704e-26	0	1
DDX5	DNMT1	shared	107	2.52928	2.28666e-22	0	1
DDX5	STIP1	shared	107	3.17874	1.96914e-35	0	1
DDX5	SRSF1	shared	107	2.11705	1.14182e-14	0	1
DDX5	TAX1BP1	shared	107	1.91229	3.95606e-11	0	1
DDX5	PLEC	HUVEC	107	1.75655	1.28732e-08	0	1
DDX5	SSBP1	shared	106	2.51795	5.95872e-22	0	1
SMARCE1	YWHAZ	shared	106	2.33065	2.05222e-18	0	1
SMARCE1	STAG2	shared	105	2.11351	2.37177e-14	0	1
DDX5	NOP58	Jurkat	104	1.94356	2.33344e-11	0	1
HSD17B4	HSPA8	shared	104	2.23773	2.79019e-16	0	1
CLUAP1	CNBP	shared	103	2.71198	6.72536e-25	0	1
DDX5	LAMA4	HUVEC	103	3.7464	1.19487e-45	0	1
DDX6	EIF4A1	shared	102	3.0519	3.66583e-31	0	1
DDX5	SNRPE	shared	102	3.63237	6.66785e-43	0	1
MPHOSPH9	RPL6	shared	102	2.13331	3.69285e-14	0	1
DDX5	RPL4	shared	101	1.53692	3.45755e-05	0	1
FADS2	HNRNPA3	HUVEC	101	6.85021	2.21749e-108	0	1
AHI1	HSP90AB1	shared	100	2.96154	1.15381e-28	0	1
SMARCE1	TMSB4X	shared	100	2.50352	1.64379e-20	0	1
CEP95	NAP1L1	shared	100	3.39579	3.4568e-37	0	1
PSMB7	SRSF5	Jurkat	100	13.7183	1.7947e-253	0	1
DDX6	HSP90AB1	shared	100	1.70063	2.77053e-07	0	1
DDX5	PAICS	shared	100	2.30671	5.10177e-17	0	1
DDX5	TM4SF1	HUVEC	100	3.19665	1.56289e-33	0	1
DDX5	DLD	shared	99	3.26203	1.82756e-34	0	1
MPHOSPH9	NUCB2	Jurkat	99	3.59203	1.74629e-40	0	1
DDX5	NONO	shared	99	1.61582	4.10153e-06	0	1
CEP95	TOP2A	Jurkat	98	5.44478	4.15772e-77	0	1
DDX5	DYNC1I2	shared	98	6.28416	1.53336e-94	0	1
DDX5	ENO1	shared	97	1.4638	0.000360255	0	1
DDX5	XRCC5	shared	97	2.76938	1.14949e-24	0	1
CEP95	U2SURP	shared	97	8.61067	1.11713e-140	0	1
DDX5	ITGB1	HUVEC	97	1.93509	1.53894e-10	0	1
DDX5	EIF4B	shared	96	2.7945	7.12387e-25	0	1
DDX5	RPL23	shared	96	1.26246	0.0357159	0	1
RPS26	RPS4X	shared	95	1.99895	3.2502e-11	0	1
DDX5	EIF3A	HUVEC	95	2.09402	8.73164e-13	0	1
DDX5	SPTBN1	HUVEC	95	1.88859	1.17578e-09	0	1
DDX5	YWHAZ	shared	94	1.43087	0.00101431	0	1
DDX5	HDLBP	shared	94	1.29864	0.0189048	0	1
DDX5	NIFK	shared	93	2.57278	2.54642e-20	0	1
ORMDL3	RPS4X	shared	93	2.76899	2.2082e-23	0	1
AHI1	NUCB2	Jurkat	93	3.83656	1.52325e-42	0	1
DDX5	TFRC	shared	93	3.96729	1.95783e-45	0	1
SMARCE1	UCHL5	shared	93	4.90438	3.20571e-63	0	1
CLUAP1	RPL26	shared	92	2.54126	1.67446e-19	0	1
DDX5	EIF4A2	HEK	92	3.31095	5.56127e-33	0	1
DDX5	EWSR1	shared	91	1.58237	2.63181e-05	0	1
DDX5	PSMA4	shared	91	2.65215	3.13444e-21	0	1
DDX5	RBM7	shared	91	10.6687	1.15341e-171	0	1
DDX5	MORF4L1	shared	91	2.20636	5.17692e-14	0	1
DDX5	PSMC1	shared	90	3.09733	1.45821e-28	0	1
DDX5	HAT1	Jurkat	90	3.05164	8.97655e-28	0	1
ORMDL3	RPL6	shared	89	2.35555	7.82832e-16	0	1
SMARCE1	ZEB1	shared	89	3.42951	5.10093e-34	0	1
DDX5	NDUFS5	shared	89	1.59529	2.30904e-05	0	1
PSMB7	2002-09-01	shared	89	1.8672	8.85639e-09	0	1
DDX5	PRRC2C	shared	89	1.64277	6.29972e-06	0	1
SMARCE1	VRK1	shared	88	1.67014	3.34775e-06	0	1
HSD17B4	HSP90AB1	shared	88	1.81659	5.2098e-08	0	1
DDX5	FAM133B	shared	88	2.71633	1.30609e-21	0	1
DDX5	RWDD3	Jurkat	87	38.8721	0	0	1
DDX5	RPS27	shared	87	1.51572	0.000218357	0	1
DDX5	DNAJC8	shared	87	2.08054	1.31335e-11	0	1
DDX5	LEO1	shared	87	2.46143	2.49074e-17	0	1
DDX5	GPBP1	shared	87	3.71645	3.31842e-38	0	1
IL1RL1	MAP4K4	HUVEC	87	10.1993	1.83384e-154	0	1
FADS2	HNRNPA1	shared	86	2.46527	4.95172e-17	0	1
DDX5	SEC63	HUVEC	86	2.97462	2.53734e-25	0	1
IL1RL1	PTMA	HUVEC	86	1.8603	2.30338e-08	0	1
MPHOSPH9	RPS4X	shared	85	1.99799	3.89451e-10	0	1
PSMB7	RPL17	shared	85	2.65886	6.41143e-20	0	1
DDX5	HDAC1	shared	85	2.50409	1.31066e-17	0	1
DDX5	SOD1	shared	85	2.13699	3.64603e-12	0	1
HSD17B4	RPL26	shared	85	3.14303	1.26326e-27	0	1
DDX5	MYL6	shared	84	3.12958	2.97804e-27	0	1
DDX5	PMAIP1	shared	84	2.01647	2.29334e-10	0	1
DDX6	NAP1L1	shared	84	2.58779	1.31215e-18	0	1
SMARCE1	TPT1	shared	84	3.94414	8.99462e-41	0	1
DDX5	GTPBP4	shared	84	3.07891	1.96193e-26	0	1
DDX5	SRP9	shared	84	2.59298	9.04083e-19	0	1
SMARCE1	SPTBN1	shared	84	2.41588	4.34309e-16	0	1
SMARCE1	XRCC6	shared	83	1.91996	5.58151e-09	0	1
DDX5	PCM1	shared	82	3.94212	9.00302e-40	0	1
DDX5	LYAR	shared	82	2.63321	5.92547e-19	0	1
COG6	HSP90AB1	shared	82	3.43728	4.41653e-31	0	1
CLUAP1	NAP1L1	shared	82	2.29096	7.05534e-14	0	1
DDX5	RPL7	shared	81	1.71371	2.73455e-06	0	1
DDX5	HNRNPF	shared	81	1.90957	1.16886e-08	0	1
DDX5	ST13	shared	81	2.85048	5.20966e-22	0	1
DDX5	RPL36A	shared	80	2.01668	6.29354e-10	0	1
DDX5	NUSAP1	Jurkat	80	1.66471	1.12259e-05	0	1
DDX5	GOLGB1	shared	80	3.65734	2.81236e-34	0	1
DDX5	MAP4	shared	80	4.97708	1.10226e-55	0	1
SMARCE1	TAF15	HUVEC	80	2.79766	5.79966e-21	0	1
DDX5	PSMD2	shared	79	1.60281	5.86834e-05	0	1
DDX5	ZNF22	shared	79	3.8155	2.36931e-36	0	1
AHI1	HSPA8	Jurkat	79	2.43554	2.4951e-15	0	1
DDX5	UTP11	shared	79	3.48527	3.57328e-31	0	1
DDX5	TMEM38B	shared	79	6.5881	1.99233e-81	0	1
DDX5	DNAJA1	shared	78	2.12311	4.50973e-11	0	1
DDX5	RPS17	HEK	78	2.09999	9.00128e-11	0	1
DDX5	KTN1	shared	78	2.62335	6.09382e-18	0	1
DDX5	SMC5	shared	78	5.2972	1.81544e-59	0	1
DDX5	IDH3A	shared	78	2.55875	5.07009e-17	0	1
DDX5	METAP2	shared	78	2.55017	6.70905e-17	0	1
SMARCE1	THBS1	HUVEC	78	2.09586	1.01735e-10	0	1
IL1RL1	NAP1L1	HUVEC	78	5.07636	2.34524e-55	0	1
DDX5	ZC3H11A	shared	77	4.36727	4.99211e-44	0	1
DDX5	UBE2L3	shared	77	3.87426	2.30448e-36	0	1
DDX5	PA2G4	shared	77	1.65349	2.19737e-05	0	1
DDX5	RANBP2	shared	77	4.30656	4.44523e-43	0	1
DDX5	UACA	shared	77	3.25049	7.12375e-27	0	1
MPHOSPH9	RPL26	shared	77	3.58881	9.0956e-32	0	1
DDX5	SMC3	shared	77	2.80559	2.50467e-20	0	1
CLUAP1	NCL	shared	77	2.24693	1.61277e-12	0	1
DDX5	PRPF4B	shared	77	6.1848	6.5583e-73	0	1
DDX6	HNRNPK	shared	76	2.35536	8.58208e-14	0	1
CLUAP1	HNRNPA3	shared	76	2.74925	3.21591e-19	0	1
FADS2	2002-09-01	HUVEC	76	2.71325	1.30137e-18	0	1
DDX5	FSTL1	HUVEC	76	2.48117	1.51079e-15	0	1
DDX5	SETD2	shared	75	7.24871	9.98591e-88	0	1
DDX5	RANBP1	shared	75	3.96885	7.18167e-37	0	1
SMARCE1	SPDL1	shared	75	1.75965	2.125e-06	0	1
DDX6	RPS15	shared	75	2.72467	1.25238e-18	0	1
CLUAP1	NLRC3	shared	75	880.784	0	0	1
CLUAP1	RPL3	shared	75	2.36633	8.85203e-14	0	1
DDX5	SCAF11	shared	74	4.74832	4.13374e-48	0	1
DDX5	ZWINT	shared	74	4.06855	7.05419e-38	0	1
CACNA1D	CHDH	shared	74	460596	0	0	1
CLUAP1	EEF2	shared	74	1.77597	1.74762e-06	0	1
DDX5	VPS35	shared	74	2.78203	2.98114e-19	0	1
CEP95	HNRNPA1	shared	74	1.37665	0.0106886	0	1
DDX5	TCF4	HUVEC	74	4.2187	4.01118e-40	0	1
DDX5	USP48	HUVEC	74	3.19293	4.82668e-25	0	1
SMARCE1	VPS26A	shared	73	3.48279	7.2565e-29	0	1
DDX5	GOLGA4	HUVEC	73	2.54649	7.73442e-16	0	1
CEP95	RPL17	shared	73	2.52205	1.8927e-15	0	1
AHI1	RPS4X	shared	73	1.95086	2.57322e-08	0	1
DDX5	PDCD6	shared	73	2.99596	5.8984e-22	0	1
DDX5	EFEMP1	HUVEC	73	3.06867	5.69438e-23	0	1
DDX5	KIF23	shared	73	3.59516	1.79802e-30	0	1
DDX5	IPO5	shared	73	1.86933	1.86156e-07	0	1
DDX5	RPL36A-HNRNPH2	shared	72	1.51876	0.000776148	0	1
DDX5	ELF1	shared	72	2.49429	5.88859e-15	0	1
CLUAP1	PDIA6	shared	72	3.38359	5.26728e-27	0	1
FADS2	RPL6	shared	72	1.67157	3.03655e-05	0	1
DDX5	RPS15A	shared	72	1.29868	0.0422393	0	1
COG6	HSPA8	Jurkat	71	3.09882	1.6836e-22	0	1
COG6	HNRNPA2B1	shared	71	1.49071	0.00161749	0	1
DDX5	NUDC	shared	71	1.76039	4.01333e-06	0	1
NDFIP1	NPM1	HEK	71	2.89632	2.96394e-19	0	1
DDX6	LDHB	shared	70	2.93143	3.54475e-20	0	1
CLUAP1	NUCB2	Jurkat	70	1.50636	0.00121585	0	1
DDX5	RSRC2	shared	70	1.86291	3.98912e-07	0	1
DDX5	ZEB1	shared	70	1.87023	3.32914e-07	0	1
ORMDL3	PTMA	shared	70	1.3868	0.0113651	0	1
SMARCE1	TCF4	HUVEC	70	5.76989	2.09924e-60	0	1
CEP95	LDHB	Jurkat	70	3.23099	3.5281e-24	0	1
DDX5	RARS2	shared	70	3.16092	2.58279e-23	0	1
DDX5	MAP1B	HUVEC	70	4.88504	1.57335e-47	0	1
DDX5	RPAP3	shared	69	2.90192	1.40032e-19	0	1
DDX6	RPL17	shared	69	2.16357	2.35546e-10	0	1
SENP7	TOP2A	Jurkat	69	6.3083	7.33639e-67	0	1
DDX5	RBMX	shared	69	1.76937	4.52189e-06	0	1
DDX5	VPS26A	shared	69	2.27916	9.37678e-12	0	1
RPS26	2002-09-01	shared	69	1.98596	2.52285e-08	0	1
SMARCE1	TFDP2	Jurkat	69	4.50689	1.47073e-41	0	1
DDX5	PTPRC	Jurkat	69	1.8142	1.57264e-06	0	1
DDX5	SET	shared	69	1.99403	1.84548e-08	0	1
DDX5	RAD21	shared	68	2.84416	1.42854e-18	0	1
DDX5	MPHOSPH10	shared	68	3.36072	2.54897e-25	0	1
PSMB7	RPS15	shared	68	2.46851	7.93345e-14	0	1
DDX5	HNRNPM	shared	68	1.74639	9.03124e-06	0	1
DDX5	NGDN	shared	68	2.41256	3.4214e-13	0	1
DDX5	RFC4	shared	68	1.84841	8.39873e-07	0	1
CEP95	HMGB2	Jurkat	68	2.87449	6.82694e-19	0	1
SMARCE1	STMN1	Jurkat	68	1.93737	9.68698e-08	0	1
DDX5	ZNF146	shared	68	3.9545	2.47874e-33	0	1
DDX5	SEC62	shared	68	3.08032	1.26644e-21	0	1
DDX5	RPL7L1	shared	68	4.05627	1.00465e-34	0	1
SMARCE1	TPM3	shared	68	1.56513	0.000444665	0	1
DDX6	2002-09-01	shared	68	1.43042	0.00585389	0	1
DDX5	GNL2	shared	68	1.89659	2.63357e-07	0	1
DDX5	HDAC2	shared	68	2.83776	1.72475e-18	0	1
DDX5	DST	HUVEC	68	2.48233	4.8565e-14	0	1
DDX5	SNX2	shared	67	1.4003	0.0102904	0	1
CLUAP1	SNRPD1	shared	67	3.77281	2.27944e-30	0	1
DDX5	RPS3A	shared	67	2.03636	1.04884e-08	0	1
DDX5	SMARCC2	shared	67	2.78833	1.29829e-17	0	1
DDX5	HUWE1	HUVEC	67	3.24939	1.64747e-23	0	1
FADS2	NCL	shared	67	3.66248	9.22468e-29	0	1
AHI1	KIDINS220	Jurkat	66	63.2283	0	0	1
DDX5	TOP2B	shared	66	2.0135	2.39616e-08	0	1
DDX5	UBXN4	shared	66	3.84633	5.94882e-31	0	1
DDX5	LRRFIP1	shared	66	3.14954	6.72207e-22	0	1
SMARCE1	TPM4	HUVEC	66	2.71223	1.95112e-16	0	1
CLUAP1	MYH9	HUVEC	66	2.95709	2.0118e-19	0	1
AHI1	HMGB2	Jurkat	65	4.33185	1.20687e-36	0	1
CEP95	RPS24	Jurkat	65	3.609	2.37085e-27	0	1
FADS1	HNRNPA2B1	shared	65	1.65518	0.000115276	0	1
COG6	HMGB1	shared	65	1.69462	4.97966e-05	0	1
DDX5	TUBG1	shared	65	11.4889	3.90792e-134	0	1
SMARCE1	SUPT16H	shared	65	1.64238	0.000130568	0	1
DDX5	SARS	shared	65	1.71173	3.07119e-05	0	1
DDX5	TPM4	shared	65	1.84871	1.49311e-06	0	1
CLUAP1	EIF4A1	shared	65	1.76684	9.65968e-06	0	1
SMARCE1	TAX1BP1	shared	64	1.66065	0.000102374	0	1
DDX5	MAD2L1	shared	64	2.08191	7.64582e-09	0	1
SMARCE1	SYNCRIP	shared	64	2.14321	1.69247e-09	0	1
CEP95	PRPF40A	Jurkat	64	3.92034	6.41836e-31	0	1
DDX5	TPT1	shared	64	2.08469	7.14617e-09	0	1
DDX5	EIF4G1	shared	64	2.07935	8.13863e-09	0	1
COG6	RPL21	shared	64	2.39471	3.8368e-12	0	1
SMARCE1	TCEAL4	shared	64	2.00654	4.6861e-08	0	1
DDX5	RAN	shared	64	1.71615	3.24658e-05	0	1
DDX5	UPF3B	shared	64	2.83303	2.07616e-17	0	1
DDX5	ESM1	HUVEC	64	2.33984	1.16832e-11	0	1
DDX5	ZNF207	Jurkat	63	1.56768	0.00071027	0	1
DDX6	RPL26	shared	63	1.92291	4.37577e-07	0	1
FADS1	PTMA	shared	63	1.92515	4.91345e-07	0	1
SMARCE1	UBAP2L	shared	63	2.86257	1.6438e-17	0	1
CAMK2G	RPL6	shared	63	4.44337	3.01321e-36	0	1
SMARCE1	SRRM1	HUVEC	63	4.3538	4.51719e-36	0	1
DDX5	FXR1	shared	63	3.84843	1.27796e-29	0	1
SENP7	YWHAZ	Jurkat	62	9.52095	3.64434e-102	0	1
DDX5	PRELID1	shared	62	3.60794	3.37409e-26	0	1
DDX5	PCMT1	shared	62	2.06695	1.90056e-08	0	1
AHI1	HSP90AA1	Jurkat	62	5.54748	1.81637e-50	0	1
CEP95	HNRNPR	shared	62	2.69895	2.66686e-15	0	1
DDX5	RPLP0	shared	62	1.54614	0.00116977	0	1
CEP95	HSP90B1	shared	62	4.39806	5.63447e-36	0	1
DDX5	SNW1	shared	62	2.3803	9.04173e-12	0	1
DDX5	NRP1	HUVEC	62	3.18415	4.7275e-21	0	1
IL1RL1	ITSN1	HUVEC	62	35.9672	0	0	1
DDX6	RPL22	shared	61	2.57766	1.00602e-13	0	1
DDX5	EZR	shared	61	1.74936	2.59771e-05	0	1
SMARCE1	SNX2	shared	61	1.84457	3.54469e-06	0	1
DDX5	ESF1	shared	61	4.27855	5.33164e-34	0	1
CEP95	RPL26	shared	61	2.05257	3.70763e-08	0	1
COG6	RPL6	shared	61	2.0518	4.29474e-08	0	1
DDX5	IK	shared	61	3.42795	1.25499e-23	0	1
DDX5	PDHA1	shared	61	2.07617	2.01882e-08	0	1
CEP95	ENO1	Jurkat	60	5.56112	3.19636e-49	0	1
SMARCE1	TAF7	shared	60	5.77003	6.29104e-52	0	1
DDX5	SLTM	shared	60	2.2385	6.08174e-10	0	1
HSD17B4	RPL3	shared	60	2.53638	4.70018e-13	0	1
DDX5	UFD1	shared	60	6.56924	7.48578e-62	0	1
SMARCE1	THUMPD3	Jurkat	60	8.75762	1.34734e-89	0	1
SMARCE1	SSBP1	shared	60	2.07038	3.03027e-08	0	1
DDX6	RPL35	shared	60	2.5117	8.41839e-13	0	1
DDX5	SPTAN1	shared	60	2.57693	1.52202e-13	0	1
DDX5	NEMF	shared	60	3.42509	3.17672e-23	0	1
DDX5	VCP	shared	60	1.78775	1.39995e-05	0	1
FADS2	SRSF11	HUVEC	60	9.12501	5.80909e-94	0	1
FADS2	ZEB1	HUVEC	60	15.1085	2.6893e-170	0	1
CLUAP1	MAP4K4	HUVEC	60	3.02442	1.56454e-18	0	1
DDX5	IRS4	HEK	60	2.84166	1.73833e-16	0	1
DDX5	TIMM21	shared	59	2.92949	3.30166e-17	0	1
DDX5	HMGN1	shared	59	2.29733	2.14618e-10	0	1
DDX5	PSMD7	shared	59	1.62369	0.000393951	0	1
DDX5	H2AFZ	shared	59	1.53285	0.00197394	0	1
DDX5	TMA16	shared	59	2.34498	6.92281e-11	0	1
SMARCE1	XPO1	shared	59	3.48977	1.28001e-23	0	1
DDX5	SUB1	shared	59	2.02117	1.19391e-07	0	1
CLUAP1	HNRNPR	shared	59	2.11474	1.53944e-08	0	1
DDX5	NIPBL	shared	59	4.16779	1.34931e-31	0	1
AHI1	NAP1L1	shared	59	3.16335	9.88423e-20	0	1
CEP95	TMSB4X	shared	59	6.27766	3.05468e-57	0	1
PSMB7	YWHAZ	Jurkat	59	4.99791	1.4461e-41	0	1
SMARCE1	TARDBP	shared	59	2.71405	7.89933e-15	0	1
DDX5	RPL17-C18orf32	shared	59	1.63461	0.000322196	0	1
PSMB7	RPL26	shared	59	1.79951	1.35939e-05	0	1
DDX5	FBXO7	shared	59	2.19617	2.284e-09	0	1
DDX5	ILF2	shared	59	4.73321	2.1849e-38	0	1
DDX5	LRRFIP2	HUVEC	59	6.90442	5.66036e-65	0	1
DDX5	SFPQ	shared	59	1.89912	1.66885e-06	0	1
DDX5	SAFB	shared	59	2.10706	1.75293e-08	0	1
DDX5	POLG2	shared	58	102.187	0	0	1
FADS1	HMGB1	shared	58	1.83383	9.20444e-06	0	1
CLUAP1	RPS24	shared	58	2.65308	6.53136e-14	0	1
DDX5	UFM1	shared	58	2.32478	1.62796e-10	0	1
DDX5	MTIF3	shared	58	2.88211	2.05001e-16	0	1
DDX5	POLR3G	shared	58	2.22042	1.81561e-09	0	1
MPHOSPH9	TOP2A	shared	58	4.47683	1.36975e-34	0	1
DDX5	FLNA	shared	58	1.69982	0.000108866	0	1
DDX5	YWHAE	shared	58	2.07738	4.51431e-08	0	1
DDX5	DMTF1	shared	58	4.72737	1.10091e-37	0	1
HSD17B4	2002-09-01	shared	58	1.48203	0.0051182	0	1
DDX5	SBDS	shared	57	2.9372	9.59417e-17	0	1
DDX5	LARS	shared	57	2.37382	7.64066e-11	0	1
DDX5	XRN2	shared	57	2.37362	7.67562e-11	0	1
SMARCE1	SUMO1	shared	57	1.58861	0.000927846	0	1
PSMB7	RPS24	shared	57	2.87123	5.33028e-16	0	1
CLUAP1	LDHB	shared	57	2.16906	8.3198e-09	0	1
DDX5	GPATCH4	shared	57	2.12261	2.22307e-08	0	1
DDX5	SSB	shared	57	1.90877	2.09393e-06	0	1
DDX5	MYL12A	shared	57	1.39884	0.0191358	0	1
IL1RL1	SPTBN1	HUVEC	57	13.3093	9.26546e-140	0	1
DDX6	SERPINE1	HUVEC	57	3.51163	4.75979e-23	0	1
DDX5	PCNP	shared	57	3.39822	8.12403e-22	0	1
FADS2	PDIA6	shared	57	5.01982	2.57275e-40	0	1
DDX5	SON	Jurkat	56	2.32311	3.57471e-10	0	1
PSMB7	RPL3	shared	56	1.95043	1.15838e-06	0	1
DDX5	PAIP2	shared	56	3.11198	2.43698e-18	0	1
DDX5	PSMD4	Jurkat	56	1.45254	0.0092484	0	1
DDX5	RPL19	shared	56	2.32201	3.66467e-10	0	1
DDX6	G3BP2	shared	56	5.56967	3.80516e-46	0	1
DDX5	MAPRE1	shared	56	1.87608	4.9993e-06	0	1
DDX5	KIF5B	shared	56	3.42729	9.00431e-22	0	1
IL1RL1	NCL	HUVEC	56	3.80652	8.45017e-26	0	1
HSD17B4	LCP1	Jurkat	55	6.59628	4.28664e-57	0	1
AHI1	B2M	Jurkat	55	2.67374	2.08583e-13	0	1
DDX5	XPO1	shared	55	2.25345	2.40327e-09	0	1
SMARCE1	USP8	shared	55	5.03741	2.46972e-39	0	1
DDX6	NOP58	Jurkat	55	5.73507	3.08171e-47	0	1
DDX5	NSA2	shared	55	2.35973	2.3022e-10	0	1
DDX5	IFI16	shared	55	2.85516	2.4217e-15	0	1
CAMK2G	NPM1	HEK	55	1.71783	0.000149347	0	1
MPHOSPH9	RPL17	shared	55	2.63985	4.44178e-13	0	1
CLUAP1	HBS1L	shared	55	4.20311	6.67431e-30	0	1
DDX5	U2AF1	shared	55	3.6647	5.57659e-24	0	1
DDX5	OSTF1	Jurkat	54	2.29224	1.47383e-09	0	1
CLUAP1	RPL35	shared	54	2.05284	2.341e-07	0	1
DDX5	RBM8A	shared	54	1.36569	0.035799	0	1
CEP95	LEO1	Jurkat	54	9.38163	6.62716e-88	0	1
DDX5	NSF	shared	54	4.06417	7.0333e-28	0	1
SMARCE1	ZRANB2	shared	54	3.14717	4.24566e-18	0	1
HSD17B4	RPL17	shared	54	2.05852	2.13253e-07	0	1
MPHOSPH9	NAP1L1	shared	54	2.54946	5.6511e-12	0	1
CLUAP1	HNRNPH1	shared	54	2.27895	2.04268e-09	0	1
DDX5	MKI67	shared	54	2.05247	2.28333e-07	0	1
CEP95	HSPD1	Jurkat	54	3.30147	1.15435e-19	0	1
DDX5	KPNA1	shared	54	6.15482	4.23333e-51	0	1
DDX5	SMC1A	shared	54	1.61202	0.000878539	0	1
CEP95	HNRNPK	shared	54	1.8498	1.28783e-05	0	1
DDX5	PDCD4	HUVEC	54	3.12486	7.40445e-18	0	1
DDX5	EIF5B	shared	54	1.56449	0.00191635	0	1
HSD17B4	HSPD1	shared	53	3.56692	4.52799e-22	0	1
DDX5	TCEAL8	shared	53	2.9302	1.41752e-15	0	1
DDX5	RALY	shared	53	3.66168	4.08589e-23	0	1
CENPS	NPM1	shared	53	3.79231	3.18441e-23	0	1
FADS2	RPS4X	HEK	53	1.38613	0.0294496	0	1
DDX5	RDX	shared	53	4.3761	9.96058e-31	0	1
CLUAP1	RPS15	shared	53	1.75198	9.18131e-05	0	1
DDX5	NAA50	shared	53	3.44592	7.40165e-21	0	1
DDX5	PNISR	shared	53	1.63764	0.0006471	0	1
ACO2	RPS4X	HEK	53	3.6449	1.57136e-22	0	1
NEK6	NPM1	shared	53	1.85863	1.70062e-05	0	1
CEP95	RPL35	shared	52	2.40284	3.1435e-10	0	1
AHI1	HNRNPR	Jurkat	52	3.57146	1.13685e-21	0	1
COG6	RPS4X	shared	52	1.96821	2.26007e-06	0	1
CEP95	HNRNPH1	shared	52	2.66749	1.0224e-12	0	1
DDX5	FKBP3	shared	52	4.97462	1.56279e-36	0	1
DDX5	USP47	shared	52	3.96134	8.23985e-26	0	1
DDX5	TMX1	shared	52	2.08739	1.96139e-07	0	1
CLUAP1	HSP90AA1	shared	52	2.43498	1.5557e-10	0	1
PSMB7	U2SURP	Jurkat	52	4.19675	2.94906e-28	0	1
DDX5	SKP1	shared	52	2.75961	1.23712e-13	0	1
DDX5	KAT6A	shared	52	9.58725	1.08918e-86	0	1
DDX5	PITPNB	shared	52	3.7753	7.10911e-24	0	1
DDX5	UCHL5	shared	52	1.90882	6.15805e-06	0	1
DDX5	NUCKS1	shared	52	2.19025	2.48112e-08	0	1
SMARCE1	VCP	shared	51	2.20115	2.73888e-08	0	1
DDX5	PGD	shared	51	2.97119	2.00253e-15	0	1
ORMDL3	RPL17	shared	51	3.09716	1.46921e-16	0	1
DDX5	HINT1	shared	51	2.21344	2.15097e-08	0	1
DDX5	POLR2B	shared	51	3.98262	1.49247e-25	0	1
DDX6	PRPF40A	shared	51	2.84167	3.75305e-14	0	1
DDX5	EPRS	shared	51	2.97085	2.01798e-15	0	1
DDX5	TMEM14B	shared	51	2.58921	8.65056e-12	0	1
DDX5	RABEPK	shared	51	5.58054	3.12963e-42	0	1
DDX5	USP10	shared	51	4.09286	1.10231e-26	0	1
DDX5	RPS23	shared	51	2.66232	1.79168e-12	0	1
SMARCE1	USP48	HUVEC	51	3.19433	1.2827e-17	0	1
DDX5	PRKAA1	shared	51	6.81988	2.12641e-55	0	1
DDX5	RBM25	shared	51	1.78556	6.96033e-05	0	1
DDX5	ZCCHC17	shared	51	1.63408	0.000881525	0	1
AHI1	LDHB	shared	51	3.71806	9.33855e-23	0	1
CLUAP1	TCEAL4	shared	51	5.58004	2.93028e-42	0	1
DDX5	RBBP7	HEK	51	1.78016	7.64518e-05	0	1
SMARCE1	TAOK3	shared	51	5.08593	4.63414e-37	0	1
DDX5	UFC1	Jurkat	50	3.41825	1.82283e-19	0	1
DDX5	TAOK3	shared	50	3.45178	8.54362e-20	0	1
DDX6	HNRNPR	shared	50	1.97995	2.66984e-06	0	1
DDX5	PLS3	shared	50	1.35613	0.0496582	0	1
CLUAP1	HNRNPK	shared	50	1.41127	0.0250592	0	1
DDX5	NOLC1	shared	49	1.94552	6.137e-06	0	1
SMARCE1	SUGT1	shared	49	6.08219	8.66351e-46	0	1
DDX5	XPOT	shared	49	2.83751	1.26624e-13	0	1
DDX6	EIF4G2	shared	49	3.39829	6.94315e-19	0	1
SMARCE1	ZWINT	Jurkat	49	3.91209	6.44036e-24	0	1
DDX5	GLRX3	shared	49	3.14238	1.81049e-16	0	1
DDX5	PPWD1	shared	49	2.96554	8.25817e-15	0	1
DDX5	MYH10	shared	49	1.9979	2.3839e-06	0	1
DDX5	NGLY1	shared	49	3.93327	4.16643e-24	0	1
DDX5	SVIP	shared	49	4.76163	2.41742e-32	0	1
DDX5	FAM98A	shared	49	2.1308	2.02012e-07	0	1
IL1RL1	TCEAL4	HUVEC	49	12.4501	1.68935e-111	0	1
DDX6	MAP4K4	shared	48	2.67509	6.74324e-12	0	1
DDX5	RPS7	shared	48	1.66011	0.000862788	0	1
DDX6	YWHAZ	Jurkat	48	4.08214	4.63749e-25	0	1
CEP95	EIF4G2	Jurkat	48	3.66943	4.39975e-21	0	1
MPHOSPH9	RPL3	shared	48	2.56141	7.09629e-11	0	1
SMARCE1	SMC1A	shared	48	2.07456	7.63562e-07	0	1
DDX5	NACA	shared	48	1.69857	0.000474613	0	1
DDX5	PSMD14	shared	48	3.02201	4.79385e-15	0	1
CEP95	STMN1	shared	48	5.80703	4.39719e-42	0	1
SMARCE1	TRAT1	Jurkat	48	1.53009	0.00583498	0	1
SMARCE1	SMS	shared	48	3.91916	1.61082e-23	0	1
DDX5	HYPK	shared	48	3.46648	3.48309e-19	0	1
DDX5	MRPS5	shared	48	1.68727	0.000566488	0	1
DDX5	PPIG	shared	48	2.16219	1.51879e-07	0	1
DDX5	RBM17	shared	48	1.82158	6.45235e-05	0	1
DDX5	GDI2	shared	48	3.24354	4.29204e-17	0	1
DDX6	TAF15	HUVEC	48	6.47804	7.70608e-49	0	1
CLUAP1	EEF1A1	shared	48	2.66973	7.44838e-12	0	1
DDX5	P4HB	shared	48	1.81815	6.83204e-05	0	1
DDX6	EEF1D	shared	48	4.17961	5.25493e-26	0	1
CEP95	PHGDH	shared	47	3.28507	4.09147e-17	0	1
DDX6	HNRNPA3	shared	47	1.88406	2.8211e-05	0	1
CAMK2G	HNRNPA2B1	shared	47	2.06312	1.61813e-06	0	1
DDX5	GIMAP4	shared	47	4.13354	4.63782e-25	0	1
DDX5	SRP14	shared	47	1.62088	0.0017664	0	1
CLUAP1	GNL3	shared	47	3.15071	6.65674e-16	0	1
DDX5	TNPO1	shared	47	1.94239	1.02504e-05	0	1
DDX5	ZFAND1	shared	47	2.97376	2.53467e-14	0	1
DDX6	HMGB2	shared	47	1.81029	9.53457e-05	0	1
DDX5	U2AF1L5	shared	47	2.91069	9.24986e-14	0	1
SMARCE1	UPF3B	shared	47	3.01971	9.65319e-15	0	1
DDX5	THRAP3	shared	47	1.83526	6.20972e-05	0	1
DDX5	FARSB	shared	46	2.32595	1.42829e-08	0	1
SMARCE1	TOP2B	shared	46	2.0389	2.47457e-06	0	1
DDX5	FAM192A	shared	46	3.46397	2.08596e-18	0	1
DDX5	ECH1	shared	46	3.89505	2.41462e-22	0	1
DDX5	PSIP1	shared	46	2.10399	7.95691e-07	0	1
CEP95	GNL3	Jurkat	46	3.74723	5.77933e-21	0	1
DDX5	DEK	shared	46	2.12672	5.32171e-07	0	1
PSMB7	ZNF512	Jurkat	46	16.6575	1.44086e-146	0	1
ORMDL3	RPL3	shared	46	3.10455	4.0551e-15	0	1
DDX5	NDUFV2	shared	46	2.01311	3.8733e-06	0	1
PSMB7	2007-09-01	shared	46	3.88696	2.94276e-22	0	1
DDX5	RBBP6	shared	46	5.18678	1.90221e-34	0	1
DDX6	LCP1	Jurkat	46	4.55985	1.57211e-28	0	1
DDX5	YWHAQ	shared	46	3.14459	1.5158e-15	0	1
DDX5	MTHFD1	shared	46	4.78512	1.19675e-30	0	1
HSD17B4	RPL15	shared	46	9.20062	2.75714e-73	0	1
DDX5	ZC3H15	shared	46	2.27103	3.93305e-08	0	1
DDX5	NCAPG	shared	46	1.96174	9.29936e-06	0	1
DDX6	RPL3	Jurkat	46	1.60878	0.00240314	0	1
DDX6	NCL	shared	46	1.48818	0.0123988	0	1
DDX5	NIN	HUVEC	46	4.66338	1.67605e-29	0	1
FADS2	FUS	HUVEC	46	5.76197	7.43672e-40	0	1
DDX5	EIF2D	shared	45	32.4063	2.5973e-288	0	1
DDX5	DNAJB6	shared	45	2.07449	1.76349e-06	0	1
DDX5	GGNBP2	shared	45	3.90074	6.22483e-22	0	1
CLUAP1	2007-09-01	shared	45	3.45527	6.03909e-18	0	1
SMARCE1	TMEM14B	Jurkat	45	3.30811	1.14415e-16	0	1
CEP95	RPAP3	Jurkat	45	11.6209	6.05609e-95	0	1
POLI	RPL21	shared	45	3.14479	5.31639e-15	0	1
DDX5	LDHA	shared	45	1.49564	0.0121399	0	1
DDX5	PUM3	shared	45	1.68977	0.000836012	0	1
DDX5	GPATCH8	shared	45	2.8627	8.19236e-13	0	1
FADS1	RPL6	shared	45	1.83756	9.62107e-05	0	1
ORMDL3	RPL35	HEK	45	3.64897	1.36766e-19	0	1
DDX5	VIM	shared	45	3.47537	3.93837e-18	0	1
RERE	RPL21	shared	45	3.3566	8.38547e-17	0	1
SMARCE1	STIP1	shared	45	1.9505	1.41367e-05	0	1
DDX5	EEF1G	shared	45	1.55965	0.0052363	0	1
DDX5	YBX1	shared	45	2.20608	1.78232e-07	0	1
DDX5	TMCO1	shared	45	3.40611	1.61112e-17	0	1
DDX5	MED4	shared	45	5.49618	1.34496e-36	0	1
DDX5	TMX3	shared	45	6.09265	3.59287e-42	0	1
DDX5	SRRM1	HUVEC	45	2.1629	3.81216e-07	0	1
CLUAP1	FN1	HUVEC	45	1.53005	0.00783485	0	1
IL1RL1	NUCB2	HUVEC	45	2.2588	7.72456e-08	0	1
DDX5	ECE1	HUVEC	45	1.83589	9.00769e-05	0	1
MPHOSPH9	STAG2	shared	44	5.23684	2.07834e-33	0	1
DDX5	DDX52	shared	44	3.03859	5.0733e-14	0	1
DDX5	TXN	shared	44	2.22427	1.80497e-07	0	1
DDX5	MPHOSPH6	shared	44	1.80961	0.000163259	0	1
SMARCE1	ST13	shared	44	2.25579	1.03626e-07	0	1
DDX5	UBE2G2	shared	44	2.74678	1.3459e-11	0	1
DDX5	DYNLL1	shared	44	4.25572	1.29293e-24	0	1
HSD17B4	RPS15A	shared	44	5.3703	1.15286e-34	0	1
DDX6	EEF1A1	shared	44	2.70171	3.24339e-11	0	1
PSMB7	TOP2A	shared	44	2.22878	1.71277e-07	0	1
CEP95	TAX1BP1	Jurkat	44	4.85116	5.8593e-30	0	1
CLUAP1	LUC7L3	shared	44	4.18499	5.45323e-24	0	1
DDX5	DKC1	shared	44	1.743	0.00044395	0	1
DDX5	SCFD1	shared	44	2.31325	3.79108e-08	0	1
AHI1	2002-09-01	shared	44	1.61402	0.00287452	0	1
DDX5	ZNF644	shared	44	4.78062	2.54436e-29	0	1
DDX5	HLA-E	shared	44	4.94735	7.94842e-31	0	1
DDX5	ZC3H13	shared	44	2.33614	2.52626e-08	0	1
CLUAP1	PSMC1	shared	44	7.67576	5.45958e-56	0	1
DDX5	ZNF326	shared	44	2.09705	1.59335e-06	0	1
CLUAP1	RPL23	shared	44	2.93743	3.65335e-13	0	1
DDX5	HNRNPA1L2	shared	44	1.47814	0.0164389	0	1
DDX6	HNRNPU	shared	44	2.78172	7.18524e-12	0	1
CLUAP1	HNRNPC	shared	44	2.32509	3.14073e-08	0	1
DDX5	TCERG1	shared	44	2.43475	4.31069e-09	0	1
DDX5	USP1	HEK	44	1.8995	4.03594e-05	0	1
DDX5	VDAC1	Jurkat	43	1.91331	4.03359e-05	0	1
CEP95	G3BP2	Jurkat	43	4.73033	3.08935e-28	0	1
ORMDL3	RPL26	shared	43	2.54517	1.01622e-09	0	1
SMARCE1	TUBB	shared	43	5.49305	4.90732e-35	0	1
DDX5	DNTTIP2	shared	43	1.84709	0.000111515	0	1
DDX5	ENSA	Jurkat	43	2.29919	7.00117e-08	0	1
DDX5	PPA1	shared	43	2.10701	1.80006e-06	0	1
MPHOSPH9	RBM39	Jurkat	43	4.87788	1.70394e-29	0	1
PSMB7	RPL31	shared	43	3.279	1.03982e-15	0	1
DDX6	HSP90AA1	shared	43	2.22646	2.49186e-07	0	1
DDX5	NAA15	shared	43	2.73013	3.17241e-11	0	1
DDX5	HNRNPUL2	HUVEC	43	2.02444	6.92895e-06	0	1
SMARCE1	VASH1	HUVEC	43	15.5416	3.12073e-126	0	1
SMARCE1	SVIL	HUVEC	43	3.88204	7.33477e-21	0	1
DDX5	IFT57	HEK	43	2.23974	1.94011e-07	0	1
FADS2	FLNB	HUVEC	43	17.3697	2.03092e-143	0	1
FADS2	MAP4K4	HUVEC	43	4.06828	2.16297e-22	0	1
SMARCE1	TMBIM6	shared	42	5.35564	4.76174e-33	0	1
CEP95	XRCC5	Jurkat	42	7.39467	5.64412e-51	0	1
PSMB7	ZC3H11A	Jurkat	42	13.2777	1.37722e-103	0	1
DDX5	TNRC6A	shared	42	4.47618	2.00562e-25	0	1
DDX5	SPCS1	shared	42	2.11248	2.20263e-06	0	1
DDX5	IP6K2	shared	42	2.73213	5.27005e-11	0	1
CEP95	NOP58	Jurkat	42	4.84501	1.34942e-28	0	1
DDX5	UFL1	shared	42	3.45801	7.51604e-17	0	1
DDX5	NUDT21	shared	42	2.96049	8.29829e-13	0	1
SMARCE1	TFRC	shared	42	2.6141	4.28717e-10	0	1
DDX5	ZNHIT3	shared	42	3.12586	3.89619e-14	0	1
DDX5	SEL1L	shared	42	2.56679	9.98198e-10	0	1
DDX5	EPB41L2	shared	42	3.84493	4.51027e-20	0	1
DDX5	IPO7	shared	42	2.09334	2.99789e-06	0	1
CLUAP1	RPL22	shared	42	1.61849	0.00337919	0	1
CLUAP1	PLEC	HUVEC	42	3.50496	3.10125e-17	0	1
NEK6	PLEC	HUVEC	42	22.1563	2.03624e-180	0	1
HDAC7	HNRNPA2B1	HUVEC	42	3.46533	2.33219e-16	0	1
SMARCE1	SRP72	shared	41	2.13716	1.98809e-06	0	1
SMARCE1	SRP14	shared	41	2.04855	7.99045e-06	0	1
SMARCE1	UBE2V1	shared	41	2.58752	1.11247e-09	0	1
DDX5	PPP6R3	shared	41	1.82427	0.000228998	0	1
CAMK2G	RPL21	shared	41	3.20797	2.99697e-14	0	1
CEP95	YWHAZ	shared	41	3.85236	1.13632e-19	0	1
PSMB7	STAG2	shared	41	3.19641	2.25373e-14	0	1
DDX5	HMMR	shared	41	3.51194	6.55664e-17	0	1
DDX5	SNX13	shared	41	5.47826	2.76437e-33	0	1
DDX5	LMAN2	shared	41	2.01754	1.29397e-05	0	1
AHI1	CSDE1	Jurkat	41	5.01315	2.67896e-29	0	1
DDX5	EEF1B2	shared	41	1.62768	0.00335916	0	1
HSD17B4	LDHB	shared	41	2.09614	3.9255e-06	0	1
DDX5	THOC2	shared	41	2.3831	3.61445e-08	0	1
HSD17B4	SNRPD1	shared	41	3.1065	1.18526e-13	0	1
SMARCE1	ZCCHC17	shared	41	1.90601	6.945e-05	0	1
DDX5	RPL13A	shared	41	1.89926	7.69115e-05	0	1
DDX5	EMC2	shared	41	3.4511	2.02967e-16	0	1
DDX5	RNF40	shared	41	1.73522	0.000799598	0	1
DDX5	LAMC1	HUVEC	41	2.40092	2.68286e-08	0	1
AHI1	TMED10	Jurkat	40	44.2831	0	0	1
DDX5	PLRG1	shared	40	2.35045	9.15756e-08	0	1
PSMB7	RPL35	shared	40	1.68233	0.00190651	0	1
CLUAP1	FUS	shared	40	2.68852	3.3478e-10	0	1
DDX6	MAPRE1	shared	40	7.46451	3.30006e-49	0	1
DDX5	MIF	shared	40	3.34311	3.37021e-15	0	1
RPS26	ZNF207	shared	40	7.59262	3.08773e-50	0	1
DDX5	RPL38	shared	40	2.52085	5.55919e-09	0	1
SMARCE1	SON	Jurkat	40	2.41206	3.33217e-08	0	1
DDX5	RPS25	shared	40	2.22451	6.87997e-07	0	1
SMARCE1	SPCS1	shared	40	2.90983	7.17015e-12	0	1
COG6	2002-09-01	shared	40	2.07584	7.49781e-06	0	1
DDX5	RPL23A	shared	40	3.12824	1.56389e-13	0	1
FADS2	RPL22	shared	40	2.88149	1.29551e-11	0	1
SMARCE1	TUFM	shared	40	13.5573	1.05251e-100	0	1
DDX6	VRK1	shared	40	2.9425	4.20373e-12	0	1
SMARCE1	SNW1	shared	40	2.23542	5.75979e-07	0	1
DDX5	RBM5	shared	40	4.52239	1.21948e-24	0	1
DDX5	NARS	shared	40	2.4599	1.52798e-08	0	1
DDX5	MSL3	shared	40	4.61316	2.21594e-25	0	1
AHI1	PDIA3	shared	40	5.07487	4.01967e-29	0	1
DDX5	SRP54	shared	40	1.51599	0.0147665	0	1
DDX5	LMNB1	shared	40	4.34088	3.65216e-23	0	1
DDX5	SARAF	shared	40	4.08714	4.11945e-21	0	1
SMARCE1	USO1	shared	40	2.33698	1.13193e-07	0	1
DDX5	PRPF8	shared	40	1.99882	2.21323e-05	0	1
DDX5	PSMC3	shared	40	4.28501	1.03688e-22	0	1
DDX5	PPFIBP1	shared	40	2.83575	2.63274e-11	0	1
DDX5	PPP4R3B	shared	40	2.0901	5.57187e-06	0	1
NEK6	2002-09-01	HUVEC	40	4.85567	6.47195e-27	0	1
DDX5	RCN1	shared	40	1.77416	0.000552678	0	1
IL1RL1	SERPINE1	HUVEC	40	5.21137	3.29245e-30	0	1
EFCAB13	ORC4	HUVEC	40	234.923	0	0	1
FADS2	SPTBN1	HUVEC	40	7.54934	8.11946e-50	0	1
CLUAP1	PARP1	shared	40	3.51895	1.40843e-16	0	1
CLUAP1	NOP58	Jurkat	39	3.70928	1.15734e-17	0	1
CEP95	NUSAP1	Jurkat	39	5.00621	6.24577e-28	0	1
DDX5	FUBP1	shared	39	1.51889	0.0156663	0	1
CEP95	TPX2	Jurkat	39	13.2515	4.80416e-96	0	1
DDX5	LSM3	shared	39	2.44834	2.83021e-08	0	1
CEP95	EIF3C	Jurkat	39	2.63104	1.48298e-09	0	1
SMARCE1	UBE3A	shared	39	9.25884	9.99019e-63	0	1
DDX6	GNL3	shared	39	2.8919	1.87153e-11	0	1
DDX5	VTA1	shared	39	3.38475	3.65989e-15	0	1
CEP95	EIF4E	Jurkat	39	13.6805	1.26968e-99	0	1
CEP95	2007-09-01	shared	39	3.64708	3.59827e-17	0	1
DDX5	R3HCC1L	shared	39	6.56388	1.62023e-40	0	1
FADS1	HNRNPC	shared	39	6.75541	6.77648e-42	0	1
DDX6	PDIA3	shared	39	2.85518	3.48561e-11	0	1
HSD17B4	RPL22	HEK	39	2.01162	2.41281e-05	0	1
SMARCE1	URI1	shared	39	3.53731	2.41216e-16	0	1
DDX6	RPS24	shared	39	1.97906	3.83998e-05	0	1
HSD17B4	RPS24	shared	39	2.3995	6.37964e-08	0	1
DDX5	FBXW2	shared	39	3.79599	2.47087e-18	0	1
DDX5	LGALS1	HUVEC	39	3.92766	2.32314e-19	0	1
DDX5	PTDSS1	shared	39	4.09879	1.0581e-20	0	1
CLUAP1	SPTBN1	HUVEC	39	3.94332	1.72617e-19	0	1
CLUAP1	DNAJC7	Jurkat	38	4.24882	2.30673e-21	0	1
DDX5	SRSF10	shared	38	2.12981	5.50338e-06	0	1
PSMB7	RBM39	shared	38	2.827	1.00485e-10	0	1
HSD17B4	RPS27	shared	38	4.50021	2.74413e-23	0	1
SMARCE1	SMC4	shared	38	2.18768	2.32649e-06	0	1
COG6	RPL17	shared	38	2.94206	1.7015e-11	0	1
DDX5	SRSF2	shared	38	10.0499	2.57422e-67	0	1
MPHOSPH9	SEC23A	Jurkat	38	29.01	1.00718e-221	0	1
DDX6	RPS3	shared	38	2.95058	1.30381e-11	0	1
DDX5	TCP1	Jurkat	38	2.40139	9.01058e-08	0	1
FADS1	RPS4X	HEK	38	1.74847	0.00114639	0	1
DDX5	SNRPB2	Jurkat	38	2.7629	2.81987e-10	0	1
C20orf194	HNRNPA1	shared	38	18.3148	1.35113e-122	0	1
DDX5	RPS9	shared	38	1.58722	0.00788391	0	1
DDX5	PNN	shared	38	1.86479	0.000233756	0	1
DDX5	SDHA	shared	38	2.13596	5.02727e-06	0	1
DDX5	LAMB1	HUVEC	38	1.94495	7.77829e-05	0	1
DDX6	TPM4	HUVEC	38	6.03914	2.0606e-35	0	1
RERE	SERPINE1	HUVEC	38	11.4616	4.27044e-78	0	1
DDX5	PACSIN2	shared	38	4.22696	3.5052e-21	0	1
FES	SERPINE1	HUVEC	38	25.8599	7.75794e-190	0	1
SMARCE1	UTRN	HUVEC	38	4.53739	1.33166e-23	0	1
IL1RL1	2002-09-01	HUVEC	38	1.69493	0.0022083	0	1
IL1RL1	LUC7L3	HUVEC	38	8.40179	3.63471e-54	0	1
DDX5	DYNC1LI2	shared	38	2.20079	1.9219e-06	0	1
DDX5	TSPAN3	shared	38	2.58599	4.90798e-09	0	1
DDX5	JUN	shared	38	1.45388	0.0347344	0	1
SMARCE1	USP7	shared	37	4.67509	4.73586e-24	0	1
DDX5	VDAC2	shared	37	1.61861	0.00614603	0	1
DDX5	EIF4E	shared	37	2.13049	7.35231e-06	0	1
DDX5	PRKDC	shared	37	2.04605	2.43119e-05	0	1
CLUAP1	TOP2A	shared	37	1.70847	0.0021128	0	1
DDX5	PTGES3	shared	37	2.50023	2.99698e-08	0	1
DDX5	TM9SF3	shared	37	6.8853	5.61775e-41	0	1
DDX6	IDH3A	Jurkat	37	6.79793	2.10858e-40	0	1
DDX5	MND1	Jurkat	37	2.71473	1.0567e-09	0	1
DDX6	TOP2A	shared	37	1.88325	0.000226771	0	1
DDX5	EIF3I	shared	37	2.38284	1.79125e-07	0	1
DDX5	NUDCD2	shared	37	2.85905	1.06164e-10	0	1
COG6	NAP1L1	shared	37	2.81855	2.2974e-10	0	1
SENP7	VDAC2	Jurkat	37	16.1932	2.68632e-114	0	1
CLUAP1	SSBP1	shared	37	4.47705	1.50201e-22	0	1
DDX5	RTCB	shared	37	1.45794	0.0359443	0	1
DDX5	USO1	shared	37	1.49886	0.0234152	0	1
HSD17B4	PAICS	shared	37	5.80862	1.04018e-32	0	1
HSD17B4	RPL31	HEK	37	3.43574	8.48258e-15	0	1
DDX5	IARS	shared	37	2.1365	6.74585e-06	0	1
DDX5	PRPF38B	shared	37	2.53147	1.85213e-08	0	1
DDX5	PSPC1	shared	37	2.3771	1.95326e-07	0	1
DDX5	HEXB	shared	37	2.04582	2.43881e-05	0	1
IL1RL1	PDIA6	HUVEC	37	4.06817	2.09725e-19	0	1
DDX5	TPM1	shared	37	3.19213	4.7065e-13	0	1
DDX5	SH3GLB1	shared	36	2.36275	3.58482e-07	0	1
CEP95	EEF1A1	shared	36	2.44545	1.08065e-07	0	1
DDX5	2006-09-01	shared	36	2.4098	1.7962e-07	0	1
DDX5	PPP2CA	shared	36	2.09921	1.53191e-05	0	1
DDX5	UBE2V2	shared	36	2.52195	3.38564e-08	0	1
C5orf56	RAD50	Jurkat	36	20464.1	0	0	1
DDX5	RSRC1	shared	36	2.56422	1.79248e-08	0	1
DDX5	MAPRE2	shared	36	2.26101	1.56595e-06	0	1
CEP95	EIF2S2	Jurkat	36	2.72911	1.47879e-09	0	1
DDX5	TBC1D23	Jurkat	36	3.2822	2.33236e-13	0	1
DDX6	RPL34	shared	36	2.30301	8.66935e-07	0	1
DDX5	SH2D1A	Jurkat	36	2.8969	1.06994e-10	0	1
AHI1	EIF3C	shared	36	3.82738	3.38968e-17	0	1
CEP95	RPL5	shared	36	2.85766	2.01517e-10	0	1
DDX5	2009-09-01	Jurkat	36	3.77433	7.52672e-17	0	1
AHI1	DAZAP2	shared	36	64.2991	0	0	1
DDX6	RAD21	shared	36	8.42437	1.01652e-51	0	1
HSD17B4	TMSB4X	shared	36	4.24739	2.85958e-20	0	1
SMARCE1	TNPO1	shared	36	2.16183	6.37434e-06	0	1
DDX5	KHNYN	shared	36	19.2982	1.2232e-133	0	1
DDX5	MDN1	shared	36	4.12004	2.40469e-19	0	1
CLUAP1	DDX21	shared	36	2.82404	3.3599e-10	0	1
DDX5	FCF1	shared	36	2.46165	8.33359e-08	0	1
DDX5	MIA3	shared	36	2.57853	1.44402e-08	0	1
COG6	KTN1	HUVEC	36	16.6088	3.04807e-114	0	1
CLUAP1	GOLGB1	shared	36	8.36428	2.86471e-51	0	1
DDX5	MID1	shared	36	9.66412	6.66333e-61	0	1
NEK6	PTMA	shared	36	2.12968	1.21374e-05	0	1
DDX5	MYO10	shared	36	2.32209	6.48409e-07	0	1
CLUAP1	SERBP1	shared	36	2.55087	2.21289e-08	0	1
SMARCE1	VDAC1	shared	35	2.26059	2.2253e-06	0	1
DDX5	GRPEL1	shared	35	2.12267	1.48935e-05	0	1
DDX5	RNF6	shared	35	3.06751	1.44612e-11	0	1
DDX5	URI1	shared	35	2.20273	4.9899e-06	0	1
CEP95	TOP2B	Jurkat	35	6.58652	1.02712e-36	0	1
ACO2	EIF4A1	shared	35	4.69472	1.06542e-22	0	1
CEP95	NDUFS5	Jurkat	35	3.88319	3.57678e-17	0	1
DDX5	NOC3L	shared	35	3.99307	6.0704e-18	0	1
DDX5	DECR1	shared	35	10.5054	1.95592e-65	0	1
DDX5	PSMA3	shared	35	3.3682	1.32511e-13	0	1
MPHOSPH9	RPS24	shared	35	2.71655	3.14637e-09	0	1
CLUAP1	RPL5	shared	35	2.28908	1.51498e-06	0	1
DDX5	PSAP	shared	35	1.53324	0.0196238	0	1
DDX6	RBM39	shared	35	2.61224	1.43779e-08	0	1
SMARCE1	SMC3	shared	35	1.86658	0.000418813	0	1
SMARCE1	THOC2	shared	35	2.94986	8.70162e-11	0	1
SMARCE1	ZNF512	shared	35	3.32975	2.37549e-13	0	1
DDX6	TRAT1	Jurkat	35	4.30305	3.80985e-20	0	1
DDX5	UBR4	shared	35	3.02736	2.6861e-11	0	1
DDX5	SNRNP70	shared	35	1.91917	0.00021622	0	1
DDX5	FNBP4	shared	35	6.58802	1.21203e-36	0	1
DDX5	INTS13	shared	35	3.03176	2.51033e-11	0	1
DDX5	MSANTD4	Jurkat	35	5.00761	3.6121e-25	0	1
DDX5	ITSN1	shared	35	1.75465	0.00164515	0	1
AHI1	TIMM21	Jurkat	35	16.8317	5.20745e-113	0	1
DDX5	SRRM2	shared	35	9.30302	1.40177e-56	0	1
MPHOSPH9	PRPF40A	Jurkat	35	2.99657	4.52268e-11	0	1
DDX5	TPR	shared	35	2.91899	1.41451e-10	0	1
DDX5	RACK1	HEK	35	1.61532	0.00814039	0	1
DDX5	EIF3J	shared	35	2.18075	6.75117e-06	0	1
AHI1	EEF1A1	shared	35	3.74254	3.69642e-16	0	1
DDX5	PSMA1	shared	35	2.65601	7.427e-09	0	1
DDX5	HERC2	shared	35	2.15566	9.51439e-06	0	1
DDX6	POLR3G	shared	35	7.48774	2.25894e-43	0	1
DDX5	DNAJC2	shared	35	2.43332	1.93116e-07	0	1
DDX5	ERBIN	shared	35	2.80022	8.57508e-10	0	1
SMARCE1	TM4SF1	HUVEC	35	1.64087	0.00612275	0	1
SMARCE1	SREK1	shared	35	2.40649	2.82009e-07	0	1
DDX6	THBS1	HUVEC	35	3.65117	1.47856e-15	0	1
C20orf194	HNRNPA2B1	shared	35	8.47648	1.87997e-46	0	1
DDX5	MMP1	HUVEC	35	1.71746	0.00255094	0	1
CAMK2G	RPS4X	HEK	35	2.77141	1.75512e-09	0	1
CLUAP1	TAX1BP1	shared	34	3.10288	1.6945e-11	0	1
DDX5	OGT	shared	34	4.4274	1.90896e-20	0	1
DDX5	DHX9	shared	34	2.34894	9.48935e-07	0	1
DDX5	ZWILCH	shared	34	3.12179	1.27547e-11	0	1
CEP95	ZNF107	Jurkat	34	29.1203	2.05123e-199	0	1
IKZF3	SNRPD1	Jurkat	34	13.8671	5.92833e-87	0	1
DDX5	SAP18	shared	34	4.40369	2.78389e-20	0	1
DDX5	TRIP11	shared	34	3.55091	1.8206e-14	0	1
DDX5	SND1	shared	34	2.65273	1.30056e-08	0	1
SMARCE1	VDAC2	shared	34	2.15351	1.32902e-05	0	1
DDX5	PSMD12	shared	34	1.64103	0.00696388	0	1
DDX5	SNRPG	shared	34	3.27987	1.164e-12	0	1
DDX5	PSMD1	shared	34	1.75559	0.00192038	0	1
DDX5	PEBP1	shared	34	2.41686	3.69965e-07	0	1
CLUAP1	HSP90B1	shared	34	2.00514	9.24314e-05	0	1
DDX6	PDIA6	shared	34	1.78152	0.00143088	0	1
DDX5	LRRC40	shared	34	6.64397	5.05563e-36	0	1
DDX5	POLR2E	shared	34	8.96578	1.40001e-52	0	1
HSD17B4	RNF40	shared	34	9.69608	4.46631e-58	0	1
CAMK2G	TINAGL1	shared	34	390.387	0	0	1
FADS2	LAMA4	shared	34	11.7706	4.90381e-73	0	1
IL1RL1	THBS1	shared	34	7.46034	7.62078e-42	0	1
SMARCE1	THRAP3	shared	34	1.93199	0.000229709	0	1
SMARCE1	UACA	shared	34	2.10185	2.62416e-05	0	1
DDX5	L3MBTL3	shared	34	3.79838	3.89515e-16	0	1
CLUAP1	SERPINE1	shared	34	1.91765	0.000277039	0	1
CLEC16A	NPM1	shared	34	2.65206	2.56995e-08	0	1
CEP95	DBI	Jurkat	33	4.47848	3.12063e-20	0	1
DDX5	POMP	shared	33	1.76376	0.00206808	0	1
DDX5	H3F3B	shared	33	2.05039	6.73154e-05	0	1
MPHOSPH9	ZNF207	shared	33	7.02121	1.16168e-37	0	1
DDX5	LARP7	shared	33	3.09681	3.75573e-11	0	1
SMARCE1	TCP1	shared	33	3.02342	1.07677e-10	0	1
CEP95	DNAJA1	Jurkat	33	5.55895	1.37506e-27	0	1
EEFSEC	RUVBL1	Jurkat	33	727.465	0	0	1
MPHOSPH9	RPS15	shared	33	1.85152	0.000766851	0	1
DDX5	RAB7A	shared	33	1.96761	0.000187456	0	1
DDX5	GHITM	shared	33	3.04508	7.97976e-11	0	1
DDX5	ZBTB8OS	shared	33	3.75359	2.12993e-15	0	1
DDX5	ZZZ3	shared	33	4.07609	1.5734e-17	0	1
SMARCE1	TANK	shared	33	7.28013	1.84173e-39	0	1
DDX5	MAK16	shared	33	2.54443	9.77353e-08	0	1
DDX5	HAX1	shared	33	3.52887	6.27604e-14	0	1
SMARCE1	SRSF7	shared	33	3.58099	2.79954e-14	0	1
DDX5	NT5C2	shared	33	4.8034	2.08349e-22	0	1
DDX5	SLU7	shared	33	2.61925	3.4618e-08	0	1
DDX5	KAT5	shared	33	8.68916	3.82115e-49	0	1
AHI1	SNRPD1	shared	33	3.59124	2.60954e-14	0	1
SMARCE1	SRP9	shared	33	1.49478	0.0346521	0	1
SMARCE1	ZNF326	shared	33	2.2875	3.14613e-06	0	1
DDX5	UPF2	shared	33	3.08116	4.71873e-11	0	1
HSD17B4	HSP90AA1	Jurkat	33	2.08344	4.51009e-05	0	1
DDX5	SPECC1L	shared	33	3.81182	8.81746e-16	0	1
DDX6	XRCC6	Jurkat	33	2.96992	2.38498e-10	0	1
CLUAP1	HLTF	shared	33	4.22303	1.58783e-18	0	1
DDX6	RPS6	shared	33	6.21685	3.95715e-32	0	1
DDX5	RPLP1	shared	33	1.73965	0.00271103	0	1
MPHOSPH9	SNRPD1	shared	33	3.16155	1.51525e-11	0	1
DDX5	LTBP1	shared	33	4.92796	2.99154e-23	0	1
NOTCH4	TPM3	shared	33	60.966	0	0	1
CLUAP1	MPHOSPH8	shared	33	14.9863	1.00869e-93	0	1
IL1RL1	ITGB1	shared	33	7.78793	6.22645e-43	0	1
DDX5	SMARCA5	shared	33	1.7006	0.00417386	0	1
FADS2	FXR1	shared	33	19.1103	9.34395e-123	0	1
DDX6	PKM	shared	32	2.40322	1.02061e-06	0	1
ACO2	RPL21	shared	32	2.18317	1.92201e-05	0	1
DDX5	SNAPC1	shared	32	3.55151	1.10821e-13	0	1
HSD17B4	RPL36A-HNRNPH2	shared	32	4.59749	1.99768e-20	0	1
HSD17B4	HSP90B1	shared	32	2.52571	2.03513e-07	0	1
MPHOSPH9	POLR3G	Jurkat	32	10.4669	6.04225e-60	0	1
DDX5	RPL36	shared	32	1.52009	0.0298555	0	1
DDX5	NKTR	shared	32	2.83351	3.03177e-09	0	1
AHI1	HSPD1	shared	32	3.1075	6.85568e-11	0	1
DDX5	RAMAC	shared	32	3.87767	9.33784e-16	0	1
DDX5	NFX1	shared	32	3.94535	3.43992e-16	0	1
DDX5	UBA3	shared	32	3.08764	8.64279e-11	0	1
DDX5	YME1L1	shared	32	3.92229	4.83495e-16	0	1
DDX5	SPAG5	shared	32	4.3031	1.69203e-18	0	1
COG6	TOP2A	shared	32	3.99897	1.76553e-16	0	1
HSD17B4	NDUFS5	shared	32	3.9151	5.36795e-16	0	1
RPS26	STAG2	shared	32	3.43336	6.28125e-13	0	1
DDX5	HMGCS1	Jurkat	32	5.71537	8.86559e-28	0	1
DDX5	PPIL1	shared	32	5.1695	3.62149e-24	0	1
CEP95	HMGB3	shared	32	4.11595	2.69488e-17	0	1
DDX5	TMEM30A	shared	32	3.1437	3.90503e-11	0	1
HSD17B4	RPL5	shared	32	2.80298	4.70219e-09	0	1
AHI1	RPL3	shared	32	1.95456	0.000284867	0	1
DDX5	MRPL3	shared	32	2.18579	1.6537e-05	0	1
DDX5	HAUS6	shared	32	5.17443	3.36017e-24	0	1
CEP95	PA2G4	shared	32	4.25662	3.30201e-18	0	1
RPS26	XRCC6	shared	32	3.93881	3.83642e-16	0	1
DDX5	NUP107	shared	32	3.73916	7.15591e-15	0	1
DDX5	PUF60	shared	32	2.25578	6.81519e-06	0	1
DDX5	U2AF2	shared	32	2.49053	3.19752e-07	0	1
DDX5	RCN2	shared	32	3.04575	1.56176e-10	0	1
ACO2	HNRNPA1	shared	32	2.42277	9.08989e-07	0	1
DDX5	PGRMC2	shared	32	13.5451	2.28003e-80	0	1
DDX5	NOC2L	shared	32	1.69554	0.00511043	0	1
AHI1	EEF2	shared	32	1.48672	0.0411941	0	1
IL1RL1	MEF2C	shared	32	67.4602	0	0	1
IL1RL1	RPL26	shared	32	2.07691	6.63201e-05	0	1
ACO2	MYH9	shared	32	7.08426	1.14303e-36	0	1
DDX5	PECAM1	shared	32	2.89978	1.20803e-09	0	1
FADS2	ITGB1	shared	32	6.0893	2.77865e-30	0	1
DDX5	SENP2	shared	32	3.87514	9.6939e-16	0	1
DDX5	GLO1	shared	32	2.0365	0.000104401	0	1
DDX5	MMRN1	shared	32	2.21291	1.17477e-05	0	1
CLUAP1	RPS27A	HEK	32	2.41007	9.2981e-07	0	1
RPS4X	NPM1	HEK	22103	4.07101	0	0	2
PTMA	NPM1	shared	21490	2.57521	0	0	2
NPM1	HNRNPA2B1	shared	19854	1.95995	0	0	2
PTMA	HMGB1	Jurkat	16717	3.49766	0	0	2
HNRNPA2B1	FN1	HUVEC	16668	11.0789	0	0	2
NPM1	HNRNPA1	shared	15795	3.12618	0	0	2
RPL6	NPM1	shared	14299	2.25811	0	0	2
RPL21	HMGB1	Jurkat	13955	4.34533	0	0	2
RPL6	RPL21	shared	13732	5.55377	0	0	2
HNRNPA2B1	HNRNPA1	shared	13665	3.7933	0	0	2
NPM1	EEF2	HEK	12342	3.85822	0	0	2
RPL21	NPM1	shared	12275	2.14787	0	0	2
ORC4	ENOX1	shared	12261	609.136	0	0	2
ORC4	ASTN2	shared	10909	868.883	0	0	2
HNRNPA2B1	HMGB1	shared	10813	1.83595	0	0	2
NUCB2	HMGB1	Jurkat	10642	5.17242	0	0	2
NPM1	HMGB1	shared	10597	1.27186	2.75239e-130	0	2
PTMA	HNRNPA2B1	shared	10551	1.72839	0	0	2
NPM1	HSP90AB1	shared	10543	2.05768	0	0	2
HMGB2	HMGB1	Jurkat	10538	8.5172	0	0	2
RPL21	HSPA8	Jurkat	10513	5.46379	0	0	2
RPL6	HMGB1	shared	10212	2.79907	0	0	2
PTMA	PLEC	HUVEC	9858	20.2618	0	0	2
HSP90AB1	HMGB1	Jurkat	9362	3.20091	0	0	2
RPL26	NPM1	HEK	8788	3.11674	0	0	2
PTMA	HNRNPA1	shared	8604	2.80581	0	0	2
NPM1	CNBP	HEK	8574	2.888	0	0	2
2002-09-01	NPM1	shared	8305	1.99511	0	0	2
PTMA	APP	HUVEC	8214	6.18522	0	0	2
NPM1	NCL	shared	8175	3.05588	0	0	2
NPM1	HSPA8	shared	8144	1.64109	0	0	2
HNRNPA3	HNRNPA2B1	HUVEC	8081	5.34557	0	0	2
RPL6	HNRNPA2B1	shared	8019	1.74715	0	0	2
RPS4X	HNRNPA2B1	shared	7928	1.94665	0	0	2
RPS27	HMGB1	Jurkat	7525	16.2904	0	0	2
RPS4X	RPL6	HEK	7517	2.97283	0	0	2
NUCB2	HNRNPR	Jurkat	7460	13.7601	0	0	2
NPM1	CCT5	shared	7338	2.61199	0	0	2
RPL21	HNRNPA2B1	shared	7273	1.761	0	0	2
PTMA	HNRNPK	shared	7259	4.40031	0	0	2
NAE1	HNRNPA2B1	Jurkat	7247	12.0396	0	0	2
HSPA8	HNRNPA2B1	shared	7237	2.05007	0	0	2
FAM133B	CDK6	Jurkat	7216	1576.8	0	0	2
HSPA8	HMGB1	Jurkat	7166	2.52699	0	0	2
TOP2A	HSPA8	Jurkat	7132	12.6141	0	0	2
SRSF11	PTMA	shared	6932	13.0875	0	0	2
NPM1	EIF4A1	shared	6897	2.36985	0	0	2
PTMA	EEF2	shared	6748	3.45912	0	0	2
HSP90AB1	HNRNPA2B1	shared	6687	1.81137	0	0	2
RPL6	PTMA	shared	6657	1.7346	0	0	2
HMGB1	B2M	Jurkat	6646	3.72692	0	0	2
RPL21	RPL17	shared	6620	6.03535	0	0	2
NPM1	HNRNPK	shared	6324	2.24347	0	0	2
RPS15	HMGB1	Jurkat	6213	4.5613	0	0	2
RPS15	NPM1	shared	6180	2.58292	0	0	2
PTMA	HSP90AB1	shared	6173	2.0058	0	0	2
RPL22	NPM1	HEK	6157	3.00819	0	0	2
RPS4X	HNRNPA1	HEK	5971	2.90131	0	0	2
PTMA	HSPA8	shared	5762	1.94846	0	0	2
RPS15	PTMA	shared	5689	4.01615	0	0	2
RPL17	NPM1	shared	5633	2.01176	0	0	2
RPL3	NPM1	shared	5597	2.22637	0	0	2
HNRNPA2B1	B2M	Jurkat	5596	2.50269	0	0	2
RPL35	HMGB1	Jurkat	5566	4.70043	0	0	2
RPL21	NUCB2	Jurkat	5534	3.75354	0	0	2
RPS4X	PTMA	HEK	5429	1.58501	7.16489e-249	0	2
NUCB2	HSPA8	Jurkat	5406	4.28285	0	0	2
NPM1	CCT3	HEK	5385	3.57049	0	0	2
RPL35	NPM1	shared	5201	2.49428	0	0	2
NCL	HNRNPA2B1	shared	5178	2.67141	0	0	2
HSPA8	B2M	Jurkat	5165	4.82902	0	0	2
NPM1	EEF1A1	HEK	5157	3.67864	0	0	2
HNRNPA2B1	EEF2	shared	5067	2.13635	0	0	2
RPS4X	CNBP	HEK	5014	4.21798	0	0	2
NCL	APP	HUVEC	4991	11.7033	0	0	2
HNRNPA1	EEF2	shared	4908	4.11938	0	0	2
HNRNPA2B1	CNBP	shared	4907	2.27503	0	0	2
2002-09-01	HNRNPA2B1	shared	4901	1.63192	2.57984e-254	0	2
RPL6	HNRNPA1	shared	4819	2.06489	0	0	2
RPL21	B2M	Jurkat	4769	3.8023	0	0	2
ORC4	ODF2L	shared	4690	202.179	0	0	2
RPL21	HSP90AB1	shared	4678	2.25013	0	0	2
RPL6	HSPA8	shared	4669	2.10216	0	0	2
NUCB2	HSP90AB1	Jurkat	4644	3.50808	0	0	2
HSP90AB1	HNRNPA1	shared	4613	2.46488	0	0	2
RPS4X	HSP90AB1	shared	4571	2.22161	0	0	2
NPM1	HMGB2	shared	4560	1.98858	0	0	2
RPL6	NUCB2	Jurkat	4495	2.71697	0	0	2
NPM1	LDHB	shared	4483	2.13992	0	0	2
RPS4X	RPL26	HEK	4464	3.92604	0	0	2
NPM1	NAP1L1	shared	4438	1.5453	1.00424e-180	0	2
RPL6	B2M	Jurkat	4420	3.15522	0	0	2
2002-09-01	RPS4X	HEK	4419	2.65896	0	0	2
RPS4X	RPL21	HEK	4416	1.91329	0	0	2
RPL4	NPM1	HEK	4398	4.39578	0	0	2
RPL26	HMGB1	shared	4394	2.65187	0	0	2
SNRPD1	NPM1	shared	4354	3.12727	0	0	2
NUCB2	HNRNPA2B1	Jurkat	4314	1.61894	7.89586e-217	0	2
HMGB1	EIF4A1	Jurkat	4297	2.5442	0	0	2
RPS4X	HMGB1	shared	4285	1.28802	1.14356e-59	0	2
NPM1	HNRNPH1	shared	4280	2.26827	0	0	2
NPM1	B2M	shared	4260	1.3396	1.84068e-78	0	2
RPL21	PTMA	shared	4250	1.22047	4.71895e-37	0	2
HSPA8	HSP90AB1	shared	4236	2.3746	0	0	2
HSP90AA1	HMGB1	Jurkat	4236	4.38034	0	0	2
ORC4	CFLAR	shared	4217	169.825	0	0	2
NAP1L1	HNRNPA2B1	shared	4180	2.04782	0	0	2
RPL5	NPM1	HEK	4166	3.457	0	0	2
RPL6	HSP90AB1	shared	4157	1.78985	4.58977e-308	0	2
HSP90AB1	HSP90AA1	shared	4100	6.83132	0	0	2
HNRNPA2B1	EIF4A1	shared	4028	1.91365	0	0	2
PHGDH	NPM1	HEK	4027	2.933	0	0	2
PARP1	NPM1	HEK	3996	4.54744	0	0	2
RPL23	NPM1	HEK	3996	3.3972	0	0	2
RPS24	NPM1	shared	3906	2.2438	0	0	2
HNRNPA3	HNRNPA1	shared	3888	4.92608	0	0	2
RPS4X	EEF2	HEK	3843	2.91052	0	0	2
PTMA	NCL	shared	3837	2.35479	0	0	2
2002-09-01	RPL21	shared	3828	2.26924	0	0	2
2002-09-01	PTMA	shared	3823	1.52069	1.32188e-145	0	2
RPL21	HNRNPA1	shared	3812	1.80882	1.92867e-293	0	2
RPL26	RPL21	shared	3765	3.25589	0	0	2
NUCB2	B2M	Jurkat	3749	4.65088	0	0	2
RPL3	HMGB1	shared	3740	2.57089	0	0	2
VRK1	HMGB1	Jurkat	3716	5.5004	0	0	2
MKI67	B2M	Jurkat	3693	46.287	0	0	2
RPL34	NPM1	HEK	3681	2.67844	0	0	2
RPS27A	NPM1	HEK	3639	3.46788	0	0	2
RPL17	HMGB1	Jurkat	3634	2.24316	0	0	2
HNRNPA1	EWSR1	shared	3594	11.4267	0	0	2
HNRNPK	HNRNPA1	shared	3575	3.48761	0	0	2
HNRNPK	HNRNPA2B1	shared	3572	1.75223	8.34337e-245	0	2
RBM39	MESD	shared	3569	112.777	0	0	2
NPM1	GNL3	shared	3552	3.01634	0	0	2
HSP90AB1	EIF4A1	shared	3504	3.32618	0	0	2
PDIA6	NPM1	shared	3501	2.06337	0	0	2
LDHB	HMGB1	Jurkat	3494	2.89682	0	0	2
RPL6	RPL26	shared	3492	2.70579	0	0	2
NPM1	HNRNPA3	shared	3453	1.55459	6.78188e-145	0	2
HNRNPA2B1	CCT5	shared	3442	1.68086	7.99659e-202	0	2
RPL6	NAP1L1	shared	3430	2.68641	0	0	2
HNRNPK	HMGB1	shared	3426	2.08765	0	0	2
NPM1	ACTR2	shared	3426	2.29853	0	0	2
HMGB1	CCT5	Jurkat	3415	2.07336	0	0	2
RPL26	HNRNPA2B1	shared	3406	1.64085	1.98283e-181	0	2
NPM1	HNRNPR	shared	3403	1.51381	4.35577e-126	0	2
RPS4X	HSPA8	shared	3395	1.70835	7.404e-213	0	2
RPS15A	NPM1	HEK	3380	3.96115	0	0	2
SERPINE1	FN1	HUVEC	3368	14.8176	0	0	2
NAP1L1	HSPA8	shared	3361	3.42154	0	0	2
2002-09-01	HSP90B1	shared	3356	8.63572	0	0	2
RPS15	RPL6	shared	3349	3.09988	0	0	2
ORC4	CTSC	shared	3308	385.727	0	0	2
RPS15	HNRNPA2B1	shared	3305	1.90271	8.24986e-300	0	2
HMGB1	EIF4G2	Jurkat	3292	4.56854	0	0	2
RPL35	PTMA	shared	3287	2.62325	0	0	2
HMGB1	EIF2S2	Jurkat	3278	4.48365	0	0	2
RPL31	NPM1	shared	3265	2.85243	0	0	2
RPL35	HNRNPA2B1	shared	3263	2.16715	0	0	2
NPM1	HSPD1	shared	3262	2.05198	0	0	2
HMGB3	HMGB1	shared	3255	7.75019	0	0	2
NPM1	HNRNPC	shared	3249	2.14246	0	0	2
RPL6	RPL17	shared	3232	2.57053	0	0	2
PTMA	NUCB2	shared	3190	1.42869	3.09048e-88	0	2
NPM1	EWSR1	shared	3185	3.58495	0	0	2
RPL6	RPL35	shared	3183	3.39463	0	0	2
NPM1	EXOSC8	shared	3157	3.81477	0	0	2
RPS4X	RPL17	shared	3140	2.80913	0	0	2
HNRNPA2B1	APP	HUVEC	3137	1.87895	2.05478e-273	0	2
HSP90AB1	CCT5	shared	3136	3.06271	0	0	2
PTMA	ILF3	shared	3133	9.95069	0	0	2
NPM1	CANX	shared	3119	3.10558	0	0	2
RPL17	HNRNPA2B1	shared	3110	1.53781	5.41716e-125	0	2
RPS3	NPM1	HEK	3096	2.73829	0	0	2
ORC4	NEK11	shared	3089	1046.51	0	0	2
HNRNPA1	EIF5	shared	3079	14.2931	0	0	2
LCP1	HMGB1	Jurkat	3078	6.18383	0	0	2
HSPA8	HNRNPA1	shared	3075	1.69673	4.15344e-188	0	2
RPS4X	HNRNPK	HEK	3069	2.71315	0	0	2
RPS4X	CCT5	HEK	3067	2.70168	0	0	2
HNRNPC	HMGB1	Jurkat	3061	3.52759	0	0	2
NAP1L1	HMGB1	shared	3059	1.84837	1.98213e-253	0	2
RPS4X	EIF4A1	HEK	3055	2.60724	0	0	2
RPL3	PTMA	shared	3054	2.01682	0	0	2
PRPF40A	HMGB1	Jurkat	3050	3.36479	0	0	2
NCL	NAP1L1	shared	3012	5.59005	0	0	2
HNRNPA2B1	HMGB2	shared	3008	1.82464	6.01115e-238	0	2
RPL6	EIF4A1	shared	2993	2.26807	0	0	2
RPL6	RPL3	shared	2991	2.64049	0	0	2
HNRNPR	HMGB1	Jurkat	2990	2.32158	0	0	2
PTMA	CALD1	HUVEC	2987	4.33278	0	0	2
[truncated: 326,560+ more rows]
