# Supplementary material for: De novo identification of complex traits associated with asthma
Source: Front Immunol. 2023 Aug 23;14:1231492. doi: 10.3389/fimmu.2023.1231492 (PMC10480836; doi:10.3389/fimmu.2023.1231492)
Supplement: Supplementary file 6 [file DataSheet_6.xlsx]

## Sheet: Supplementary Data 6
Supplementary Data 6. PROPER protein-protein interaction network in whole blood.
geneA	geneB	cell_line	read_count	odds_ratio	pval	background_contamination	level
LPP	ABCC9	shared	3051	387.617	0	0	1
LPP	ENOX1	shared	2831	292.096	0	0	1
XRCC6	NPM1	shared	2336	2.37119	0	0	1
XRCC6	HMGB1	shared	1733	3.04555	0	0	1
LPP	C12orf50	shared	1350	480.579	0	0	1
XRCC6	HNRNPA2B1	shared	1345	1.88913	3.97722e-120	0	1
SMARCE1	NPM1	shared	1319	2.12708	9.04051e-166	0	1
XRCC6	RPL6	shared	1210	2.71964	6.10308e-280	0	1
SMARCE1	HNRNPA2B1	shared	1180	2.66846	2.09639e-259	0	1
XRCC6	PTMA	shared	1001	1.67793	2.22568e-59	0	1
XRCC6	RPS4X	HEK	948	2.38571	1.85446e-163	0	1
LPP	FNIP2	shared	933	300.56	0	0	1
SMARCE1	HMGB1	Jurkat	924	2.57809	1.36788e-189	0	1
XRCC6	HMGB2	shared	917	5.77047	0	0	1
XRCC6	HSP90AB1	shared	885	2.46336	5.90723e-165	0	1
SMARCE1	HNRNPA1	shared	830	3.68244	0	0	1
XRCC6	RPL21	shared	779	1.93337	5.79415e-76	0	1
XRCC6	HSPA8	shared	764	2.21144	2.86029e-109	0	1
XRCC6	2002-09-01	shared	706	2.42073	8.41606e-127	0	1
XRCC6	EEF2	HEK	702	3.0315	3.66589e-205	0	1
LPP	DTNB	shared	681	196.064	0	0	1
XRCC6	PSME2	Jurkat	645	34.1624	0	0	1
SMARCE1	RPL6	shared	632	2.25832	2.53743e-95	0	1
XRCC6	HNRNPA1	shared	609	1.67282	2.43107e-36	0	1
LPP	CD70	shared	583	753.656	0	0	1
XRCC6	NUCB2	Jurkat	574	2.21593	5.07497e-83	0	1
LPP	L2HGDH	shared	532	298.084	0	0	1
SMARCE1	HSPA8	shared	531	2.45615	8.17076e-99	0	1
XRCC6	RPL26	shared	527	2.61419	1.55373e-113	0	1
XRCC6	HNRNPK	shared	513	2.58674	5.33618e-108	0	1
SMARCE1	2002-09-01	shared	508	2.78433	5.26693e-125	0	1
SMARCE1	PTMA	shared	503	1.34153	1.79873e-10	0	1
XRCC6	NCL	shared	493	2.58055	2.65978e-103	0	1
DDX5	B2M	shared	488	2.45091	8.19229e-91	0	1
LPP	ELMOD2	shared	482	261.096	0	0	1
SMARCE1	HSP90AB1	shared	478	2.11879	2.35884e-61	0	1
SMARCE1	NUCB2	Jurkat	473	2.92291	7.74264e-129	0	1
SMARCE1	HSP90B1	shared	470	7.89347	0	0	1
XRCC6	RPL22	shared	444	3.04634	7.13866e-132	0	1
LPP	FGF5	shared	443	426.019	0	0	1
XRCC6	B2M	Jurkat	438	1.98736	3.84073e-47	0	1
DDX5	CNBP	shared	435	2.27105	2.21959e-67	0	1
DDX5	CCT5	shared	431	2.39153	7.50529e-76	0	1
XRCC6	RPS15	shared	428	2.5268	1.00442e-85	0	1
XRCC6	NAP1L1	shared	411	2.05732	5.65288e-49	0	1
LPP	HS6ST3	shared	406	1185.77	0	0	1
XRCC6	RPL3	shared	404	2.283	1.51394e-63	0	1
XRCC6	CCT5	shared	401	2.0111	8.39029e-45	0	1
XRCC6	CNBP	HEK	400	1.88735	6.98992e-37	0	1
XRCC6	RPL17	shared	399	2.0305	7.71368e-46	0	1
XRCC6	G3BP2	Jurkat	398	6.4387	0	0	1
XRCC6	EIF4A1	shared	380	1.84683	9.47929e-33	0	1
XRCC6	HSP90AA1	shared	367	3.06803	8.11698e-111	0	1
XRCC6	HNRNPR	shared	363	2.32473	7.14117e-60	0	1
SMARCE1	HNRNPA3	HUVEC	342	3.54621	5.74659e-135	0	1
XRCC6	RPS24	shared	338	2.76242	1.22999e-82	0	1
SMARCE1	RPL21	shared	333	1.31449	1.66375e-06	0	1
SMARCE1	HNRNPK	shared	320	2.57558	3.76566e-67	0	1
LPP	CFLAR	shared	300	31.2375	0	0	1
SMARCE1	HNRNPR	shared	300	3.0727	5.6518e-91	0	1
XRCC6	HNRNPH1	shared	300	2.25845	2.97549e-46	0	1
SMARCE1	CNBP	shared	299	2.25532	7.44406e-46	0	1
SMARCE1	NAP1L1	shared	293	2.34385	1.80957e-49	0	1
SMARCE1	RPS4X	shared	292	1.16439	0.0155438	0	1
XRCC6	RPL35	shared	290	1.96592	1.18796e-30	0	1
SMARCE1	FN1	HUVEC	286	2.76707	2.8841e-70	0	1
SMARCE1	B2M	Jurkat	275	1.99267	2.98687e-30	0	1
XRCC6	HNRNPF	shared	274	5.839	1.2718e-236	0	1
RPS26	HMGB1	Jurkat	268	3.95388	1.73186e-124	0	1
SMARCE1	HNRNPH1	shared	257	3.09417	3.25002e-79	0	1
XRCC6	CCT3	HEK	257	2.36911	9.20689e-45	0	1
XRCC6	EIF2S2	shared	254	2.80844	1.30845e-64	0	1
XRCC6	SNRPD1	shared	253	2.54706	3.78875e-52	0	1
XRCC6	CACYBP	shared	251	2.20878	9.28907e-37	0	1
XRCC6	SPDL1	shared	244	3.57085	4.62067e-98	0	1
XRCC6	STMN1	Jurkat	244	4.33425	2.00578e-135	0	1
XRCC6	LDHB	shared	242	1.64252	3.41448e-14	0	1
XRCC6	APP	HUVEC	241	1.47754	3.96993e-09	0	1
XRCC6	HSP90B1	shared	237	2.47163	1.06785e-45	0	1
SMARCE1	RPL17	shared	236	1.91779	2.41214e-23	0	1
BTN3A2	BTN3A1	shared	235	6394.19	0	0	1
XRCC6	TOP2A	shared	232	1.89717	2.9513e-22	0	1
XRCC6	GNL3	shared	231	2.75727	1.16646e-56	0	1
DDX5	ACTR2	shared	231	2.43425	5.08521e-43	0	1
SMARCE1	PDIA6	shared	230	3.09118	6.56587e-71	0	1
LPP	KLHL33	shared	226	546.174	0	0	1
XRCC6	MATR3	shared	219	2.98735	2.77121e-63	0	1
XRCC6	PHGDH	shared	218	2.23238	5.81646e-33	0	1
SMARCE1	CCT5	shared	218	1.74543	5.17393e-16	0	1
XRCC6	RPL23	shared	217	2.57624	4.74688e-46	0	1
SMARCE1	G3BP2	shared	216	5.56621	1.05948e-174	0	1
IQCB1	HMGB1	shared	215	2.32545	1.93868e-35	0	1
IQCB1	HNRNPA2B1	shared	213	1.85462	7.55873e-19	0	1
XRCC6	HNRNPC	shared	211	1.98181	3.68854e-23	0	1
XRCC6	HSPD1	shared	211	1.89304	3.26115e-20	0	1
XRCC6	PRPF40A	shared	210	1.89082	4.74048e-20	0	1
SMARCE1	PRPF40A	shared	210	3.02407	3.70182e-62	0	1
SENP7	HMGB1	Jurkat	209	4.07956	2.54262e-102	0	1
XRCC6	EEF1A1	HEK	209	2.06934	6.41683e-26	0	1
SMARCE1	ACTR2	shared	209	3.18584	2.25268e-68	0	1
DDX5	CCT3	shared	209	2.12899	5.52818e-28	0	1
SMARCE1	APLP2	HUVEC	208	2.74779	1.00025e-50	0	1
SMARCE1	APP	HUVEC	208	2.03927	9.48472e-25	0	1
CTSB	CALR	HUVEC	207	6.21225	7.76225e-195	0	1
SMARCE1	EIF4A1	shared	206	1.59872	4.81852e-11	0	1
XRCC6	RPL5	shared	206	2.38417	1.15806e-36	0	1
RPS26	RPL6	shared	205	3.87256	5.65473e-93	0	1
SMARCE1	LDHB	shared	204	2.21404	3.00224e-30	0	1
XRCC6	CSDE1	shared	204	2.31712	6.50435e-34	0	1
XRCC6	SF3B1	shared	204	3.97223	1.60721e-98	0	1
DDX5	APP	HUVEC	204	1.38243	9.06256e-06	0	1
XRCC6	BCLAF1	shared	200	2.55763	7.4158e-42	0	1
XRCC6	RPL4	shared	199	2.73498	3.78975e-48	0	1
XRCC6	RPS27A	HEK	199	2.6469	6.64719e-45	0	1
XRCC6	EEF1D	shared	197	2.77178	5.00121e-49	0	1
DDX5	CALD1	HUVEC	196	2.63018	1.22114e-43	0	1
CTSB	APLP2	HUVEC	195	4.74645	1.47119e-124	0	1
XRCC6	FN1	HUVEC	195	1.17824	0.0344591	0	1
RPS26	NPM1	shared	194	1.62345	6.73008e-11	0	1
XRCC6	EIF3C	shared	193	1.90098	7.96639e-19	0	1
SMARCE1	RPS24	shared	193	2.5187	4.87613e-39	0	1
XRCC6	HDLBP	shared	193	2.40658	3.44628e-35	0	1
SMARCE1	RPS3	shared	192	3.83467	1.76341e-87	0	1
XRCC6	RPL34	shared	191	1.96235	1.75478e-20	0	1
SENP7	HSP90AB1	Jurkat	190	5.93981	2.25589e-164	0	1
CD247	CACYBP	Jurkat	190	40.2191	0	0	1
SMARCE1	RPL3	shared	189	1.70439	6.15986e-13	0	1
XRCC6	U2SURP	shared	188	2.45732	5.21398e-36	0	1
XRCC6	CANX	shared	187	2.61504	3.58989e-41	0	1
XRCC6	ACTR2	shared	187	1.78226	6.41081e-15	0	1
XRCC6	STAG2	shared	187	2.35192	2.52496e-32	0	1
XRCC6	PDIA6	shared	187	1.57098	1.79458e-09	0	1
XRCC6	SERBP1	shared	184	2.30896	1.93603e-30	0	1
XRCC6	CALU	shared	184	1.99415	1.04269e-20	0	1
CTSB	CALU	HUVEC	184	5.87434	1.63724e-160	0	1
KAT5	HMGB1	shared	182	5.24866	3.41647e-130	0	1
SMARCE1	EIF2S2	shared	182	3.21599	9.03592e-61	0	1
DDX5	BCCIP	shared	181	3.78674	7.87488e-81	0	1
XRCC6	TMSB4X	shared	181	2.83135	3.69043e-47	0	1
SMARCE1	EEF2	shared	181	1.24125	0.00650189	0	1
KIF3A	HNRNPA2B1	shared	181	2.04564	1.63029e-21	0	1
XRCC6	NDUFS5	shared	180	2.91185	1.22207e-49	0	1
XRCC6	HBS1L	shared	179	2.44097	8.12099e-34	0	1
SMARCE1	BCLAF1	shared	178	3.63927	2.90797e-74	0	1
LPP	GLIPR1L2	shared	177	324.431	0	0	1
XRCC6	EIF3E	shared	176	2.46455	5.17892e-34	0	1
XRCC6	EIF3L	shared	175	4.8737	9.19833e-117	0	1
LPP	GSG1	shared	174	540.55	0	0	1
DDX5	BCLAF1	shared	173	2.44539	7.39928e-33	0	1
XRCC6	DDX5	shared	173	2.76005	8.14743e-43	0	1
SMARCE1	MAP4K4	HUVEC	173	2.48884	3.46963e-34	0	1
DDX5	ARHGDIB	Jurkat	172	2.21568	9.32138e-26	0	1
SMARCE1	HNRNPC	shared	172	2.58289	6.2867e-37	0	1
SMARCE1	ANXA2	shared	171	4.57108	1.48486e-103	0	1
DDX5	CD9	HUVEC	171	5.22607	1.48637e-126	0	1
DDX5	CACYBP	shared	169	1.64358	2.78324e-10	0	1
TRAP1	NPM1	HEK	168	2.87258	2.05641e-43	0	1
SMARCE1	RPL35	shared	167	1.80918	4.22363e-14	0	1
XRCC6	ATP5MG	shared	167	2.46355	2.66279e-32	0	1
IQCB1	HSPA8	shared	167	3.01283	8.35132e-49	0	1
SMARCE1	2007-09-01	shared	163	3.56007	1.49517e-65	0	1
DDX5	API5	shared	163	4.40642	2.7449e-93	0	1
ORMDL3	NPM1	HEK	162	1.91937	4.75457e-16	0	1
XRCC6	2007-09-01	shared	161	2.19967	9.59702e-24	0	1
SMARCE1	RPL26	shared	161	1.27209	0.00415724	0	1
XRCC6	EXOSC8	shared	160	2.68704	1.63504e-37	0	1
LPP	EPPIN	shared	160	169.555	0	0	1
CTSB	APP	HUVEC	160	2.88815	2.06717e-43	0	1
XRCC6	ENO1	shared	159	2.16649	1.43678e-22	0	1
SMARCE1	HDLBP	shared	159	3.16961	8.1135e-52	0	1
DDX5	CALU	shared	157	1.88111	4.80735e-15	0	1
SMARCE1	CALD1	HUVEC	157	3.04696	1.79634e-47	0	1
XRCC6	RPL31	shared	156	1.92099	6.37218e-16	0	1
XRCC6	RPS27	shared	156	2.4524	6.1637e-30	0	1
XRCC6	RPL36A-HNRNPH2	HEK	156	2.96471	9.74891e-45	0	1
SENP7	RPL21	shared	155	4.30691	7.3291e-84	0	1
CTSB	ACTR2	HUVEC	155	4.34886	8.55093e-87	0	1
SEMA4D	INPP5A	shared	154	13267.1	0	0	1
RPS26	HNRNPA2B1	shared	154	1.80556	8.00583e-13	0	1
SMARCE1	HMGB2	shared	153	1.52029	5.56882e-07	0	1
SMARCE1	NCL	shared	153	1.27636	0.00464489	0	1
XRCC6	SUB1	shared	152	4.68536	1.0555e-95	0	1
SENP7	NPM1	shared	152	1.68333	5.54122e-10	0	1
DDX5	CSDE1	shared	150	1.88362	1.75275e-14	0	1
XRCC6	PARP1	shared	150	2.34371	6.14866e-26	0	1
XRCC6	ACOT13	Jurkat	149	16.5203	0	0	1
XRCC6	RPS15A	shared	148	2.40465	3.36588e-27	0	1
XRCC6	ACTB	shared	148	2.24769	3.89873e-23	0	1
XRCC6	RBM39	shared	147	1.76184	1.55896e-11	0	1
DDX5	APLP2	HUVEC	147	1.34274	0.000711511	0	1
XRCC6	APLP2	shared	147	1.21478	0.0293033	0	1
MCL1	HNRNPA2B1	shared	146	2.89326	6.80771e-39	0	1
SMARCE1	PRRC2C	HUVEC	146	3.88804	2.18864e-68	0	1
DDX5	DDX21	shared	146	2.24291	1.01968e-22	0	1
XRCC6	CALR	shared	144	1.46653	1.01623e-05	0	1
HCLS1	FN1	HUVEC	144	8.11234	2.7013e-191	0	1
RPS26	PTMA	shared	143	2.01017	1.7483e-16	0	1
RTF1	PTMA	shared	143	2.79632	8.54815e-36	0	1
RTF1	HNRNPA2B1	shared	142	2.31329	2.3087e-23	0	1
XRCC6	RPS3	HEK	142	1.77415	1.95802e-11	0	1
CTSB	ARHGDIA	HUVEC	142	8.8231	2.35646e-212	0	1
DDX6	B2M	shared	141	3.94092	4.9244e-67	0	1
XRCC6	ARHGDIB	Jurkat	140	1.63216	1.69906e-08	0	1
XRCC6	VRK1	shared	140	1.65885	5.29686e-09	0	1
XRCC6	PKM	shared	140	1.68481	1.67102e-09	0	1
XRCC6	DNAJC7	shared	139	2.7591	1.34619e-34	0	1
DDX5	ANP32E	shared	138	2.26719	4.10682e-22	0	1
XRCC6	SNRPD3	shared	137	2.6538	1.93e-31	0	1
SMARCE1	RPS15	shared	137	1.29053	0.00514743	0	1
XRCC6	PA2G4	shared	137	2.65291	2.03184e-31	0	1
CTSB	ACTN4	HUVEC	137	15.6046	0	0	1
XRCC6	HNRNPU	shared	136	1.38727	0.00028298	0	1
XRCC6	RPLP0	shared	136	3.05149	2.12538e-41	0	1
XRCC6	HMGB3	shared	136	2.54637	1.5119e-28	0	1
XRCC6	RPL36A	HEK	136	3.09338	1.71276e-42	0	1
XRCC6	TAX1BP1	shared	135	2.18081	1.16402e-19	0	1
XRCC6	ANP32E	shared	135	2.00669	9.05486e-16	0	1
XRCC6	TRAT1	Jurkat	134	2.64854	1.20023e-30	0	1
XRCC6	LUC7L3	shared	133	2.25169	5.36388e-21	0	1
XRCC6	MACF1	HUVEC	132	2.16059	8.49406e-19	0	1
SMARCE1	FUS	HUVEC	132	2.51809	4.65885e-27	0	1
DDX5	CCT8	shared	131	4.41455	2.05404e-75	0	1
XRCC6	DDX21	shared	131	1.82125	1.50011e-11	0	1
FADS2	APP	HUVEC	131	8.4479	3.38327e-183	0	1
XRCC6	HSPA9	HEK	130	2.22948	4.71982e-20	0	1
TDRKH	NPM1	shared	130	2.235	1.39436e-19	0	1
DDX5	CANX	shared	130	2.01044	2.6349e-15	0	1
SENP7	HNRNPA2B1	shared	129	2.00386	8.49947e-15	0	1
SMARCE1	GNL3	shared	129	2.46172	3.68536e-25	0	1
FLOT1	CNBP	shared	128	6.98941	6.51396e-140	0	1
XRCC6	AKAP12	HUVEC	128	2.33344	4.55541e-22	0	1
SMARCE1	MYH9	HUVEC	127	1.62606	1.05531e-07	0	1
SMARCE1	ANKRD11	HUVEC	127	4.03855	1.7372e-63	0	1
SEMA4D	CHM	shared	126	2487.01	0	0	1
XRCC6	SUPT16H	shared	125	1.96714	6.81624e-14	0	1
XRCC6	EIF3CL	shared	125	1.80151	1.05202e-10	0	1
XRCC6	HNRNPDL	shared	125	1.70617	5.59537e-09	0	1
XRCC6	SERPINE1	HUVEC	124	1.23755	0.0283917	0	1
XRCC6	GNL2	shared	123	3.09142	1.72406e-38	0	1
XRCC6	TPM3	shared	122	1.74987	1.49711e-09	0	1
XRCC6	NOP58	shared	121	2.04438	5.44171e-15	0	1
XRCC6	EIF4G2	shared	121	1.35709	0.00151955	0	1
XRCC6	RPL7	shared	121	2.31038	1.95819e-20	0	1
XRCC6	NUSAP1	Jurkat	121	2.27208	1.24956e-19	0	1
SMARCE1	ACTR3	shared	120	7.22197	3.11181e-139	0	1
ORMDL3	HNRNPA2B1	shared	120	1.9883	1.50401e-13	0	1
XRCC6	DBI	shared	119	2.35393	5.05277e-21	0	1
TDRKH	PTMA	shared	118	3.41656	2.9066e-43	0	1
RTF1	NPM1	shared	118	1.3621	0.00170408	0	1
LPP	KLRD1	shared	118	116.324	0	0	1
SMARCE1	HSP90AA1	shared	117	1.56204	3.30989e-06	0	1
HCLS1	APP	HUVEC	117	6.66988	5.93796e-121	0	1
SMARCE1	EIF3C	shared	116	1.82814	1.79464e-10	0	1
XRCC6	RBMX	shared	116	2.68114	2.23623e-27	0	1
DDX5	CTTN	HUVEC	116	3.18127	2.23548e-38	0	1
XRCC6	BCCIP	shared	115	2.17806	7.34361e-17	0	1
SMARCE1	RBM39	shared	115	2.20445	2.25603e-17	0	1
DDX5	CALR	shared	115	1.2957	0.0095492	0	1
XRCC6	ATG3	shared	115	5.25532	3.7798e-86	0	1
IKZF1	HMGB1	Jurkat	115	5.61557	1.00355e-90	0	1
XRCC6	CALD1	HUVEC	115	1.39768	0.000665847	0	1
SMARCE1	CALU	shared	114	1.97683	6.08922e-13	0	1
SMARCE1	HSPD1	shared	114	1.63669	3.43379e-07	0	1
XRCC6	XRCC5	shared	114	2.94257	1.642e-32	0	1
XRCC6	PDIA3	shared	114	1.34476	0.00293131	0	1
SMARCE1	CACYBP	shared	113	1.59091	1.8831e-06	0	1
SMARCE1	HNRNPU	shared	113	1.84336	1.72268e-10	0	1
DDX5	CHORDC1	Jurkat	113	4.49176	5.58134e-67	0	1
DDX5	ATP5MG	shared	112	1.8282	3.73565e-10	0	1
DDX5	ANXA2	HUVEC	112	2.07191	1.82748e-14	0	1
LPP	DNAH12	shared	111	343.916	0	0	1
SMARCE1	MATR3	shared	109	2.3784	8.07946e-20	0	1
XRCC6	EIF3A	shared	109	2.1721	6.27138e-16	0	1
KAT5	HNRNPA2B1	shared	109	2.49094	1.66062e-21	0	1
RPS26	RPL17	shared	109	4.67861	3.20501e-68	0	1
XRCC6	H2AFZ	shared	109	2.54814	3.89958e-23	0	1
BAX	APP	HUVEC	109	4.2065	5.21048e-58	0	1
DDX5	DDX3X	shared	108	2.43426	1.01273e-20	0	1
XRCC6	DKC1	shared	108	3.83383	1.09348e-49	0	1
XRCC6	LYAR	shared	108	3.13279	8.64716e-35	0	1
SMARCE1	EWSR1	shared	108	2.7118	3.51605e-26	0	1
TRAP1	HNRNPA2B1	shared	108	2.56346	1.09738e-22	0	1
SMARCE1	DDX21	shared	108	2.40118	4.39732e-20	0	1
SMARCE1	PLEC	HUVEC	108	2.56289	3.18455e-23	0	1
XRCC6	SRSF11	shared	107	1.55635	1.07865e-05	0	1
IQCB1	CNBP	HEK	107	3.15421	1.02659e-34	0	1
XRCC6	MYL12A	shared	106	2.33968	1.39185e-18	0	1
XRCC6	DDX3X	shared	106	2.16185	2.44674e-15	0	1
XRCC6	TARS	shared	106	4.2358	2.29339e-57	0	1
DDX5	ANKRD11	HUVEC	106	2.33303	1.84538e-18	0	1
XRCC6	CLNS1A	shared	105	2.38815	2.5814e-19	0	1
TESPA1	HMGB1	Jurkat	105	4.29205	3.63228e-56	0	1
SMARCE1	CSDE1	shared	105	1.90884	6.96923e-11	0	1
UBAC2	NPM1	shared	105	1.76541	1.99791e-08	0	1
XRCC6	SNX2	shared	105	1.97785	4.99062e-12	0	1
CLUAP1	CCT5	shared	105	2.93824	8.45469e-30	0	1
XRCC6	SRRM1	shared	105	4.52718	4.70228e-63	0	1
CTSB	CNBP	shared	105	1.45685	0.000245802	0	1
XRCC6	NUCKS1	shared	103	3.90042	8.24451e-49	0	1
RPS26	RPL21	shared	103	2.14445	1.69666e-14	0	1
XRCC6	NAE1	shared	103	1.56674	1.1726e-05	0	1
RTF1	HSP90AB1	shared	103	3.33152	1.08547e-36	0	1
SMARCE1	PKM	shared	103	1.9833	6.57876e-12	0	1
XRCC6	PRELID3B	shared	103	2.48913	7.98311e-21	0	1
XRCC6	SRSF1	HEK	103	1.84422	1.12188e-09	0	1
KIF3A	HSP90AB1	shared	103	2.30805	2.30556e-17	0	1
XRCC6	PLS3	HEK	103	2.50803	3.56028e-21	0	1
IQCB1	HNRNPA1	HEK	102	1.74593	4.63851e-08	0	1
XRCC6	RPS17	HEK	102	2.47989	1.8334e-20	0	1
XRCC6	DNMT1	shared	101	2.16076	1.19731e-14	0	1
CEP95	B2M	Jurkat	100	3.0773	4.9239e-31	0	1
UBAC2	PTMA	shared	100	2.83634	4.49086e-26	0	1
XRCC6	HLTF	shared	100	2.26771	2.43141e-16	0	1
XRCC6	SPTBN1	HUVEC	100	1.79808	9.80906e-09	0	1
XRCC6	ALDOA	shared	99	2.28394	1.81936e-16	0	1
SMARCE1	EEF1D	shared	99	2.22959	1.54206e-15	0	1
XRCC6	EBNA1BP2	shared	99	1.84622	2.25307e-09	0	1
UBE2E2	PARP15	shared	99	115.344	0	0	1
XRCC6	CCT7	shared	99	2.6953	8.7253e-24	0	1
XRCC6	SRP14	shared	99	3.06355	1.15733e-30	0	1
XRCC6	NGDN	shared	99	3.16873	1.14459e-32	0	1
XRCC6	UPF3B	shared	99	3.95203	5.56041e-48	0	1
CLUAP1	APP	HUVEC	99	3.39219	7.98129e-37	0	1
SENP7	HSPA8	Jurkat	98	3.1546	1.09352e-31	0	1
RPS26	HSP90AB1	Jurkat	98	2.283	3.74783e-16	0	1
IQCB1	B2M	Jurkat	98	2.77633	6.74098e-25	0	1
XRCC6	UFM1	shared	98	3.53761	2.04534e-39	0	1
XRCC6	PSMA6	shared	98	2.19652	7.70733e-15	0	1
XRCC6	SET	shared	98	2.55504	4.91373e-21	0	1
CTSB	CAVIN1	HUVEC	98	31.7684	0	0	1
DDX6	APLP2	HUVEC	98	4.98901	5.83543e-68	0	1
DDX5	CDC123	shared	97	2.63429	3.07489e-22	0	1
DDX5	CEP95	shared	97	10.5075	1.27919e-179	0	1
SMARCE1	EIF4G2	shared	97	1.7404	1.09673e-07	0	1
DDX39B	CCT5	shared	97	2.68268	5.32507e-23	0	1
XRCC6	EEF1B2	shared	97	3.44727	2.68319e-37	0	1
DDX5	ACTB	shared	97	1.63119	3.27557e-06	0	1
XRCC6	CCT6A	shared	97	2.1445	7.57986e-14	0	1
XRCC6	PSMD4	shared	97	2.26359	8.16327e-16	0	1
SMARCE1	SERPINE1	HUVEC	97	1.54893	3.60569e-05	0	1
XRCC6	IDH3A	shared	96	2.84519	8.76622e-26	0	1
XRCC6	PMAIP1	HEK	96	2.08308	9.8336e-13	0	1
XRCC6	MKI67	shared	96	3.28279	7.78779e-34	0	1
XRCC6	SF3A3	shared	96	1.81943	9.80249e-09	0	1
XRCC6	RPL13A	shared	96	3.98263	3.77148e-47	0	1
SMARCE1	CCT3	shared	96	1.41698	0.00125202	0	1
SMARCE1	LUC7L3	shared	95	2.57373	9.44694e-21	0	1
DDX39B	CNBP	shared	95	2.47223	6.38618e-19	0	1
XRCC6	EIF4G1	shared	95	2.78294	2.03614e-24	0	1
RPS26	NUCB2	Jurkat	94	3.05143	1.00812e-28	0	1
XRCC6	SMC2	Jurkat	94	2.13198	2.95579e-13	0	1
ME2	HSP90AB1	shared	94	5.85034	4.06559e-80	0	1
XRCC6	NIFK	shared	94	2.35268	8.07699e-17	0	1
SMARCE1	RPL34	shared	94	1.54703	5.08588e-05	0	1
ORMDL3	HMGB1	shared	93	1.90839	1.22558e-09	0	1
XRCC6	CFAP36	shared	93	3.592	1.84869e-38	0	1
XRCC6	PRMT5	shared	93	13.0112	5.6181e-221	0	1
DDX5	DDX18	shared	93	3.34673	5.60331e-34	0	1
XRCC6	RBM17	shared	93	3.16964	9.04726e-31	0	1
XRCC6	NASP	shared	93	2.11824	6.50678e-13	0	1
XRCC6	RPL27	shared	93	3.01048	6.31605e-28	0	1
XRCC6	EIF4B	shared	93	2.44988	2.96139e-18	0	1
MCL1	HNRNPA3	HUVEC	93	8.54684	2.29812e-132	0	1
XRCC6	KPNB1	shared	93	2.28369	1.56636e-15	0	1
XRCC6	CTSB	HUVEC	93	3.9522	3.84862e-45	0	1
SMARCE1	ARHGDIB	Jurkat	92	1.71741	4.81449e-07	0	1
SMARCE1	DNAJC7	shared	92	2.92278	4.12596e-26	0	1
SMARCE1	CALR	shared	92	1.5005	0.000208234	0	1
SMARCE1	ELF1	shared	92	4.59788	9.19226e-57	0	1
KIF3A	EEF2	shared	92	3.20444	7.52241e-31	0	1
XRCC6	DNAJA1	shared	91	2.23838	1.647e-14	0	1
USP38	NPM1	shared	91	3.70094	1.30037e-37	0	1
XRCC6	LCP1	Jurkat	91	1.46041	0.000610618	0	1
KIF3A	HNRNPA1	shared	91	2.02141	3.99089e-11	0	1
CTSB	ANXA2	HUVEC	91	4.47961	6.27097e-54	0	1
XRCC6	PDAP1	shared	90	5.76977	3.09886e-77	0	1
IQCB1	HSP90AB1	shared	90	1.55363	6.64354e-05	0	1
XRCC6	SMC3	shared	90	2.96364	2.94812e-26	0	1
XRCC6	IPO5	HEK	90	2.08144	5.54131e-12	0	1
LPP	CALU	HUVEC	90	2.99685	8.30644e-27	0	1
DDX5	AKAP12	HUVEC	90	1.81678	3.19319e-08	0	1
SMARCE1	PDIA3	shared	89	1.68	2.21263e-06	0	1
XRCC6	SRP72	shared	89	2.87523	1.73633e-24	0	1
SMARCE1	AKAP12	HUVEC	89	2.59701	6.8727e-20	0	1
CTSB	CALD1	HUVEC	89	3.18256	1.05628e-29	0	1
UBAC2	HMGB1	shared	88	2.57786	5.22897e-19	0	1
RTF1	RPL6	shared	88	2.28345	1.40303e-14	0	1
SMARCE1	LCP1	Jurkat	88	2.25667	2.40133e-14	0	1
XRCC6	FAM133B	shared	88	2.45772	1.86313e-17	0	1
XRCC6	API5	shared	88	2.15635	7.69574e-13	0	1
SMARCE1	ANP32E	shared	88	2.0946	6.21727e-12	0	1
XRCC6	PPP1R12A	shared	88	5.08171	5.09001e-63	0	1
CTSB	AKAP12	HUVEC	88	4.72141	1.50626e-56	0	1
BAX	APLP2	HUVEC	88	4.57431	1.07718e-53	0	1
SMARCE1	IMPA1	Jurkat	87	12.2386	1.6779e-193	0	1
SMARCE1	MYL12A	shared	87	3.07151	3.19371e-27	0	1
XRCC6	PSMC1	shared	87	2.70963	2.8833e-21	0	1
XRCC6	SARS	shared	87	2.06702	2.05499e-11	0	1
DDX5	ARHGDIA	shared	87	2.03536	5.79171e-11	0	1
SMARCE1	EIF3CL	shared	86	1.98457	3.82017e-10	0	1
SMARCE1	OSTF1	Jurkat	86	5.25081	1.07322e-64	0	1
SMARCE1	NUSAP1	Jurkat	86	2.58493	4.56827e-19	0	1
SMARCE1	DDX5	shared	86	2.19804	3.50744e-13	0	1
STMN3	NPM1	shared	86	3.15876	3.91219e-27	0	1
SMARCE1	DBI	shared	86	2.72277	2.99169e-21	0	1
XRCC6	NONO	shared	86	1.27137	0.0411111	0	1
XRCC6	POLR3G	shared	86	2.96711	3.39885e-25	0	1
XRCC6	RBBP7	shared	86	2.69975	7.06549e-21	0	1
XRCC6	AHCY	shared	86	2.12113	4.57904e-12	0	1
XRCC6	SEC63	shared	86	2.69142	9.58655e-21	0	1
CASC3	APP	HUVEC	86	12.3267	8.99517e-189	0	1
SMARCE1	EIF3E	shared	85	1.90737	5.29639e-09	0	1
XRCC6	SMARCC2	shared	85	3.1941	1.28288e-28	0	1
XRCC6	PUM3	shared	85	2.86468	2.88546e-23	0	1
SMARCE1	HNRNPA1L2	shared	85	4.0915	9.04983e-44	0	1
RPS26	HSPA8	shared	85	2.06296	4.87205e-11	0	1
SMARCE1	RPL31	shared	85	1.67736	4.11371e-06	0	1
BAX	ACTG1	HUVEC	85	16.5255	1.05313e-266	0	1
XRCC6	STIP1	shared	84	2.26114	8.29323e-14	0	1
SMARCE1	IDH3A	Jurkat	84	3.98034	2.19856e-41	0	1
XRCC6	DNAJC8	shared	84	1.81807	9.19623e-08	0	1
SMARCE1	ACTB	shared	84	2.04395	9.67139e-11	0	1
IKZF1	B2M	Jurkat	84	10.6959	4.95317e-155	0	1
XRCC6	HDAC1	shared	84	2.23925	1.71878e-13	0	1
SMARCE1	FLNB	HUVEC	84	5.18147	5.1888e-62	0	1
DDX5	ARPC2	shared	83	3.06089	7.60961e-26	0	1
DDX5	CCT6A	shared	83	2.03039	1.92024e-10	0	1
HLA-B	HLA-A	shared	83	445.733	0	0	1
LPP	ASTN2	shared	83	9.68162	6.39854e-140	0	1
XRCC6	TPT1	shared	83	2.43992	2.90888e-16	0	1
XRCC6	SMARCE1	shared	83	1.91996	5.58151e-09	0	1
XRCC6	SUMO1	shared	82	1.42477	0.00254992	0	1
LPP	FRK	shared	82	260.337	0	0	1
SMARCE1	SERBP1	shared	82	1.64969	1.27257e-05	0	1
CLUAP1	B2M	shared	82	2.07611	6.66227e-11	0	1
DDX5	CENPF	shared	82	3.38133	1.21427e-30	0	1
UBE2E2	NPM1	HEK	82	1.87489	4.05043e-08	0	1
XRCC6	SRP54	shared	81	2.74957	1.77879e-20	0	1
XRCC6	MPHOSPH6	shared	81	2.99006	3.7937e-24	0	1
XRCC6	RBM8A	shared	81	1.84442	7.58593e-08	0	1
SENP7	RPL6	shared	81	2.00778	8.01289e-10	0	1
XRCC6	USO1	shared	81	2.93392	2.77673e-23	0	1
XRCC6	SF3B2	shared	81	1.69616	4.3446e-06	0	1
DDX5	BMS1	shared	81	2.94115	2.131e-23	0	1
SMARCE1	CTTN	HUVEC	81	3.21736	1.05761e-27	0	1
XRCC6	RPS18	shared	80	2.54741	2.90916e-17	0	1
XRCC6	GRPEL1	shared	80	4.33646	3.46141e-45	0	1
XRCC6	SOD1	shared	80	1.82075	1.77541e-07	0	1
XRCC6	TCEAL4	shared	80	1.56656	0.000125057	0	1
PSMD5	NPM1	Jurkat	80	2.27566	5.27175e-13	0	1
XRCC6	GAPDH	shared	80	1.69799	4.77902e-06	0	1
XRCC6	RPL41	shared	80	7.92229	9.63957e-105	0	1
CLUAP1	APLP2	HUVEC	80	3.69446	8.96303e-35	0	1
CTSB	ACTB	HUVEC	80	3.5798	4.81262e-33	0	1
IQCB1	EEF2	HEK	80	2.14797	1.30636e-11	0	1
UBAC2	HNRNPA2B1	shared	79	1.86118	9.29596e-08	0	1
XRCC6	IDH3B	shared	79	2.60342	7.24013e-18	0	1
XRCC6	RPL8	shared	79	2.90707	2.47397e-22	0	1
XRCC6	ANKRD11	HUVEC	79	1.57658	0.00010961	0	1
XRCC6	RBM25	shared	79	2.48917	3.14206e-16	0	1
IQCB1	EEF1A1	shared	79	4.89359	1.62688e-53	0	1
SMARCE1	EPB41L3	HUVEC	79	7.0306	7.06656e-89	0	1
CAMSAP2	APP	HUVEC	79	6.64019	1.69506e-81	0	1
XRCC6	RPS25	shared	78	3.88898	4.83274e-37	0	1
DDX5	CCT2	Jurkat	78	2.82232	8.02194e-21	0	1
SMARCE1	RAN	shared	78	3.01639	1.07166e-23	0	1
TDRKH	HNRNPA2B1	shared	78	1.86886	9.19017e-08	0	1
XRCC6	RPL17-C18orf32	shared	78	1.94904	7.32629e-09	0	1
XRCC6	NCAPG	shared	78	2.98924	2.78852e-23	0	1
DDX5	AKAP9	shared	78	3.49354	6.41037e-31	0	1
XRCC6	CALM2	shared	78	2.33144	7.46744e-14	0	1
RPS26	HNRNPH1	shared	78	4.95261	1.13756e-53	0	1
XRCC6	RPS7	shared	78	2.42551	3.78101e-15	0	1
TRAP1	RPS4X	HEK	78	3.32044	8.07232e-28	0	1
KAT5	HNRNPA1	shared	78	3.50986	1.06644e-30	0	1
XRCC6	NACA	shared	78	2.48176	6.20389e-16	0	1
RTF1	HNRNPA3	shared	78	5.90371	9.59292e-69	0	1
XRCC6	HAT1	shared	77	2.36512	3.8143e-14	0	1
CNTRL	B2M	Jurkat	77	3.28408	3.48168e-27	0	1
XRCC6	PSMD2	shared	77	1.41388	0.00437063	0	1
XRCC6	PAICS	shared	77	1.61033	6.1757e-05	0	1
KAT5	HSP90AB1	shared	77	3.49379	4.37745e-30	0	1
ORMDL3	CNBP	shared	77	4.32987	4.78149e-43	0	1
SMARCE1	CAP1	shared	77	4.86409	6.823e-52	0	1
TRAP1	DNASE1	shared	77	1713.95	0	0	1
RTF1	FN1	HUVEC	77	5.44531	1.35841e-60	0	1
CTSB	CDC37	HUVEC	77	12.2929	1.15413e-172	0	1
XRCC6	AP2M1	shared	76	2.38785	2.79205e-14	0	1
DDX5	CKAP2	Jurkat	76	2.63361	1.18488e-17	0	1
DDX5	AHCY	shared	76	2.07392	3.38861e-10	0	1
TRAP1	CCT5	shared	76	6.49818	6.02606e-76	0	1
DDX39B	DDX39A	shared	76	27.492	0	0	1
SMARCE1	MACF1	HUVEC	76	1.99417	3.28351e-09	0	1
DDX5	BPTF	shared	76	4.75807	1.558e-49	0	1
IQCB1	HMGB2	shared	76	2.95645	3.67899e-22	0	1
XRCC6	GTPBP4	shared	76	2.52254	4.11625e-16	0	1
UBE2E2	PTMA	shared	76	2.93027	2.25899e-21	0	1
DDX5	DCTN1	shared	76	2.36157	6.26309e-14	0	1
XRCC6	COX4I1	shared	76	2.3735	4.35044e-14	0	1
SMARCE1	NASP	shared	75	2.7335	7.9958e-19	0	1
DDX5	CCT7	shared	75	2.26142	1.88519e-12	0	1
XRCC6	RPL37	shared	75	2.32302	2.97974e-13	0	1
DDX39B	ARHGDIB	shared	75	4.82889	6.47373e-50	0	1
KIF3A	HSPA8	shared	75	1.7511	2.86061e-06	0	1
LPP	C2orf91	shared	75	309.4	0	0	1
ZBTB38	HNRNPA2B1	HUVEC	75	3.17752	2.19518e-24	0	1
KIF3A	CNBP	shared	75	2.86934	1.30663e-20	0	1
SMARCE1	NOP58	Jurkat	74	2.00414	4.08317e-09	0	1
XRCC6	RFC4	HEK	74	1.81839	5.69071e-07	0	1
DDX5	CLINT1	shared	74	3.34127	3.53642e-27	0	1
XRCC6	RTCB	HEK	74	2.60908	6.99157e-17	0	1
CTSB	CCN1	HUVEC	74	9.25305	3.66976e-118	0	1
SMARCE1	CANX	shared	74	1.66038	2.75855e-05	0	1
XRCC6	NUDC	shared	74	1.65941	2.82146e-05	0	1
XRCC6	PSMA4	shared	73	1.92857	3.97013e-08	0	1
XRCC6	LSM3	shared	73	4.10943	5.69444e-38	0	1
TAP2	NPM1	shared	73	2.45083	4.17542e-14	0	1
SMARCE1	CCT8	Jurkat	73	3.56597	4.58281e-30	0	1
XRCC6	ARHGDIA	shared	73	1.54775	0.00038567	0	1
SMARCE1	ADAM10	shared	73	7.27344	6.18171e-86	0	1
XRCC6	ACAT1	HEK	73	2.50537	2.71384e-15	0	1
SMARCE1	SEC13	shared	73	5.77018	5.95089e-63	0	1
XRCC6	CDC123	shared	73	1.79788	1.14422e-06	0	1
XRCC6	BRCC3	shared	73	3.34366	7.46652e-27	0	1
MCL1	HSP90AB1	shared	73	2.85718	8.47546e-20	0	1
XRCC6	RPL35A	shared	73	2.87469	2.83932e-20	0	1
XRCC6	CHCHD7	shared	73	6.04788	4.64828e-67	0	1
XRCC6	ITGB1	shared	73	1.32091	0.0285115	0	1
XRCC6	MYL6	shared	73	2.46374	9.54795e-15	0	1
XRCC6	SFPQ	shared	73	2.12078	2.10353e-10	0	1
SPOUT1	NPM1	shared	73	2.53632	3.5847e-15	0	1
XRCC6	PSMD7	shared	72	1.78851	1.71896e-06	0	1
TMEM258	NPM1	shared	72	2.80416	2.44932e-18	0	1
XRCC6	BCAS2	shared	72	3.41079	1.90681e-27	0	1
XRCC6	2006-09-01	shared	72	4.31492	1.8528e-40	0	1
SMARCE1	CHD4	shared	72	4.46559	1.03376e-42	0	1
XRCC6	CEP70	shared	72	7.15695	8.02375e-83	0	1
PSMD5	NUCB2	Jurkat	72	7.99156	3.03229e-93	0	1
SMARCE1	RPS27A	shared	72	1.53708	0.000531954	0	1
XRCC6	ARID4B	shared	72	2.71965	6.3732e-18	0	1
XRCC6	CARS	shared	72	3.12689	1.79559e-23	0	1
RPS26	B2M	Jurkat	71	2.71479	1.57716e-17	0	1
RPS26	NAP1L1	shared	71	2.99572	2.89544e-21	0	1
XRCC6	NDUFV2	shared	71	2.79466	1.11185e-18	0	1
KIF3A	B2M	shared	71	2.61125	3.47319e-16	0	1
XRCC6	GPATCH4	shared	71	2.386	2.17005e-13	0	1
SMARCE1	HNRNPF	shared	71	2.42214	7.53614e-14	0	1
TESPA1	NPM1	Jurkat	71	1.64716	6.81234e-05	0	1
XRCC6	USP16	shared	71	3.67087	1.00467e-30	0	1
XRCC6	SRP9	shared	71	1.98609	1.3915e-08	0	1
SMARCE1	HNRNPM	shared	71	2.63393	1.42875e-16	0	1
UBAC2	RPL6	shared	71	2.67808	6.7447e-17	0	1
FLOT1	APLP2	HUVEC	71	6.76433	1.78275e-75	0	1
SMARCE1	FUBP1	shared	70	3.90305	1.40125e-33	0	1
RTF1	HMGB1	shared	70	1.40716	0.00798014	0	1
XRCC6	DLD	shared	70	2.09252	1.0823e-09	0	1
XRCC6	RPL7A	shared	70	2.375	4.42215e-13	0	1
RPS26	HNRNPA1	shared	70	1.61734	0.000126729	0	1
SMARCE1	DDX3X	shared	70	2.28799	5.11243e-12	0	1
DDX5	COPB2	shared	70	3.30583	2.77693e-25	0	1
MCL1	FN1	HUVEC	70	5.99956	4.14975e-63	0	1
NEK6	APP	HUVEC	70	15.3866	4.89539e-197	0	1
CAMSAP2	CALU	HUVEC	69	10.2419	1.14145e-123	0	1
SMARCE1	PA2G4	shared	69	2.14382	3.67256e-10	0	1
XRCC6	RPS9	shared	69	2.58243	1.76804e-15	0	1
SMARCE1	SF3B2	shared	69	2.31155	3.81689e-12	0	1
XRCC6	SEC62	shared	69	2.82771	1.30099e-18	0	1
XRCC6	RPL11	shared	69	2.49718	2.05851e-14	0	1
SMARCE1	PPP6R3	shared	69	4.40155	4.47087e-40	0	1
LPP	CPLANE1	shared	69	53.1546	0	0	1
XRCC6	TNPO1	shared	69	2.56636	2.81477e-15	0	1
HCLS1	APLP2	HUVEC	69	5.29016	2.11503e-52	0	1
XRCC6	RSRC2	shared	68	1.63798	9.82081e-05	0	1
FAM208A	B2M	Jurkat	68	3.00981	1.42086e-20	0	1
XRCC6	CKAP2	Jurkat	68	2.13448	6.38202e-10	0	1
XRCC6	ST13	shared	68	2.16879	2.58451e-10	0	1
TESPA1	NUCB2	Jurkat	68	6.16659	4.27511e-63	0	1
HCLS1	ACTB	HUVEC	68	9.57609	7.5219e-113	0	1
XRCC6	SMC1A	shared	68	1.83109	1.26864e-06	0	1
XRCC6	SNRPE	HEK	68	2.19774	1.19852e-10	0	1
SMARCE1	GOLGA4	HUVEC	68	3.43052	2.90284e-26	0	1
MCL1	MAP4K4	HUVEC	68	8.6748	2.15958e-99	0	1
XRCC6	TFRC	shared	67	2.59273	3.4567e-15	0	1
DDX5	ACTG1	shared	67	2.30128	1.05604e-11	0	1
XRCC6	RPL38	shared	67	3.7912	1.17032e-30	0	1
XRCC6	SRSF5	shared	67	1.50227	0.0016645	0	1
LPP	CTSC	shared	67	16.9376	9.96458e-217	0	1
XRCC6	NCBP1	shared	67	3.03509	9.75731e-21	0	1
TRAP1	CNBP	shared	67	5.38624	7.57874e-52	0	1
IQCB1	CCT3	HEK	67	3.86651	1.32583e-31	0	1
XRCC6	WDR12	shared	66	6.45715	2.36175e-66	0	1
XRCC6	PPP4R3B	shared	66	3.09605	3.24812e-21	0	1
XRCC6	MAPRE1	shared	66	1.99636	3.65393e-08	0	1
XRCC6	TOP2B	shared	66	1.82187	2.28217e-06	0	1
XRCC6	CCNB1	shared	66	3.1391	9.22387e-22	0	1
DDX5	ANXA6	shared	66	2.8643	2.62348e-18	0	1
XRCC6	MORF4L1	shared	66	1.45236	0.00447649	0	1
XRCC6	UBE2L3	shared	66	3.00891	4.09909e-20	0	1
LPP	ACBD7	shared	66	98.2362	0	0	1
XRCC6	MAD2L1	shared	66	1.94193	1.36643e-07	0	1
XRCC6	PSMD14	shared	66	3.74427	1.34128e-29	0	1
SMARCE1	EIF5	shared	66	2.39654	1.18896e-12	0	1
SH3BGRL3	HNRNPA2B1	shared	66	3.98924	1.38717e-31	0	1
XRCC6	SNW1	shared	66	2.29102	2.00042e-11	0	1
DDX5	ARID4B	HUVEC	66	2.75771	5.46058e-17	0	1
MCL1	HNRNPA1	shared	66	2.56113	1.90759e-14	0	1
XRCC6	FBXO7	shared	66	2.21984	1.29108e-10	0	1
XRCC6	FSTL1	shared	66	1.95249	1.05991e-07	0	1
XRCC6	SON	Jurkat	65	2.43521	6.4222e-13	0	1
DDX5	ATG3	shared	65	3.2936	2.12535e-23	0	1
XRCC6	SF3B6	shared	65	4.22558	1.88769e-35	0	1
SENP7	NUCB2	Jurkat	65	2.79568	4.41757e-17	0	1
XRCC6	ETFB	shared	65	13.6086	6.77689e-163	0	1
DDX5	CASP8AP2	shared	65	4.30005	1.91927e-36	0	1
SMARCE1	RPS27	shared	65	1.64153	0.000132841	0	1
TESPA1	HNRNPA2B1	Jurkat	65	2.11939	3.40179e-09	0	1
LPP	ABCA9	shared	65	170.335	0	0	1
SMARCE1	HMGB3	shared	65	1.9541	1.28177e-07	0	1
XRCC6	HNRNPM	shared	65	1.51128	0.00167466	0	1
SMARCE1	IPO5	shared	65	2.40854	1.2937e-12	0	1
CLUAP1	CALD1	HUVEC	65	4.4151	6.38112e-38	0	1
DDX5	ARL6IP1	shared	64	3.39788	2.32699e-24	0	1
TDRKH	HNRNPA1	shared	64	3.02987	1.52814e-19	0	1
XRCC6	EEF1G	shared	64	1.99608	6.0296e-08	0	1
XRCC6	RPL32	shared	64	4.60435	7.52741e-40	0	1
XRCC6	EIF4E	shared	64	3.30408	3.5113e-23	0	1
TESPA1	HSP90AB1	Jurkat	64	4.16215	1.71522e-33	0	1
XRCC6	RPS6	shared	64	1.94675	1.92402e-07	0	1
XRCC6	GPBP1	shared	64	2.4804	2.96493e-13	0	1
IQCB1	CCT5	shared	64	2.00844	4.75817e-08	0	1
XRCC6	PLSCR1	Jurkat	64	36.3378	0	0	1
XRCC6	FTL	shared	64	2.41323	1.73762e-12	0	1
XRCC6	GOLGA4	shared	64	2.02295	3.17908e-08	0	1
XRCC6	RGS5	HUVEC	64	3.13319	4.6187e-21	0	1
XRCC6	EIF4A2	HEK	64	2.09072	6.18109e-09	0	1
XRCC6	RBBP4	shared	63	3.87118	6.73555e-30	0	1
RPS26	CCT5	shared	63	2.66536	4.07421e-15	0	1
ME2	HMGB1	Jurkat	63	2.42646	3.04214e-12	0	1
RPS26	RPL35	shared	63	3.60641	1.78073e-26	0	1
POLI	NPM1	shared	63	1.75908	1.99244e-05	0	1
UBE2E2	HNRNPA3	shared	63	9.44255	1.42899e-101	0	1
XRCC6	SUPT6H	shared	63	1.83731	2.83339e-06	0	1
SMARCE1	NACA	shared	63	3.20855	1.10872e-21	0	1
SMARCE1	PMAIP1	shared	63	2.19214	6.89903e-10	0	1
XRCC6	CCT8	shared	63	1.92991	3.55678e-07	0	1
LPP	CCDC144A	shared	63	31.0698	0	0	1
XRCC6	PCM1	shared	63	2.74699	3.87852e-16	0	1
FAM208A	EEF1A1	shared	63	6.09604	1.74748e-58	0	1
TAP2	PTMA	shared	63	3.55946	2.8211e-25	0	1
XRCC6	CCAR1	shared	63	3.50794	2.36711e-25	0	1
SMARCE1	ITGB1	HUVEC	63	1.82387	3.79753e-06	0	1
XRCC6	DYNC1LI2	shared	63	3.27398	1.81971e-22	0	1
UBAC2	RPL21	shared	62	2.60043	4.73428e-14	0	1
SMARCE1	ARID4B	shared	62	3.74632	6.39288e-28	0	1
DDX5	CCNT2	shared	62	5.16566	8.48152e-46	0	1
XRCC6	ACTG1	shared	62	1.92866	4.57185e-07	0	1
XRCC6	RPL15	shared	62	1.66275	0.00012802	0	1
XRCC6	UBXN1	shared	62	2.55019	1.17715e-13	0	1
SMARCE1	PSMD2	shared	62	1.82283	4.67613e-06	0	1
XRCC6	RPS10	shared	62	3.41928	6.92193e-24	0	1
RTF1	APP	HUVEC	62	4.44932	1.8423e-36	0	1
FLOT1	ANXA2	HUVEC	62	11.9467	4.98326e-134	0	1
XRCC6	LDHA	shared	61	1.8255	5.32956e-06	0	1
SMARCE1	DNAJA1	shared	61	2.406	7.04906e-12	0	1
XRCC6	COX20	Jurkat	61	5.937	8.50157e-55	0	1
XRCC6	SVIP	shared	61	5.34985	2.24727e-47	0	1
RPS26	RPS24	shared	61	4.20632	5.38969e-33	0	1
SMARCE1	GAPDH	shared	61	2.07413	2.1107e-08	0	1
SMARCE1	PPFIBP1	shared	61	6.20823	2.36307e-58	0	1
XRCC6	ANLN	shared	61	3.69823	7.04624e-27	0	1
XRCC6	RPS3A	shared	61	1.6795	0.000105411	0	1
XRCC6	PDHA1	shared	61	1.87859	1.70864e-06	0	1
XRCC6	SLTM	shared	61	2.05879	3.02239e-08	0	1
KMT5A	HMGB1	shared	61	4.55455	3.98822e-36	0	1
PSMD5	PAIP2	Jurkat	61	87.5056	0	0	1
XRCC6	RHOA	shared	61	4.47958	1.76836e-36	0	1
XRCC6	BMS1	shared	61	2.00999	9.23213e-08	0	1
ORMDL3	HNRNPR	shared	61	4.65667	1.84823e-38	0	1
XRCC6	CENPF	shared	61	2.28261	1.49035e-10	0	1
XRCC6	THRAP3	shared	61	2.14665	3.8894e-09	0	1
HCLS1	FUS	HUVEC	61	6.75499	4.17625e-65	0	1
FLOT1	EEF2	shared	61	3.0202	1.12407e-18	0	1
SMARCE1	EZH2	shared	60	6.30954	1.10123e-58	0	1
SMARCE1	ANAPC15	shared	60	5.24023	2.50183e-45	0	1
XRCC6	DNAJB6	shared	60	2.49153	1.29525e-12	0	1
XRCC6	MRPS10	shared	60	4.31713	6.44376e-34	0	1
SMARCE1	HNRNPH3	shared	60	1.50437	0.00292919	0	1
XRCC6	NKTR	shared	60	4.7532	2.99307e-39	0	1
XRCC6	EZR	shared	60	1.55728	0.00116953	0	1
SMARCE1	PNISR	shared	60	2.67417	1.28141e-14	0	1
SMARCE1	SET	shared	60	2.50996	8.08275e-13	0	1
XRCC6	METAP2	shared	60	1.78011	1.63805e-05	0	1
XRCC6	RALY	shared	60	3.74498	5.16582e-27	0	1
XRCC6	RBM28	shared	60	3.39768	6.76247e-23	0	1
BAX	AHCY	HUVEC	60	9.29415	1.97924e-96	0	1
XRCC6	CD9	HUVEC	60	1.66806	0.000150864	0	1
CLUAP1	CCT3	shared	60	3.09723	2.27871e-19	0	1
XRCC6	TPI1	HEK	60	2.82803	2.49355e-16	0	1
DDX5	CHCHD3	shared	59	3.50346	9.16016e-24	0	1
DDX39B	B2M	shared	59	1.48011	0.00483457	0	1
DDX5	ATP5PF	shared	59	2.78562	1.30788e-15	0	1
XRCC6	TCEAL8	shared	59	2.94724	2.10652e-17	0	1
XRCC6	ACADM	shared	59	3.18401	4.43807e-20	0	1
SMARCE1	ACTG1	shared	59	2.93302	2.96555e-17	0	1
SMARCE1	ELOC	shared	59	6.48611	6.63463e-60	0	1
XRCC6	EIF5	shared	59	1.34336	0.0377494	0	1
IQCB1	HSPD1	shared	59	3.31882	1.38608e-21	0	1
XRCC6	PHF6	shared	59	4.12929	3.97347e-31	0	1
SENP7	RPL22	shared	59	4.51594	1.40435e-35	0	1
XRCC6	RCN1	shared	59	2.35201	5.87392e-11	0	1
DDX5	DDX42	HUVEC	59	3.43925	5.09565e-23	0	1
UBE2E2	HNRNPA2B1	shared	59	1.89058	2.5196e-06	0	1
RTF1	HNRNPA1	shared	59	1.89009	2.2359e-06	0	1
RTF1	NAP1L1	shared	59	3.45171	5.1773e-23	0	1
RERE	FN1	HUVEC	59	10.8029	1.93012e-111	0	1
HCLS1	CALD1	HUVEC	59	6.64969	1.01944e-61	0	1
POLG2	DDX5	shared	58	102.187	0	0	1
SMARCE1	ACIN1	shared	58	3.48636	3.37395e-23	0	1
XRCC6	DDX18	shared	58	1.89714	2.15268e-06	0	1
XRCC6	SMARCA5	shared	58	2.6748	3.6233e-14	0	1
ORMDL3	HSP90AB1	shared	58	1.91104	1.78641e-06	0	1
SMARCE1	DYNC1I2	shared	58	5.39412	1.05956e-45	0	1
RPS26	EIF4A1	shared	58	2.38036	4.92429e-11	0	1
SMARCE1	KTN1	shared	58	2.82823	7.82983e-16	0	1
SMARCE1	RSRC2	shared	58	2.23581	1.27066e-09	0	1
DDX5	CEP70	Jurkat	58	6.38148	1.49949e-57	0	1
XRCC6	P4HB	shared	58	1.98198	3.59656e-07	0	1
SMARCE1	LEO1	shared	58	2.38154	4.26669e-11	0	1
XRCC6	PRPF38B	shared	58	3.56279	4.71943e-24	0	1
XRCC6	HDAC2	shared	58	2.19428	3.30275e-09	0	1
DDX5	ANKRD1	HUVEC	58	3.55689	5.43361e-24	0	1
KIF3A	APP	HUVEC	58	2.89195	1.84486e-16	0	1
ORMDL3	EIF4A1	shared	57	3.30424	1.23471e-20	0	1
XRCC6	CWC15	shared	57	2.42628	2.26228e-11	0	1
TDRKH	RPL3	shared	57	5.56224	1.98967e-46	0	1
XRCC6	IFI16	Jurkat	57	2.6761	5.90013e-14	0	1
SMARCE1	LYAR	shared	57	2.65565	9.52138e-14	0	1
SMARCE1	CLNS1A	shared	57	2.08271	5.29332e-08	0	1
WBP2	NPM1	shared	57	3.25521	2.48397e-19	0	1
STMN3	HMGB1	Jurkat	57	3.61669	1.30719e-23	0	1
XRCC6	RPL7L1	shared	57	3.08254	2.5416e-18	0	1
SMARCE1	NONO	shared	57	1.35231	0.0367628	0	1
XRCC6	SEM1	shared	57	2.27733	7.01989e-10	0	1
XRCC6	HMGN1	shared	57	2.0092	2.57772e-07	0	1
XRCC6	RAD21	shared	57	2.16183	9.3858e-09	0	1
UBE2E2	ODF2L	shared	57	45.6649	0	0	1
SMARCE1	GOLGB1	shared	57	3.77878	3.99055e-26	0	1
TDRKH	CLNS1A	shared	57	22.3596	7.9915e-249	0	1
XRCC6	PAIP2	shared	57	2.86546	5.72954e-16	0	1
XRCC6	HNRNPA1L2	shared	57	1.725	7.85634e-05	0	1
XRCC6	FAM98A	shared	57	2.23761	1.72492e-09	0	1
IQCB1	EIF4A1	HEK	57	1.73609	6.55587e-05	0	1
XRCC6	UACA	shared	57	2.18441	5.68393e-09	0	1
SMARCE1	LAMA4	HUVEC	57	3.01164	1.46788e-17	0	1
XRCC6	TPM4	HUVEC	57	1.46948	0.0066142	0	1
TRAP1	EEF2	HEK	57	4.17176	2.70246e-30	0	1
SMARCE1	MSN	shared	56	1.74027	6.88073e-05	0	1
RPS26	RPL3	shared	56	2.67138	1.24937e-13	0	1
XRCC6	NDUFB8	shared	56	5.29675	5.81432e-43	0	1
DDX5	ASH2L	shared	56	5.33319	2.10535e-43	0	1
PRKCQ	HNRNPA2B1	Jurkat	56	4.40322	2.49191e-31	0	1
XRCC6	NDUFS4	shared	56	5.24328	2.41264e-42	0	1
XRCC6	ACAT2	shared	56	2.34625	2.12621e-10	0	1
SMARCE1	PSMA4	shared	56	2.37053	1.21357e-10	0	1
SMARCE1	NDUFS5	shared	56	1.45826	0.00848195	0	1
TMEM258	HMGB1	Jurkat	56	3.78729	5.00799e-25	0	1
XRCC6	VCP	shared	56	1.51127	0.00371479	0	1
SENP7	RPL17	Jurkat	56	3.18502	5.11697e-19	0	1
SMARCE1	PAICS	shared	56	1.87776	4.82741e-06	0	1
XRCC6	RPL36	shared	56	2.37945	1.00049e-10	0	1
XRCC6	TMX1	shared	56	2.03178	2.06774e-07	0	1
DDX5	ARCN1	shared	56	2.02486	2.38684e-07	0	1
CTSB	CHMP4B	HUVEC	56	22.0202	6.43717e-242	0	1
HCLS1	FLNB	HUVEC	56	19.9998	9.61594e-218	0	1
SMARCE1	PRPF38B	HUVEC	56	5.49593	2.40989e-45	0	1
CTSB	CAPN2	HUVEC	56	4.79806	2.78593e-37	0	1
XRCC6	KTN1	shared	56	1.71075	0.000119151	0	1
XRCC6	RPRD1A	HEK	56	3.09042	4.19612e-18	0	1
XRCC6	CCT2	shared	55	1.80801	2.2788e-05	0	1
XRCC6	LARP4	shared	55	2.84951	2.78962e-15	0	1
LPP	CDK7	shared	55	42.5476	0	0	1
XRCC6	RNF14	shared	55	6.34584	3.46509e-54	0	1
DDX5	CAP1	shared	55	2.41303	6.97585e-11	0	1
XRCC6	RPA2	shared	55	1.64751	0.0004243	0	1
FAM208A	EEF2	shared	55	2.30942	7.87204e-10	0	1
CTSB	CHD4	HUVEC	55	6.28641	1.17185e-53	0	1
CTSB	ACTN1	HUVEC	55	21.4165	1.45127e-230	0	1
TNFSF4	ITGB1	HUVEC	55	51.3716	0	0	1
ORMDL3	HSPA8	shared	54	1.85499	1.22135e-05	0	1
DDX5	C1orf131	shared	54	3.62686	3.70036e-23	0	1
UBE2E2	LPP	shared	54	55.1581	0	0	1
XRCC6	ANXA1	shared	54	2.45134	4.51464e-11	0	1
DDX5	CCDC82	shared	54	3.92911	2.05735e-26	0	1
TDRKH	PDIA3	shared	54	10.999	1.18368e-105	0	1
XRCC6	CDK6	Jurkat	54	2.84142	6.108e-15	0	1
XRCC6	EIF5B	shared	54	1.41562	0.0181602	0	1
SMARCE1	PCM1	shared	54	3.76774	1.09282e-24	0	1
SMARCE1	RPL36A-HNRNPH2	shared	54	1.65231	0.000444029	0	1
XRCC6	CALM3	shared	54	1.76796	5.7204e-05	0	1
XRCC6	TPX2	shared	54	2.70603	1.41128e-13	0	1
XRCC6	OCIAD1	shared	54	3.29109	1.36784e-19	0	1
IQCB1	HNRNPR	shared	54	2.16803	2.18092e-08	0	1
XRCC6	GCC2	shared	54	3.94877	1.28434e-26	0	1
DDX5	CLNS1A	shared	54	1.36657	0.0353875	0	1
XRCC6	STT3A	shared	54	2.4064	1.2217e-10	0	1
XRCC6	FKBP5	shared	54	3.28592	1.55025e-19	0	1
DDX6	ACTR2	shared	54	3.18233	2.00185e-18	0	1
DDX39B	ATP6V1G2	shared	54	3670.21	0	0	1
CTSB	ARPC2	HUVEC	54	5.31209	1.00336e-41	0	1
SMARCE1	RGS5	HUVEC	54	4.23081	1.01045e-29	0	1
CTSB	ASPH	HUVEC	54	7.87416	9.1571e-71	0	1
RPS26	NUCKS1	shared	53	16.9141	2.39094e-171	0	1
XRCC6	HAX1	shared	53	5.08387	2.16997e-38	0	1
XRCC6	BUB3	shared	53	2.06314	2.41634e-07	0	1
XRCC6	NAP1L4	shared	53	2.03427	4.30281e-07	0	1
HCLS1	B2M	shared	53	2.23228	8.18818e-09	0	1
CD247	ARHGDIB	Jurkat	53	14.2808	5.74875e-140	0	1
ZBTB38	UQCRC2	shared	53	487.006	0	0	1
DDX5	BRCC3	shared	53	2.69297	3.21129e-13	0	1
XRCC6	KIF23	shared	53	2.37068	3.97061e-10	0	1
TAP2	HNRNPA2B1	shared	53	2.48893	5.42186e-11	0	1
SMARCE1	SF3A3	shared	53	1.61494	0.000941892	0	1
XRCC6	DNTTIP2	shared	53	2.05242	2.99545e-07	0	1
XRCC6	MRPS5	shared	53	1.68295	0.000300889	0	1
IQCB1	BCLAF1	shared	53	4.25219	2.2671e-29	0	1
TESPA1	B2M	Jurkat	53	5.65106	4.92136e-44	0	1
SKIV2L	NPM1	shared	53	3.64928	7.6992e-22	0	1
PSMD5	HNRNPA2B1	shared	53	2.10801	1.34699e-07	0	1
XRCC6	PDCD6	shared	53	1.97589	1.36077e-06	0	1
SEMA4D	CES3	shared	53	3162.08	0	0	1
XRCC6	TMPO	shared	53	4.00943	8.64065e-27	0	1
XRCC6	XPO1	shared	53	1.96597	1.651e-06	0	1
XRCC6	ACTN4	HUVEC	53	2.06562	2.29913e-07	0	1
XRCC6	FAM136A	shared	53	2.78584	3.92952e-14	0	1
XRCC6	TTC3	shared	53	2.67403	4.94796e-13	0	1
XRCC6	EIF4H	shared	53	2.46602	5.01583e-11	0	1
XRCC6	RDX	shared	53	3.9597	2.92222e-26	0	1
XRCC6	UBAP2L	shared	53	1.51159	0.00482758	0	1
ZBTB38	CALU	HUVEC	53	17.4884	6.7305e-175	0	1
CTSB	AHNAK	HUVEC	53	7.39045	4.65674e-64	0	1
SMARCE1	MAPRE1	shared	52	2.52013	2.37619e-11	0	1
XRCC6	TCERG1	shared	52	2.59624	4.59598e-12	0	1
XRCC6	GIMAP7	shared	52	2.03129	5.92473e-07	0	1
XRCC6	GLOD4	Jurkat	52	2.58123	6.38009e-12	0	1
XRCC6	ATP5PF	Jurkat	52	2.22549	1.21042e-08	0	1
DDX5	C11orf58	shared	52	1.61006	0.0011481	0	1
CEP95	CCT5	Jurkat	52	1.77589	7.14928e-05	0	1
SMARCE1	GDI2	shared	52	5.07114	1.31404e-37	0	1
SMARCE1	C9orf78	Jurkat	52	5.26002	1.22671e-39	0	1
XRCC6	PGD	shared	52	2.74039	1.9097e-13	0	1
SPOUT1	PTMA	shared	52	3.03121	6.3615e-16	0	1
SMARCE1	BMS1	shared	52	2.74257	1.78599e-13	0	1
SMARCE1	PLRG1	shared	52	4.39439	2.17317e-30	0	1
RPS26	HNRNPK	shared	52	2.2116	1.72439e-08	0	1
XRCC6	TGOLN2	shared	52	2.22074	1.33436e-08	0	1
XRCC6	ANXA6	shared	52	2.04845	4.23638e-07	0	1
ORMDL3	HNRNPA1	shared	52	1.70035	0.000272625	0	1
DDX5	ANP32B	shared	52	2.04389	4.62386e-07	0	1
XRCC6	NCBP2	shared	52	2.31638	1.84126e-09	0	1
DDX5	DDX46	shared	52	2.07719	2.40065e-07	0	1
KIF3A	HNRNPA3	shared	52	2.73816	2.20281e-13	0	1
DDX39B	APP	HUVEC	52	1.76893	8.0118e-05	0	1
XRCC6	IRS4	HEK	52	2.2329	1.03963e-08	0	1
SMARCE1	EXOSC8	shared	51	1.38067	0.034706	0	1
SMARCE1	LSM14A	shared	51	2.9062	8.3835e-15	0	1
DDX5	ACAT2	shared	51	2.36478	9.81487e-10	0	1
XRCC6	MTCH2	shared	51	2.70927	6.50359e-13	0	1
XRCC6	CYCS	shared	51	2.07705	3.18508e-07	0	1
SMARCE1	HNRNPUL1	shared	51	5.96975	2.03274e-46	0	1
DDX5	AK2	shared	51	2.30926	3.07918e-09	0	1
XRCC6	NUDT21	shared	51	3.24202	4.47589e-18	0	1
SMARCE1	PICALM	shared	51	9.99459	1.18726e-89	0	1
XRCC6	XPOT	shared	51	2.67062	1.50496e-12	0	1
SMARCE1	HSPA9	shared	51	1.40933	0.023935	0	1
SMARCE1	DEK	shared	51	3.40103	1.12973e-19	0	1
XRCC6	DHX9	shared	51	3.16241	2.73217e-17	0	1
SMARCE1	EZR	shared	51	2.11908	1.39481e-07	0	1
IQCB1	HNRNPK	shared	51	1.61019	0.00131134	0	1
DDX39B	CACYBP	shared	51	2.48925	7.53524e-11	0	1
XRCC6	ARPC2	shared	51	1.71155	0.000247265	0	1
SMARCE1	BAZ1A	HUVEC	51	4.11315	6.47269e-27	0	1
DDX5	CEP170	shared	51	2.31573	2.69698e-09	0	1
XRCC6	SSB	shared	51	1.54801	0.00336323	0	1
XRCC6	DDX46	shared	51	1.84398	2.48154e-05	0	1
CTSB	APEX1	HUVEC	51	8.66079	2.16442e-75	0	1
HCLS1	AKAP12	HUVEC	51	8.63297	7.15955e-75	0	1
FADS2	EEF2	shared	51	2.2966	4.42649e-09	0	1
TDRKH	RPS4X	shared	51	2.20011	3.37691e-08	0	1
ZBTB38	NPM1	shared	51	1.52744	0.00508101	0	1
DDX5	ABCE1	shared	50	3.36363	6.24448e-19	0	1
RTF1	NUCB2	shared	50	2.25394	1.50266e-08	0	1
XRCC6	CDK1	shared	50	3.72074	1.90125e-22	0	1
SMARCE1	NEMF	shared	50	4.13467	1.25996e-26	0	1
RPRD2	NPM1	shared	50	2.12301	2.74663e-07	0	1
KAT5	HMGB2	shared	50	5.10774	2.84016e-36	0	1
DDX5	CDKN3	shared	50	2.94531	6.74254e-15	0	1
XRCC6	VPS35	shared	50	1.70951	0.000296893	0	1
XRCC6	TXN	shared	50	2.28192	7.71977e-09	0	1
UBE2E2	FNIP2	shared	50	106.883	0	0	1
DDX5	ATP5IF1	shared	50	4.0213	1.84221e-25	0	1
XRCC6	SEC11C	shared	50	2.68273	1.95251e-12	0	1
SMARCE1	MTIF3	shared	50	3.59789	2.99687e-21	0	1
XRCC6	MRPL42	shared	50	3.80899	2.51249e-23	0	1
XRCC6	SPTAN1	shared	50	1.9483	4.64263e-06	0	1
XRCC6	SAE1	shared	50	3.95661	8.38086e-25	0	1
RERE	HNRNPA2B1	shared	50	2.09289	4.18192e-07	0	1
DDX39B	ANP32E	shared	50	4.11944	1.9183e-26	0	1
LPP	EEF1A1	shared	50	1.53083	0.00479198	0	1
XRCC6	KIF5B	shared	50	2.77344	2.81048e-13	0	1
XRCC6	SAFB2	shared	50	2.88048	2.7859e-14	0	1
SMARCE1	DST	HUVEC	50	2.64856	3.96773e-12	0	1
XRCC6	ACOT9	shared	50	2.58905	1.41393e-11	0	1
XRCC6	CSE1L	shared	49	1.94398	6.31657e-06	0	1
XRCC6	NHP2	shared	49	2.07912	5.34323e-07	0	1
XRCC6	GSTP1	shared	49	3.14868	1.59273e-16	0	1
SMARCE1	GLOD4	shared	49	3.88777	1.11714e-23	0	1
STMN3	HNRNPA2B1	shared	49	2.49873	2.50928e-10	0	1
XRCC6	EPRS	shared	49	2.5844	2.52363e-11	0	1
XRCC6	USP8	shared	49	2.81505	2.04926e-13	0	1
ME2	HNRNPA2B1	shared	49	1.51878	0.00667439	0	1
XRCC6	USP1	HEK	49	1.91032	1.14906e-05	0	1
LPP	EIF4G2	shared	49	1.69796	0.000415837	0	1
DDX5	APIP	shared	49	3.63302	3.57738e-21	0	1
DDX5	BUB3	shared	49	2.11069	2.9523e-07	0	1
SMARCE1	ARHGDIA	Jurkat	49	1.6684	0.0006624	0	1
XRCC6	GOLGB1	shared	49	2.0388	1.12869e-06	0	1
SMARCE1	NBN	Jurkat	49	4.04086	3.4642e-25	0	1
SENP7	RPS4X	shared	49	1.36889	0.0456311	0	1
XRCC6	LPP	shared	49	2.18623	7.04731e-08	0	1
XRCC6	MPHOSPH10	shared	49	2.20078	5.32945e-08	0	1
XRCC6	RPL19	shared	49	1.84229	3.76232e-05	0	1
DDX5	COX4I1	shared	49	1.70097	0.000394911	0	1
KIF3A	EEF1A1	shared	49	3.95089	3.1271e-24	0	1
XRCC6	IFT57	HEK	49	2.30395	7.16499e-09	0	1
RTF1	CALU	HUVEC	49	6.22242	4.96684e-47	0	1
SMARCE1	CD9	HUVEC	49	2.18223	7.55647e-08	0	1
MCL1	CALD1	HUVEC	49	8.43891	9.70384e-70	0	1
DDX5	CARS	shared	49	2.36343	2.20334e-09	0	1
CD247	B2M	Jurkat	48	5.03012	5.96831e-34	0	1
DDX5	ARHGEF6	Jurkat	48	5.94894	1.76877e-43	0	1
RERE	PTMA	shared	48	2.41096	1.89578e-09	0	1
SENP7	B2M	shared	48	2.43669	8.66122e-10	0	1
XRCC6	CYB5B	shared	48	1.66009	0.000863515	0	1
XRCC6	C1orf131	shared	48	2.92228	3.92685e-14	0	1
DDX5	ACLY	shared	48	4.93393	2.11427e-33	0	1
SMARCE1	PRELID3B	shared	48	1.86834	2.92648e-05	0	1
SENP7	EIF4A1	shared	48	2.612	2.64587e-11	0	1
XRCC6	BUB1	Jurkat	48	2.71193	3.05961e-12	0	1
SMARCE1	HLTF	shared	48	1.75307	0.000198773	0	1
KMT5A	HNRNPA2B1	Jurkat	48	2.87252	2.54851e-13	0	1
SMARCE1	PCMT1	shared	48	2.32125	7.33684e-09	0	1
TESPA1	RPL6	Jurkat	48	2.50511	2.73642e-10	0	1
XRCC6	HNRNPD	shared	48	1.9353	9.24511e-06	0	1
RPS26	RPL26	shared	48	2.00995	2.58445e-06	0	1
XRCC6	NOC2L	HEK	48	2.28062	1.61843e-08	0	1
XRCC6	NCOR1	shared	48	2.6829	5.53836e-12	0	1
RTF1	PNISR	HUVEC	48	15.5766	2.2871e-141	0	1
SMARCE1	CTSB	HUVEC	48	3.28052	1.89397e-17	0	1
XRCC6	RBBP8	shared	48	4.20407	3.02555e-26	0	1
XRCC6	MCM4	HEK	48	2.33225	5.98473e-09	0	1
FLOT1	EIF4A1	shared	48	2.69414	5.0445e-12	0	1
TRAP1	HNRNPA1	HEK	48	2.24233	3.95926e-08	0	1
MCL1	APP	HUVEC	48	4.17949	7.31609e-26	0	1
MCL1	EWSR1	HUVEC	48	10.6847	3.59574e-91	0	1
CTSB	COL13A1	HUVEC	48	7.44088	1.25029e-58	0	1
SMARCE1	ATRX	HUVEC	48	2.78369	6.86635e-13	0	1
SMARCE1	CARD8	HUVEC	48	7.00374	3.84702e-54	0	1
XRCC6	DST	shared	48	1.59336	0.00235495	0	1
RTF1	ANKRD11	HUVEC	48	11.176	2.43219e-96	0	1
XRCC6	DNAJC2	shared	48	3.00026	7.64171e-15	0	1
XRCC6	PSAT1	HEK	48	2.5798	4.48125e-11	0	1
SMARCE1	ECH1	shared	47	5.74835	1.0842e-40	0	1
XRCC6	MYL12B	shared	47	3.05539	4.73162e-15	0	1
DDX5	CIRBP	shared	47	2.52188	2.2498e-10	0	1
SMARCE1	FAM133B	shared	47	2.11257	5.08762e-07	0	1
DDX5	CYB5B	shared	47	1.79711	0.000115741	0	1
XRCC6	TMA16	shared	47	1.69633	0.000568557	0	1
SMARCE1	RFC4	shared	47	1.8562	4.38471e-05	0	1
SMARCE1	PSAP	shared	47	2.95602	3.59128e-14	0	1
SMARCE1	EIF3A	shared	47	1.50996	0.0084386	0	1
XRCC6	ETF1	shared	47	3.29974	2.8657e-17	0	1
SMARCE1	ADD3	shared	47	3.86675	1.47496e-22	0	1
XRCC6	PRPF8	shared	47	2.11843	4.60323e-07	0	1
XRCC6	MTIF3	shared	47	2.12011	4.46561e-07	0	1
XRCC6	IK	shared	47	2.39891	2.44792e-09	0	1
XRCC6	CWC27	shared	47	2.63903	2.24038e-11	0	1
XRCC6	COPB2	shared	47	2.01927	2.69937e-06	0	1
UBE2E2	ABCC9	shared	47	34.7366	0	0	1
DDX5	ARFGAP3	shared	47	2.87029	2.11181e-13	0	1
XRCC6	RNF40	shared	47	1.79507	0.000119733	0	1
TMOD2	NPM1	shared	47	2.79567	2.85089e-12	0	1
XRCC6	ARL6IP4	shared	47	1.8322	6.53716e-05	0	1
KIF3A	CALD1	HUVEC	47	4.64743	6.24408e-30	0	1
ZBTB38	PTMA	HUVEC	47	2.37596	5.44309e-09	0	1
DDX5	CTNNAL1	shared	47	2.93287	5.87179e-14	0	1
DDX5	CKAP5	shared	46	2.39437	3.98394e-09	0	1
XRCC6	DEPDC1B	shared	46	4.62298	4.12688e-29	0	1
XRCC6	LRRFIP1	shared	46	1.99656	5.15218e-06	0	1
DDX5	C9orf78	Jurkat	46	3.22643	2.83723e-16	0	1
DDX5	AMD1	shared	46	3.40283	7.43361e-18	0	1
XRCC6	PIGH	shared	46	11.8889	5.69481e-99	0	1
DDX5	CALM2	shared	46	1.5305	0.0070196	0	1
SMARCE1	RPL17-C18orf32	shared	46	1.84903	6.00501e-05	0	1
XRCC6	NARS	shared	46	2.5528	1.96794e-10	0	1
XRCC6	TFDP2	shared	46	1.89196	2.98604e-05	0	1
SMARCE1	DNMT1	shared	46	1.5864	0.00325287	0	1
POLI	HMGB1	shared	46	2.23983	9.18154e-08	0	1
XRCC6	AIMP1	shared	46	2.86806	4.06273e-13	0	1
SMARCE1	PSMC1	shared	46	2.30614	2.04861e-08	0	1
TDRKH	2002-09-01	shared	46	2.71533	1.04666e-11	0	1
SMARCE1	EBNA1BP2	shared	46	1.38292	0.0448425	0	1
XRCC6	MAP4	HUVEC	46	2.60608	7.03545e-11	0	1
DDX5	BCAT1	shared	46	3.1886	6.163e-16	0	1
XRCC6	ERGIC2	shared	46	2.75163	4.08989e-12	0	1
XRCC6	SMC5	shared	46	2.84386	6.58095e-13	0	1
TFCP2	HNRNPA2B1	shared	46	2.79542	3.58634e-12	0	1
IQCB1	HNRNPH1	shared	46	2.17721	2.22466e-07	0	1
TRAP1	2002-09-01	HEK	46	2.6776	2.17015e-11	0	1
XRCC6	ARCN1	shared	46	1.50995	0.009235	0	1
XRCC6	TOMM20	HEK	46	2.36046	7.5386e-09	0	1
RTF1	MYH9	HUVEC	46	4.31898	3.54017e-26	0	1
XRCC6	LAMC1	shared	46	2.43203	1.96664e-09	0	1
XRCC6	XPC	shared	46	4.34667	1.59304e-26	0	1
FADS2	APLP2	HUVEC	46	3.992	3.64912e-23	0	1
SMARCE1	PRPF8	shared	45	3.24137	4.39691e-16	0	1
XRCC6	BAZ1A	shared	45	2.27752	4.99763e-08	0	1
SMARCE1	NSRP1	shared	45	3.02578	3.26385e-14	0	1
XRCC6	PPIG	shared	45	1.83635	8.95167e-05	0	1
SMARCE1	ABCC9	shared	45	2.3238	2.14866e-08	0	1
XRCC6	CCNH	shared	45	2.8092	2.33334e-12	0	1
XRCC6	VDAC2	shared	45	1.77382	0.000236809	0	1
RPS26	RPL34	shared	45	3.91847	4.7204e-22	0	1
RPRD2	HNRNPA2B1	shared	45	2.6847	4.84165e-11	0	1
IKZF1	HSP90AB1	Jurkat	45	3.46591	8.85079e-18	0	1
XRCC6	NDUFB9	shared	45	3.40622	1.62509e-17	0	1
XRCC6	ARPC5	shared	45	1.88371	4.21048e-05	0	1
SMARCE1	HAT1	Jurkat	45	2.2237	1.29758e-07	0	1
DDX6	DBI	shared	45	5.5073	9.86058e-37	0	1
TESPA1	PTMA	Jurkat	45	1.75956	0.000327501	0	1
XRCC6	CD59	HUVEC	45	2.27544	5.18838e-08	0	1
XRCC6	PRPF6	shared	45	2.4627	1.69344e-09	0	1
XRCC6	RPAP3	shared	45	1.72307	0.000510724	0	1
XRCC6	ERBIN	shared	45	3.24076	4.5941e-16	0	1
CTSB	AHNAK2	HUVEC	45	5.71862	9.30998e-39	0	1
XRCC6	COL13A1	HUVEC	45	2.3808	7.67178e-09	0	1
RTF1	MACF1	HUVEC	45	8.62864	4.32704e-66	0	1
KIF3A	CCT3	shared	45	3.3814	2.88188e-17	0	1
MCL1	CAPN2	HUVEC	45	18.4968	1.6739e-160	0	1
SMARCE1	SAFB	HUVEC	45	2.33236	1.83921e-08	0	1
CTSB	BMS1	shared	45	4.37042	3.11746e-26	0	1
NEK6	HNRNPA2B1	HUVEC	45	2.21736	2.03844e-07	0	1
FAM208A	CCDC66	shared	44	39.0065	0	0	1
XRCC6	SGO2	shared	44	4.64863	4.02888e-28	0	1
SMARCE1	BCAS2	Jurkat	44	3.35093	1.0887e-16	0	1
DDX5	DCAF13	shared	44	2.46936	2.30132e-09	0	1
XRCC6	BRIX1	shared	44	1.77461	0.000277478	0	1
SMARCE1	PTPRC	Jurkat	44	1.68327	0.00105769	0	1
TMEM258	HSP90AB1	shared	44	4.76657	1.39936e-28	0	1
SMARCE1	CDC123	Jurkat	44	1.74361	0.00043943	0	1
SMARCE1	CCT6A	shared	44	1.56902	0.00512688	0	1
RPS26	ARHGDIB	Jurkat	44	4.34634	2.17424e-25	0	1
XRCC6	SBDS	shared	44	2.0602	2.96e-06	0	1
UBAC2	HSPA8	shared	44	2.15557	6.68125e-07	0	1
SMARCE1	CCT7	shared	44	1.93183	2.40655e-05	0	1
XRCC6	DEK	shared	44	1.84226	9.895e-05	0	1
LPP	GALNT18	shared	44	72.519	0	0	1
SMARCE1	LARP4	shared	44	3.6534	2.58796e-19	0	1
XRCC6	MYH10	shared	44	1.62656	0.00235303	0	1
XRCC6	MRPL3	HEK	44	2.69979	3.27315e-11	0	1
XRCC6	CHCHD3	shared	44	2.37487	1.27002e-08	0	1
DDX5	ADD3	shared	44	2.50829	1.13151e-09	0	1
KIF3A	EIF4A1	shared	44	1.74312	0.000454109	0	1
FAM208A	ACTR2	shared	44	4.11333	2.70811e-23	0	1
DDX39B	ALDOA	shared	44	5.62657	4.79112e-37	0	1
XRCC6	AMD1	shared	44	2.94753	2.9614e-13	0	1
SMARCE1	ALDOA	shared	44	1.6374	0.00202171	0	1
BAX	AKAP12	HUVEC	44	5.07031	5.90908e-32	0	1
FLOT1	COL13A1	HUVEC	44	26.5874	2.3056e-233	0	1
XRCC6	FLNB	shared	44	1.71321	0.000687768	0	1
CTSB	AP1AR	HUVEC	44	22.1132	3.16858e-191	0	1
CTSB	CCPG1	HUVEC	44	6.29679	3.06743e-43	0	1
XRCC6	GLO1	HEK	44	2.51526	9.99938e-10	0	1
XRCC6	RWDD1	shared	43	3.5474	5.60302e-18	0	1
CLUAP1	CACYBP	shared	43	2.12942	1.26447e-06	0	1
TDRKH	RPL17	shared	43	3.78624	7.06547e-20	0	1
XRCC6	DCP2	shared	43	5.49514	5.44131e-35	0	1
XRCC6	ABCE1	shared	43	2.62432	2.20374e-10	0	1
SMARCE1	DKC1	shared	43	2.46231	3.99429e-09	0	1
RPS26	HMGB2	shared	43	2.26769	1.2614e-07	0	1
XRCC6	MPC2	shared	43	3.74724	1.11101e-19	0	1
XRCC6	DYNC1LI1	shared	43	4.24124	6.0474e-24	0	1
SMARCE1	NCAPG	shared	43	2.65306	1.28714e-10	0	1
XRCC6	VDAC1	shared	43	1.73128	0.000617469	0	1
XRCC6	HACD3	shared	43	2.44303	5.68482e-09	0	1
XRCC6	CEP152	shared	43	4.9393	4.5847e-30	0	1
SMARCE1	LDHA	shared	43	2.06684	3.46921e-06	0	1
CLUAP1	CALR	shared	43	2.46358	4.01891e-09	0	1
IQCB1	GNL3	shared	43	3.22996	2.67662e-15	0	1
DDX5	CDC5L	shared	43	2.65108	1.34845e-10	0	1
XRCC6	SDAD1	Jurkat	43	7.00006	1.85815e-48	0	1
FAM208A	EIF4A1	shared	43	2.04916	4.87279e-06	0	1
XRCC6	ATXN3	shared	43	3.42402	6.19133e-17	0	1
XRCC6	GLRX3	shared	43	2.50099	2.02964e-09	0	1
RTF1	HNRNPU	HUVEC	43	5.14515	8.09889e-32	0	1
SMARCE1	AHCY	shared	43	1.70977	0.000838039	0	1
TRIM38	HNRNPA3	HUVEC	43	12.213	5.36205e-94	0	1
WBP2	NCL	shared	43	12.9359	1.38001e-99	0	1
XRCC6	CDC45	shared	43	2.32061	4.84781e-08	0	1
DDX5	AHNAK2	HUVEC	43	2.06074	3.84595e-06	0	1
ZBTB38	UBAP2L	HUVEC	43	36.9518	0	0	1
MYO9B	FN1	HUVEC	43	14.324	3.81825e-112	0	1
RTF1	RAI14	HUVEC	43	24.491	8.08773e-209	0	1
TRAP1	NAP1L1	shared	43	3.67196	6.58332e-19	0	1
HCLS1	CALU	HUVEC	43	4.34334	8.43871e-25	0	1
RTF1	MAP4K4	HUVEC	43	4.54205	1.68344e-26	0	1
XRCC6	SAFB	shared	43	1.39698	0.0456645	0	1
XRCC6	CDK11B	shared	43	3.21798	3.29924e-15	0	1
XRCC6	JUN	shared	43	1.48463	0.0164902	0	1
SMARCE1	ILF3	shared	43	1.75869	0.000414449	0	1
XRCC6	CTNNAL1	shared	43	2.43191	6.91926e-09	0	1
ORMDL3	EEF2	shared	43	2.20939	3.51012e-07	0	1
XRCC6	RHOT1	HUVEC	42	15.1988	1.4092e-119	0	1
XRCC6	PRDX3	shared	42	2.81406	1.20789e-11	0	1
IKZF1	HSPA8	Jurkat	42	3.37167	6.41476e-16	0	1
XRCC6	SMC4	shared	42	1.51098	0.0130641	0	1
SMARCE1	PSMD4	shared	42	1.58228	0.00535674	0	1
CLUAP1	ARHGDIB	shared	42	2.75511	3.5528e-11	0	1
XRCC6	ENSA	shared	42	2.03302	7.85333e-06	0	1
SMARCE1	BUB3	shared	42	2.62159	3.75362e-10	0	1
SMARCE1	HDAC1	shared	42	1.80536	0.000249744	0	1
XRCC6	ATF4	shared	42	2.14753	1.24969e-06	0	1
XRCC6	GARS	shared	42	4.14143	1.44741e-22	0	1
DDX6	CALM3	shared	42	8.45258	2.14672e-60	0	1
DDX39B	CCT3	shared	42	2.15404	1.1401e-06	0	1
DDX39B	CSDE1	shared	42	2.65413	2.16672e-10	0	1
TRAP1	RPS15	shared	42	4.22841	3.67014e-23	0	1
TRIM38	PTMA	shared	42	3.06193	2.64865e-13	0	1
KMT5A	HSPA8	Jurkat	42	5.21836	4.07706e-31	0	1
XRCC6	MTREX	shared	42	2.76072	3.16665e-11	0	1
MCL1	HNRNPK	shared	42	3.00193	4.57565e-13	0	1
XRCC6	FARSB	shared	42	1.92502	4.20496e-05	0	1
XRCC6	SINHCAF	shared	42	3.04766	1.67484e-13	0	1
SMARCE1	HMGN1	shared	42	2.37656	2.69471e-08	0	1
XRCC6	COPS4	shared	42	3.43877	1.09455e-16	0	1
ME2	HSPA8	shared	42	2.70828	1.05058e-10	0	1
XRCC6	FAM192A	shared	42	2.8666	4.6513e-12	0	1
MCL1	FUS	HUVEC	42	7.12043	2.4445e-48	0	1
SMARCE1	RPL27	shared	42	2.19316	5.87663e-07	0	1
XRCC6	TSN	shared	42	2.38985	2.16746e-08	0	1
XRCC6	PPFIBP1	shared	42	2.69161	1.09482e-10	0	1
XRCC6	KNL1	Jurkat	42	3.44093	1.05066e-16	0	1
XRCC6	CDC5L	shared	42	2.34416	4.72539e-08	0	1
TDRKH	RPL35	shared	42	4.93241	3.62866e-29	0	1
XRCC6	CCDC90B	shared	42	2.99885	4.12419e-13	0	1
KAT5	HNRNPR	shared	42	4.42222	8.14013e-25	0	1
XRCC6	PSMG1	shared	42	4.49651	1.37474e-25	0	1
SMARCE1	CAPN2	HUVEC	42	1.9685	2.14667e-05	0	1
HCLS1	ANKRD11	HUVEC	42	7.77912	2.57331e-54	0	1
USP38	HNRNPA2B1	shared	42	2.35711	5.57312e-08	0	1
RTF1	CALD1	HUVEC	42	5.98437	2.03502e-38	0	1
FADS1	APP	HUVEC	42	4.74698	1.48066e-27	0	1
XRCC6	LAMB1	HUVEC	42	1.94094	3.29607e-05	0	1
LPP	FSTL1	HUVEC	42	3.82801	5.9544e-20	0	1
XRCC6	RPS11	HEK	42	4.03076	1.24892e-21	0	1
DDX5	CD63	shared	42	1.80133	0.000265282	0	1
SPOUT1	KYAT1	shared	42	4713.98	0	0	1
XRCC6	SRRT	shared	42	2.56643	1.00855e-09	0	1
DDX6	CCT3	HEK	42	2.40248	1.78363e-08	0	1
TRAP1	EIF4A1	HEK	42	3.48504	5.91471e-17	0	1
XRCC6	DDX52	shared	41	2.56555	1.64539e-09	0	1
SMARCE1	DDX18	shared	41	2.15452	1.50833e-06	0	1
SMARCE1	GPATCH4	shared	41	2.21888	5.36103e-07	0	1
KAT5	HSPA8	shared	41	1.94188	4.4089e-05	0	1
RPS26	LDHB	shared	41	2.36328	5.26063e-08	0	1
XRCC6	RPLP1	shared	41	1.94562	3.86253e-05	0	1
SMARCE1	EIF4B	shared	41	1.74375	0.000709986	0	1
TDRKH	RPS15	shared	41	4.18704	2.69356e-22	0	1
RPS26	HSP90AA1	Jurkat	41	2.90464	4.54772e-12	0	1
XRCC6	MBNL1	shared	41	2.48338	6.69587e-09	0	1
XRCC6	CKAP5	shared	41	1.93542	4.50022e-05	0	1
XRCC6	LARP1	shared	41	4.24735	6.24343e-23	0	1
RPS26	HNRNPC	shared	41	3.26919	6.20283e-15	0	1
XRCC6	LARS2	shared	41	12.9532	1.7891e-97	0	1
XRCC6	FAM32A	shared	41	2.59333	1.02026e-09	0	1
XRCC6	PPA1	shared	41	1.81966	0.000244841	0	1
DDX5	BRIX1	shared	41	1.83011	0.000210588	0	1
XRCC6	C9orf78	shared	41	2.60776	7.95353e-10	0	1
XRCC6	TAF7	shared	41	2.48371	6.65862e-09	0	1
CEP95	ARHGDIB	Jurkat	41	3.26832	6.10874e-15	0	1
XRCC6	PHB	shared	41	3.17366	3.3668e-14	0	1
DDX5	ANP32A	shared	41	1.62073	0.00367367	0	1
DDX5	DDX1	shared	41	2.03718	9.55967e-06	0	1
SENP7	RPL18A	Jurkat	41	85.5598	0	0	1
XRCC6	TIPRL	shared	41	1.99746	1.76244e-05	0	1
DDX5	ADSS	shared	41	4.24916	5.91682e-23	0	1
DDX5	BRD2	shared	41	6.75526	3.50671e-44	0	1
XRCC6	ODF2L	shared	41	1.43942	0.0325478	0	1
XRCC6	ANP32A	shared	41	1.46654	0.0239839	0	1
XRCC6	NGLY1	shared	41	2.98729	9.82176e-13	0	1
XRCC6	SRSF10	shared	41	2.07589	5.24825e-06	0	1
DDX5	CDC27	shared	41	3.13027	7.35849e-14	0	1
TRAP1	RPL26	shared	41	3.46476	2.03687e-16	0	1
TDRKH	CCT5	shared	41	3.55975	3.53381e-17	0	1
UBE2E2	RPL6	shared	41	2.10642	3.76111e-06	0	1
SMARCE1	HK1	shared	41	3.73628	9.56074e-19	0	1
FAM208A	APLP2	shared	41	3.32633	2.2296e-15	0	1
CTSB	ANKRD11	HUVEC	41	2.42392	1.81386e-08	0	1
DDX5	COL4A1	HUVEC	41	1.96285	2.97632e-05	0	1
MCL1	EEF2	shared	41	2.50287	5.37587e-09	0	1
XRCC6	DBN1	shared	41	1.57791	0.00632694	0	1
ORMDL3	MYH9	HUVEC	41	3.93187	2.89509e-20	0	1
FAM208A	CNBP	shared	41	1.89791	8.12741e-05	0	1
XRCC6	CCDC82	Jurkat	40	2.64699	6.70346e-10	0	1
XRCC6	ERCC3	shared	40	4.9002	1.01599e-27	0	1
RPS26	NDUFS5	shared	40	5.49005	1.34442e-32	0	1
XRCC6	WDR48	shared	40	6.73115	6.6997e-43	0	1
RTF1	RPL17	shared	40	2.38961	5.21952e-08	0	1
XRCC6	CHD6	shared	40	5.14325	1.02123e-29	0	1
XRCC6	SKA2	shared	40	4.74459	1.91343e-26	0	1
RPRD2	PTMA	shared	40	2.86205	2.94635e-11	0	1
SMARCE1	RBM25	shared	40	2.03293	1.32313e-05	0	1
XRCC6	PSMD10	shared	40	8.43096	3.87395e-57	0	1
XRCC6	MAPRE2	shared	40	2.26782	3.46759e-07	0	1
XRCC6	SRSF7	shared	40	2.7063	2.44631e-10	0	1
XRCC6	JPT1	shared	40	5.67378	4.22318e-34	0	1
XRCC6	UTP11	shared	40	1.61238	0.00461149	0	1
SMARCE1	PCNP	shared	40	3.46623	3.55977e-16	0	1
SMARCE1	GNL2	shared	40	1.62619	0.00387188	0	1
XRCC6	MCFD2	shared	40	1.7561	0.000707268	0	1
XRCC6	TRIP12	shared	40	1.47647	0.0232197	0	1
DDX5	CDC45	shared	40	2.3892	4.87697e-08	0	1
SMARCE1	HNRNPH2	shared	40	3.72856	2.97135e-18	0	1
STMN3	PTMA	shared	40	2.44618	2.70061e-08	0	1
SMARCE1	ABRACL	shared	40	2.47292	1.2226e-08	0	1
XRCC6	HEXB	shared	40	1.99778	2.25105e-05	0	1
TDRKH	HSP90AB1	shared	40	1.91452	8.23855e-05	0	1
UBE2E2	DTNB	shared	40	79.9521	0	0	1
XRCC6	PSMD13	shared	40	3.27667	1.12018e-14	0	1
SMARCE1	SARS	shared	40	1.53468	0.0118533	0	1
XRCC6	AK6	shared	40	2.53777	4.20764e-09	0	1
SMARCE1	NMD3	shared	40	3.75359	1.8766e-18	0	1
SMARCE1	MYH10	shared	40	2.3658	7.09256e-08	0	1
CTSB	ANKRD1	HUVEC	40	6.54982	1.57088e-41	0	1
SMARCE1	DCTN1	shared	40	1.81363	0.000319984	0	1
FADS2	ANKRD11	HUVEC	40	8.36251	1.08341e-56	0	1
KIF3A	CD59	HUVEC	40	16.3113	1.32182e-124	0	1
XRCC6	CNN3	shared	40	3.20311	4.166e-14	0	1
ORMDL3	EWSR1	shared	40	7.516	1.70373e-49	0	1
TRAP1	RPL3	HEK	40	3.85896	3.69176e-19	0	1
XRCC6	TOMM5	Jurkat	39	2.39664	6.49192e-08	0	1
XRCC6	ATP5F1C	shared	39	1.70172	0.00169614	0	1
XRCC6	PLRG1	shared	39	2.07482	9.30993e-06	0	1
SMARCE1	ATP5PF	shared	39	2.67969	6.39143e-10	0	1
XRCC6	PTPN2	shared	39	3.35483	6.24655e-15	0	1
SMARCE1	RPS3A	shared	39	1.72837	0.00119858	0	1
XRCC6	ANAPC15	shared	39	2.14817	3.09738e-06	0	1
SMARCE1	C11orf58	shared	39	1.75456	0.000849586	0	1
SMARCE1	CHMP2A	Jurkat	39	5.45359	1.48463e-31	0	1
SMARCE1	RPL15	shared	39	1.68392	0.00212663	0	1
DDX5	CYCS	shared	39	1.76442	0.000746598	0	1
XRCC6	WARS	shared	39	3.15937	1.88408e-13	0	1
XRCC6	MAK16	shared	39	2.7102	3.90897e-10	0	1
IQCB1	HNRNPDL	shared	39	3.35388	6.38867e-15	0	1
DDX5	BZW1	shared	39	1.88585	0.000142434	0	1
SMARCE1	SMARCC2	shared	39	2.36587	1.04858e-07	0	1
XRCC6	RPL27A	shared	39	1.93555	7.07164e-05	0	1
UBAC2	RPS4X	shared	39	1.65871	0.00305965	0	1
DDX5	ARPC3	shared	39	2.77725	1.26942e-10	0	1
XRCC6	CHD4	shared	39	1.52899	0.0139622	0	1
RPS26	HSP90B1	shared	39	3.45468	1.12763e-15	0	1
XRCC6	PNPT1	shared	39	3.53974	2.40111e-16	0	1
XRCC6	UQCRH	shared	39	5.52375	4.609e-32	0	1
IKZF1	HNRNPA2B1	Jurkat	39	1.50689	0.0189283	0	1
SMARCE1	ANKRD36	shared	39	5.00632	6.00152e-28	0	1
HCLS1	CCT5	shared	39	1.82449	0.000341266	0	1
XRCC6	GPALPP1	shared	39	3.97119	1.07669e-19	0	1
ZBTB38	ELOC	HUVEC	39	80.9701	0	0	1
XRCC6	CDCA8	shared	39	8.53477	1.3868e-56	0	1
DDX6	ACTB	shared	39	3.67813	2.04185e-17	0	1
XRCC6	CHORDC1	Jurkat	39	1.42006	0.0460476	0	1
XRCC6	RB1CC1	shared	39	5.09322	1.341e-28	0	1
XRCC6	HSPE1	shared	39	2.00586	2.56869e-05	0	1
XRCC6	DYNC1I2	shared	39	2.28644	3.69248e-07	0	1
SMARCE1	PPP4R3B	shared	39	2.94597	7.21276e-12	0	1
XRCC6	TASP1	shared	39	7.96562	6.28364e-52	0	1
FAM208A	CCT5	shared	39	1.92037	9.04986e-05	0	1
XRCC6	SRP19	shared	39	2.89971	1.61734e-11	0	1
SMARCE1	ENSA	shared	39	3.01908	2.06462e-12	0	1
SMARCE1	GPATCH8	shared	39	3.59486	8.67732e-17	0	1
XRCC6	UBE2V2	shared	39	2.46771	2.07908e-08	0	1
SMARCE1	MRPS5	shared	39	1.98911	3.26226e-05	0	1
XRCC6	PAPOLA	shared	39	2.66409	8.40017e-10	0	1
XRCC6	ARPP19	shared	39	2.88204	2.18227e-11	0	1
IQCB1	HSPA9	HEK	39	4.21317	1.31553e-21	0	1
XRCC6	LAS1L	shared	39	1.47588	0.0253567	0	1
XRCC6	PSPC1	shared	39	2.26454	5.1928e-07	0	1
XRCC6	SH3GLB1	shared	39	2.3119	2.47855e-07	0	1
XRCC6	U2AF2	shared	39	2.73344	2.65415e-10	0	1
SMARCE1	LAMB1	HUVEC	39	2.88236	2.12837e-11	0	1
DDX6	APP	HUVEC	39	1.48714	0.0225335	0	1
FAM114A1	APLP2	HUVEC	39	6.24237	1.06383e-37	0	1
SMARCE1	NRP1	HUVEC	39	2.91635	1.19463e-11	0	1
ME2	APLP2	HUVEC	39	7.22679	1.22553e-45	0	1
KIF3A	HMGB3	shared	39	5.95953	1.24363e-35	0	1
FADS2	CCT5	shared	39	2.05764	1.25154e-05	0	1
SMARCE1	CD44	HUVEC	39	4.61953	7.52146e-25	0	1
FADS2	CNBP	shared	39	1.93613	7.26709e-05	0	1
DDX5	ATXN3	shared	38	3.35227	1.4661e-14	0	1
PSMD5	HSPA8	shared	38	3.14307	7.44628e-13	0	1
SMARCE1	RPN2	shared	38	4.6854	9.41526e-25	0	1
XRCC6	ITGB3BP	shared	38	2.18845	2.31516e-06	0	1
XRCC6	SRPK1	shared	38	2.15505	3.80048e-06	0	1
DDX5	BCAS2	shared	38	2.0091	3.15383e-05	0	1
XRCC6	SHOC2	shared	38	5.04569	1.60433e-27	0	1
MCL1	EIF4A1	shared	38	2.62781	2.79142e-09	0	1
SKIV2L	PTMA	shared	38	4.37701	1.42979e-21	0	1
DDX5	ABCF1	shared	38	3.00224	5.4274e-12	0	1
IQCB1	CACYBP	shared	38	2.11053	7.41675e-06	0	1
XRCC6	RPS23	shared	38	1.80515	0.00051902	0	1
SMARCE1	RPL9	shared	38	1.97056	5.42165e-05	0	1
DDX5	AZIN1	shared	38	4.11639	2.47342e-20	0	1
XRCC6	ABI1	shared	38	1.96064	6.25642e-05	0	1
PBX2	NPM1	shared	38	5.77392	1.18287e-30	0	1
KAT5	CCT5	shared	38	3.1374	6.70603e-13	0	1
XRCC6	LSM7	shared	38	6.90678	3.36105e-42	0	1
XRCC6	ADSL	shared	38	3.62418	1.375e-16	0	1
RTF1	NCL	shared	38	2.33326	2.74902e-07	0	1
SPOUT1	RPL21	shared	38	3.28697	7.48464e-14	0	1
DDX5	ATAD2	shared	38	2.41299	7.52363e-08	0	1
XRCC6	ILF2	shared	38	2.77821	2.20741e-10	0	1
XRCC6	GHITM	shared	38	3.16231	3.72304e-13	0	1
DDX6	ARHGDIB	Jurkat	38	2.75337	3.35275e-10	0	1
XRCC6	SMU1	shared	38	4.66852	1.38787e-24	0	1
XRCC6	ERAP2	Jurkat	38	3.58333	2.78776e-16	0	1
XRCC6	KPNA1	shared	38	3.94088	5.5058e-19	0	1
XRCC6	MZT1	shared	38	2.60065	3.89788e-09	0	1
XRCC6	DBNL	shared	38	3.9753	3.00958e-19	0	1
ORMDL3	NAP1L1	shared	38	2.27871	6.31774e-07	0	1
XRCC6	SELENOF	shared	38	1.42941	0.0447752	0	1
XRCC6	ACTR3	shared	38	1.44981	0.0362537	0	1
XRCC6	EIF4A3	shared	38	3.69397	4.09717e-17	0	1
TRAP1	RPL21	shared	38	1.60383	0.00672707	0	1
XRCC6	CLINT1	shared	38	1.56862	0.00978977	0	1
UBE2E2	RPL22	shared	38	6.0291	5.23298e-35	0	1
DDX5	CENPU	shared	38	2.96899	9.44377e-12	0	1
TDRKH	GOSR1	shared	38	77.5104	0	0	1
TFCP2	NPM1	shared	38	1.6397	0.00474535	0	1
XRCC6	RIF1	shared	38	2.179	2.66479e-06	0	1
CTSB	CANX	HUVEC	38	1.58334	0.0082548	0	1
XRCC6	GOLIM4	shared	38	1.94209	8.103e-05	0	1
LPP	HYOU1	HUVEC	38	9.86673	3.4805e-66	0	1
FADS2	CTNND1	HUVEC	38	98.729	0	0	1
CTSB	CD9	HUVEC	38	3.12416	6.87543e-13	0	1
DDX6	CEP170	HUVEC	38	9.60549	4.5843e-64	0	1
FLOT1	CALD1	HUVEC	38	5.34715	7.50037e-30	0	1
XRCC6	FXR1	shared	38	2.11788	6.56828e-06	0	1
KAT5	EEF2	shared	38	2.68813	1.08873e-09	0	1
WBP2	RPL6	shared	38	4.84883	2.80667e-25	0	1
XRCC6	C1QBP	HEK	38	2.06989	1.32082e-05	0	1
XRCC6	PDCD5	HEK	38	2.42855	5.92149e-08	0	1
SMARCE1	BOLA2-SMG1P6	Jurkat	37	6.4546	1.03803e-37	0	1
XRCC6	CCNC	shared	37	5.11179	2.50624e-27	0	1
SMARCE1	ARIH2	shared	37	3.24801	1.83373e-13	0	1
XRCC6	NBN	shared	37	1.92148	0.000134674	0	1
XRCC6	DDX1	shared	37	1.66738	0.00345487	0	1
PRKCQ	HMGB1	Jurkat	37	3.58415	1.8097e-15	0	1
SMARCE1	API5	shared	37	1.46683	0.0327783	0	1
RERE	EIF4A1	shared	37	5.43785	1.73525e-29	0	1
XRCC6	USP15	shared	37	3.85855	6.63641e-18	0	1
SMARCE1	ANLN	shared	37	3.61198	4.15812e-16	0	1
UBAC2	RPL3	shared	37	3.56357	1.18818e-15	0	1
XRCC6	TAF12	shared	37	10.3735	5.07186e-68	0	1
RTF1	CEP170	shared	37	17.6946	3.71228e-126	0	1
XRCC6	UBE2V1	shared	37	1.46581	0.0331512	0	1
TAP2	RPS4X	shared	37	3.12895	2.04497e-12	0	1
DDX5	CBX3	shared	37	1.86919	0.000270048	0	1
DDX5	CCPG1	shared	37	2.00253	4.45312e-05	0	1
XRCC6	RPS20	shared	37	2.28102	8.22543e-07	0	1
TMEM258	HNRNPA2B1	shared	37	2.00912	4.92267e-05	0	1
SMARCE1	FTL	shared	37	2.24914	1.30687e-06	0	1
SMARCE1	NRDC	shared	37	3.73041	5.59678e-17	0	1
DDX5	CTNNA1	shared	37	3.31771	5.89651e-14	0	1
XRCC6	RFC1	shared	37	1.93574	0.00011112	0	1
XRCC6	CAP1	shared	37	1.48001	0.0285897	0	1
XRCC6	RARS2	shared	37	1.52766	0.0171664	0	1
DDX5	CCDC90B	shared	37	2.92738	3.53613e-11	0	1
UBE2E2	BCLAF1	shared	37	10.9668	1.58569e-72	0	1
XRCC6	CASP8AP2	Jurkat	37	2.23503	1.61965e-06	0	1
XRCC6	EIF2S3	shared	37	2.40219	1.34101e-07	0	1
TRAP1	HNRNPH1	HEK	37	4.76515	1.37569e-24	0	1
XRCC6	VAMP7	shared	37	6.91473	3.53702e-41	0	1
SPOUT1	HNRNPA1	shared	37	3.55221	2.03559e-15	0	1
POLG2	NPM1	shared	37	3.91715	2.25123e-17	0	1
XRCC6	U2AF1L5	shared	37	2.08344	1.43861e-05	0	1
XRCC6	SDCBP	shared	37	1.82741	0.000467	0	1
BAX	ANKRD11	HUVEC	37	4.66871	5.40346e-24	0	1
SMARCE1	NFE2L1	shared	37	4.58389	2.32258e-23	0	1
CTSB	BAX	HUVEC	37	9.94134	4.71213e-65	0	1
HCLS1	ANXA2	HUVEC	37	5.77624	1.97438e-32	0	1
DDX5	CRIM1	HUVEC	37	2.98508	1.38987e-11	0	1
FAM114A1	APP	HUVEC	37	4.40014	8.20381e-22	0	1
SMARCE1	CTSL	shared	37	4.15246	4.09493e-20	0	1
FADS2	CALD1	HUVEC	37	4.73272	1.98218e-24	0	1
DDX5	CDC42BPB	HUVEC	37	4.54877	4.52959e-23	0	1
FADS2	ECE1	HUVEC	37	14.2113	1.19837e-98	0	1
XRCC6	ASPH	shared	37	1.85207	0.000338634	0	1
XRCC6	AZIN1	HEK	37	3.62885	3.25545e-16	0	1
UBE2E2	RPS4X	HEK	37	2.14014	7.24349e-06	0	1
XRCC6	PPIB	shared	36	3.6826	3.45521e-16	0	1
SMARCE1	NIFK	shared	36	1.45934	0.0382714	0	1
SMARCE1	RBM34	shared	36	3.42288	2.3357e-14	0	1
SMARCE1	MAP4	shared	36	3.27318	2.6421e-13	0	1
XRCC6	BPTF	shared	36	2.06222	2.55236e-05	0	1
XRCC6	PPWD1	shared	36	1.98374	7.38004e-05	0	1
XRCC6	SUMO2	shared	36	2.40836	1.83976e-07	0	1
SMARCE1	MIA3	shared	36	3.72544	1.63538e-16	0	1
XRCC6	PARP2	shared	36	4.06463	6.16052e-19	0	1
SMARCE1	ATP5F1C	shared	36	2.51284	3.85038e-08	0	1
XRCC6	ATP5PO	shared	36	1.92853	0.000153386	0	1
RPS26	PRPF40A	shared	36	2.75908	9.47674e-10	0	1
XRCC6	EIF3M	shared	36	1.89347	0.000242331	0	1
XRCC6	IARS	shared	36	1.88225	0.000280209	0	1
XRCC6	SMC1B	Jurkat	36	5.89415	1.93744e-32	0	1
RPS26	PDIA6	shared	36	2.57463	1.58599e-08	0	1
UBAC2	HNRNPA1	shared	36	1.6829	0.00343241	0	1
XRCC6	RPL18	shared	36	2.23494	2.27887e-06	0	1
SMARCE1	CLDND1	shared	36	4.32318	7.60846e-21	0	1
XRCC6	ARL6IP1	shared	36	1.74673	0.00153699	0	1
TESPA1	RPS15	Jurkat	36	5.00371	1.2559e-25	0	1
SMARCE1	MTCH2	shared	36	3.07457	6.372e-12	0	1
KAT5	HSP90AA1	shared	36	4.95529	2.28464e-25	0	1
XRCC6	TUBA1B	shared	36	2.23706	2.21106e-06	0	1
XRCC6	BAZ1B	shared	36	2.74337	1.16885e-09	0	1
IQCB1	ABRACL	Jurkat	36	8.67332	1.27859e-53	0	1
XRCC6	EFTUD2	shared	36	3.17374	1.34176e-12	0	1
XRCC6	PRDX1	shared	36	2.56563	1.76111e-08	0	1
TDRKH	ACTB	shared	36	9.48291	1.66959e-59	0	1
SMARCE1	DLD	shared	36	1.73823	0.0017006	0	1
SMARCE1	GPBP1	shared	36	2.25068	1.80681e-06	0	1
STMN3	NUCB2	Jurkat	36	5.10107	3.7147e-26	0	1
TESPA1	HNRNPA1	Jurkat	36	2.32479	7.20456e-07	0	1
SMARCE1	SETD5	shared	36	6.24107	4.12082e-35	0	1
TDRKH	HSPD1	shared	36	5.60839	3.33899e-30	0	1
FADS1	DNMT1	shared	36	14.1767	2.19597e-95	0	1
DDX5	ARPP19	shared	36	2.94529	5.00629e-11	0	1
XRCC6	PEBP1	shared	36	2.31233	7.48896e-07	0	1
XRCC6	POMP	shared	36	1.73717	0.00172635	0	1
SMARCE1	RBM17	shared	36	1.98596	7.13356e-05	0	1
XRCC6	RACK1	shared	36	1.50236	0.0246637	0	1
DDX5	DDX17	shared	36	4.40812	1.91206e-21	0	1
XRCC6	RPF2	shared	36	2.36795	3.33093e-07	0	1
SMARCE1	EIF4G1	shared	36	1.7077	0.00245661	0	1
XRCC6	ACLY	shared	36	3.36638	6.03535e-14	0	1
SMARCE1	DNAJB6	shared	36	2.40942	1.79406e-07	0	1
XRCC6	CLEC2D	shared	36	3.00537	1.95256e-11	0	1
XRCC6	DDX50	shared	36	2.82842	3.13183e-10	0	1
DDX5	AARS	shared	36	3.39074	4.03051e-14	0	1
RTF1	EIF3C	shared	36	4.17478	1.06491e-19	0	1
XRCC6	CRIM1	HUVEC	36	2.62978	6.66114e-09	0	1
RTF1	CNBP	shared	36	1.99818	6.31525e-05	0	1
FLOT1	CAPZB	HUVEC	36	66.6122	0	0	1
SMARCE1	PECAM1	HUVEC	36	4.6994	1.31065e-23	0	1
XRCC6	GOLM1	shared	36	2.15966	6.61168e-06	0	1
FADS2	CALU	shared	36	4.11428	2.84888e-19	0	1
SMARCE1	FAM98A	shared	36	2.27634	1.24972e-06	0	1
SMARCE1	FBXO7	shared	36	1.95422	0.000108884	0	1
FADS2	EFEMP1	HUVEC	36	14.3503	4.31125e-97	0	1
FADS2	ANXA2	HUVEC	36	6.34156	8.09278e-36	0	1
XRCC6	PSMB5	shared	36	2.57483	1.53273e-08	0	1
ZBTB38	MAP4K4	HUVEC	36	9.86849	5.29845e-62	0	1
XRCC6	NOP14	shared	36	3.49497	7.46784e-15	0	1
XRCC6	CIRBP	HEK	36	1.75765	0.00134492	0	1
SENP7	EIF2S2	Jurkat	35	4.35506	1.81498e-20	0	1
DDX39B	BCLAF1	shared	35	2.4994	7.48166e-08	0	1
XRCC6	GDI2	shared	35	2.15395	9.75637e-06	0	1
ME2	B2M	shared	35	3.56176	8.11764e-15	0	1
SMARCE1	SLTM	shared	35	1.90606	0.000254796	0	1
XRCC6	DNAJB14	shared	35	4.39343	9.12384e-21	0	1
XRCC6	USP7	shared	35	2.77331	1.29199e-09	0	1
SMARCE1	BRIX1	shared	35	2.26553	2.0769e-06	0	1
SMARCE1	EIF5B	shared	35	1.47819	0.0343509	0	1
XRCC6	GNAI3	shared	35	2.87556	2.75474e-10	0	1
SMARCE1	CKAP2	Jurkat	35	1.77514	0.00128539	0	1
KIF3A	EIF3E	shared	35	4.01272	4.50063e-18	0	1
XRCC6	MRPL32	shared	35	2.731	2.43768e-09	0	1
IQCB1	C1orf174	shared	35	9.15724	9.23589e-56	0	1
SMARCE1	MELK	Jurkat	35	5.93013	6.80205e-32	0	1
SMARCE1	RARS2	shared	35	2.31049	1.10483e-06	0	1
DDX5	ABRACL	Jurkat	35	1.50238	0.0269512	0	1
XRCC6	RAB18	shared	35	4.46919	2.63961e-21	0	1
DDX5	CFAP36	shared	35	1.51511	0.0236671	0	1
XRCC6	MORF4L2	shared	35	1.6946	0.00332838	0	1
XRCC6	RPS2	shared	35	1.78892	0.00109128	0	1
CD247	BUB1B	Jurkat	35	93.9167	0	0	1
SEMA4D	IL15	shared	35	10277.2	0	0	1
XRCC6	SNRPF	shared	35	2.90598	1.73417e-10	0	1
SMARCE1	POLR3G	shared	35	1.95493	0.000136404	0	1
XRCC6	SREK1IP1	shared	35	4.78065	1.57696e-23	0	1
SENP7	HSP90AA1	Jurkat	35	3.28943	4.92604e-13	0	1
XRCC6	CCPG1	shared	35	1.71643	0.00258376	0	1
XRCC6	SNRPG	shared	35	3.053	1.82043e-11	0	1
SMARCE1	ERGIC2	shared	35	3.36216	1.42557e-13	0	1
DDX5	ABCF3	shared	35	3.65731	1.34676e-15	0	1
DDX6	DDX5	shared	35	3.476	2.4131e-14	0	1
RPS26	RPS15	shared	35	1.75658	0.00163248	0	1
IQCB1	EIF3E	shared	35	3.09734	9.19737e-12	0	1
XRCC6	ABCF1	shared	35	2.50696	6.67206e-08	0	1
SMARCE1	SETD2	shared	35	4.93819	1.06522e-24	0	1
SENP7	NOP58	Jurkat	35	6.64765	4.32263e-37	0	1
XRCC6	PDCD10	shared	35	2.57249	2.5597e-08	0	1
XRCC6	TIMM21	shared	35	1.58793	0.010984	0	1
XRCC6	LTV1	shared	35	1.60326	0.00929617	0	1
XRCC6	ATAD1	shared	35	5.98798	3.0043e-32	0	1
KIF3A	HMGB2	shared	35	1.78294	0.00118975	0	1
XRCC6	SSRP1	shared	35	2.49615	7.80692e-08	0	1
SMARCE1	CCDC82	shared	35	3.70931	5.68852e-16	0	1
XRCC6	TCP1	shared	35	2.00533	7.11506e-05	0	1
CTSB	AHSA1	shared	35	4.93764	1.02883e-24	0	1
RTF1	HNRNPR	shared	35	2.6381	1.03212e-08	0	1
UBAC2	CLDND1	shared	35	44.1611	0	0	1
USP38	HNRNPA1	HEK	35	3.88594	6.70209e-17	0	1
XRCC6	SLC37A3	shared	35	7.86884	5.37971e-46	0	1
XRCC6	GABPB1	Jurkat	35	5.29976	2.91344e-27	0	1
XRCC6	SETD2	shared	35	3.09282	9.84279e-12	0	1
XRCC6	BECN1	shared	35	1.73661	0.00203879	0	1
SENP7	CCT5	shared	35	1.97483	0.000109303	0	1
XRCC6	WDR43	shared	35	2.26127	2.22051e-06	0	1
LPP	EIF4E	shared	35	5.58368	2.11994e-29	0	1
SMARCE1	ACBD5	shared	35	6.0086	1.81996e-32	0	1
XRCC6	SCD	shared	35	4.13005	6.68453e-19	0	1
XRCC6	ARGLU1	shared	35	2.31972	9.77916e-07	0	1
SMARCE1	CEP170	shared	35	2.31393	1.0525e-06	0	1
XRCC6	PABPC1	shared	35	1.87288	0.000388324	0	1
POLI	HNRNPA1	shared	35	2.719	3.68257e-09	0	1
SMARCE1	NRCAM	shared	35	9.75526	4.51703e-60	0	1
SMARCE1	CARS	shared	35	2.45628	1.37676e-07	0	1
CLUAP1	ANP32E	shared	35	2.93745	1.07116e-10	0	1
DDX5	CGNL1	HUVEC	35	2.91241	1.56396e-10	0	1
CTSB	ARGLU1	shared	35	6.80186	2.50988e-38	0	1
BAX	ANXA2	HUVEC	35	3.7186	5.02617e-16	0	1
SMARCE1	CD63	shared	35	2.17793	6.98555e-06	0	1
IQCB1	DCTN1	shared	35	6.18854	8.44955e-34	0	1
SMARCE1	CEP250	shared	35	5.81586	4.63076e-31	0	1
TRAP1	RPL17	shared	35	3.04811	2.25741e-11	0	1
XRCC6	COA1	shared	35	4.05041	2.43336e-18	0	1
CTSB	BUD23	shared	35	8.3068	1.88735e-49	0	1
FADS1	CNBP	HEK	35	3.0479	2.30471e-11	0	1
XRCC6	ANAPC11	shared	35	7.26419	1.45339e-41	0	1
XRCC6	CCDC174	Jurkat	34	3.5473	1.94382e-14	0	1
TESPA1	CCT7	Jurkat	34	21.7718	5.59015e-145	0	1
XRCC6	UBB	shared	34	2.02328	7.28893e-05	0	1
SMARCE1	RPAP3	shared	34	2.09193	2.98735e-05	0	1
SENP7	RPL35	Jurkat	34	2.59722	3.04407e-08	0	1
CLUAP1	ACTR2	shared	34	1.83323	0.00077416	0	1
HCLS1	CALR	shared	34	3.24099	2.19323e-12	0	1
ORMDL3	ARHGDIB	Jurkat	34	4.76106	1.00288e-22	0	1
SMARCE1	FARSB	shared	34	2.50043	1.1354e-07	0	1
SMARCE1	PARP4	shared	34	2.97831	1.07932e-10	0	1
PSMD5	PKM	shared	34	11.7669	2.34603e-72	0	1
SMARCE1	RAB5C	shared	34	10.5802	2.55678e-64	0	1
XRCC6	RPL36AL	shared	34	2.9949	8.60129e-11	0	1
XRCC6	MAGOH	shared	34	2.40214	4.55416e-07	0	1
STMN3	RPL6	shared	34	2.77812	2.89259e-09	0	1
DDX5	ANAPC15	Jurkat	34	2.07645	3.66742e-05	0	1
RPS26	HSPD1	shared	34	2.59989	2.86203e-08	0	1
SMARCE1	PQBP1	shared	34	6.07709	4.69875e-32	0	1
DDX5	CCDC138	shared	34	5.81004	4.06294e-30	0	1
XRCC6	SNAPC1	shared	34	3.4093	1.62422e-13	0	1
SMARCE1	ARCN1	shared	34	1.79421	0.00122096	0	1
KIF3A	HSPD1	shared	34	2.50121	1.16129e-07	0	1
XRCC6	CDC27	shared	34	2.35888	8.29525e-07	0	1
XRCC6	RBM34	shared	34	2.02754	6.90161e-05	0	1
XRCC6	ADAM17	shared	34	1.86118	0.000549761	0	1
TDRKH	B2M	Jurkat	34	2.67757	1.01652e-08	0	1
TESPA1	HNRNPH1	Jurkat	34	6.03964	1.52894e-31	0	1
XRCC6	ECH1	shared	34	2.62146	2.04731e-08	0	1
HCLS1	CNBP	shared	34	1.501	0.0301635	0	1
XRCC6	NOL8	shared	34	1.66761	0.00520429	0	1
UBE2E2	RPL21	shared	34	1.9477	0.000205119	0	1
XRCC6	MAN1A2	shared	34	3.49786	4.16634e-14	0	1
SMARCE1	CCT4	shared	34	2.85144	7.08528e-10	0	1
XRCC6	SMC6	shared	34	2.95958	1.45552e-10	0	1
IQCB1	HNRNPC	shared	34	2.02105	7.56633e-05	0	1
CTSB	BPTF	shared	34	5.71889	1.50863e-29	0	1
CLUAP1	BRD7	shared	34	27.9345	1.00212e-190	0	1
RERE	HMGB1	shared	34	1.77016	0.00175944	0	1
TDRKH	PSMA4	shared	34	15.5194	5.58191e-100	0	1
KIF3A	HSP90B1	shared	34	2.90599	3.29741e-10	0	1
XRCC6	CEP250	shared	34	3.54087	2.14673e-14	0	1
XRCC6	TMCO1	shared	34	2.34269	1.03693e-06	0	1
XRCC6	EBAG9	shared	34	11.1255	5.88842e-68	0	1
SMARCE1	COX4I1	shared	34	1.71891	0.00292126	0	1
DDX5	CCN1	shared	34	1.6214	0.00861207	0	1
ZBTB38	AKAP12	shared	34	18.8596	1.96267e-123	0	1
XRCC6	RBMX2	shared	34	2.70499	6.13184e-09	0	1
SMARCE1	DDX46	shared	34	1.97978	0.000126177	0	1
FADS2	EIF4A1	shared	34	1.74392	0.00224143	0	1
HCLS1	EIF4G1	shared	34	9.28992	4.2349e-55	0	1
CTSB	COL5A1	shared	34	12.7728	2.30337e-80	0	1
NEK6	EEF2	shared	34	5.19983	1.73085e-25	0	1
XRCC6	NEFM	HEK	34	2.95887	1.47078e-10	0	1
XRCC6	HEY1	HEK	34	2.46099	2.00037e-07	0	1
SMARCE1	CFAP36	shared	33	2.0671	5.43944e-05	0	1
XRCC6	TMED2	shared	33	1.62501	0.00939003	0	1
XRCC6	DHFR	HEK	33	1.63755	0.00822944	0	1
XRCC6	NOC3L	shared	33	3.41161	3.64611e-13	0	1
XRCC6	SRSF3	shared	33	2.09742	3.72748e-05	0	1
CEP95	C11orf58	shared	33	6.2906	1.24302e-32	0	1
SENP7	GRPEL1	Jurkat	33	20.0402	2.66334e-129	0	1
STMN3	HSPA8	shared	33	3.49912	1.53147e-13	0	1
XRCC6	PFDN2	shared	33	2.61644	3.61304e-08	0	1
SMARCE1	POMP	shared	33	2.54821	9.20156e-08	0	1
NDFIP1	HNRNPA2B1	shared	33	1.87694	0.000635829	0	1
SMARCE1	NAA15	shared	33	3.04547	7.81373e-11	0	1
SMARCE1	NDUFS4	shared	33	4.97994	1.24358e-23	0	1
XRCC6	SKP1	Jurkat	33	1.59978	0.0122084	0	1
XRCC6	NDUFS6	shared	33	2.67161	1.67121e-08	0	1
KIF3A	C11orf58	shared	33	7.5066	4.62085e-41	0	1
DDX5	APEX1	shared	33	2.13017	2.45254e-05	0	1
XRCC6	GART	shared	33	3.25501	3.71098e-12	0	1
SMARCE1	FAM192A	Jurkat	33	3.616	1.65286e-14	0	1
ORMDL3	NUCB2	Jurkat	33	1.52731	0.0256643	0	1
XRCC6	SARNP	shared	33	2.2197	7.7257e-06	0	1
XRCC6	MIA3	shared	33	2.1435	2.0713e-05	0	1
DDX5	CLUAP1	shared	33	2.97762	2.12222e-10	0	1
XRCC6	RSRC1	shared	33	2.1316	2.41208e-05	0	1
XRCC6	PRKDC	shared	33	1.65606	0.00676131	0	1
XRCC6	CUL4B	shared	33	3.15502	1.61351e-11	0	1
DDX5	DDX47	shared	33	1.97062	0.000180694	0	1
SMARCE1	FYB1	Jurkat	33	4.56928	7.4974e-21	0	1
XRCC6	UBE2G2	shared	33	1.87629	0.000562885	0	1
XRCC6	PFN1	shared	33	1.811	0.00120713	0	1
TDRKH	GAPDH	shared	33	12.1221	3.52139e-73	0	1
KAT5	DDX5	shared	33	8.68916	3.82115e-49	0	1
RPRD2	HMGB1	shared	33	2.44438	5.06364e-07	0	1
IQCB1	HBS1L	shared	33	2.84824	1.37417e-09	0	1
TDRKH	EIF4A1	shared	33	2.78741	3.62962e-09	0	1
XRCC6	SLC25A17	shared	33	10.9854	5.13332e-65	0	1
DDX5	CCDC66	shared	33	3.36073	7.70378e-13	0	1
TEN1	NPM1	shared	33	6.21094	2.44866e-29	0	1
XRCC6	KPNA2	shared	33	1.89038	0.000476261	0	1
SMARCE1	FNBP1L	shared	33	2.70827	9.8419e-09	0	1
XRCC6	FYTTD1	shared	33	4.05147	2.32518e-17	0	1
SMARCE1	RPA2	shared	33	1.59535	0.0127608	0	1
DDX5	CTSB	shared	33	1.57383	0.0159122	0	1
SMARCE1	BECN1	shared	33	2.61832	3.47583e-08	0	1
XRCC6	PSMD1	shared	33	1.5431	0.0216654	0	1
XRCC6	CENPU	shared	33	2.34103	1.55584e-06	0	1
RERE	HNRNPA3	shared	33	6.46954	1.70729e-33	0	1
RERE	HSPA8	shared	33	2.87672	1.16638e-09	0	1
SMARCE1	MORF4L2	shared	33	2.555	8.37707e-08	0	1
XRCC6	DDX6	Jurkat	33	2.96992	2.38498e-10	0	1
DDX6	CALU	shared	33	2.23143	6.67959e-06	0	1
XRCC6	RAB3GAP1	shared	33	2.23672	6.18514e-06	0	1
XRCC6	LTA4H	shared	33	4.46773	3.87507e-20	0	1
XRCC6	DRAP1	shared	33	2.52008	1.37146e-07	0	1
XRCC6	SLU7	shared	33	2.3701	1.05389e-06	0	1
XRCC6	CDC42	shared	33	2.94671	3.33404e-10	0	1
CTSB	ANXA6	shared	33	3.84861	4.80191e-16	0	1
STMN3	RPS4X	HEK	33	3.03326	1.34671e-10	0	1
SMARCE1	CORO1C	shared	33	4.47641	3.16589e-20	0	1
XRCC6	TBCA	shared	33	3.80369	1.00911e-15	0	1
XRCC6	PRMT1	shared	33	1.88007	0.000538269	0	1
XRCC6	MMP1	shared	33	1.46756	0.0448392	0	1
USP38	ATRX	shared	33	48.0379	0	0	1
XRCC6	CCNG1	shared	33	2.49717	1.87846e-07	0	1
SMARCE1	PKIG	shared	33	6.01991	9.49592e-31	0	1
XRCC6	MAP1B	shared	33	2.10996	3.17862e-05	0	1
CTSB	CLIC4	shared	33	10.0862	3.759e-59	0	1
XRCC6	COL4A2	shared	33	1.61498	0.0104281	0	1
ME2	APP	shared	33	4.55084	1.43839e-20	0	1
TBKBP1	FUBP1	shared	33	378.22	0	0	1
SMARCE1	PSIP1	shared	32	2.13239	3.2093e-05	0	1
XRCC6	IMPDH2	HEK	32	3.64742	2.7672e-14	0	1
TESPA1	HSPA8	Jurkat	32	2.17569	2.06647e-05	0	1
SMARCE1	LRRFIP1	shared	32	2.23621	8.70085e-06	0	1
XRCC6	SEL1L	shared	32	1.7811	0.00202523	0	1
XRCC6	ELOVL5	shared	32	2.20577	1.28803e-05	0	1
ORMDL3	EIF3C	shared	32	3.79384	3.4387e-15	0	1
MSL1	HNRNPA2B1	shared	32	4.06655	2.55817e-16	0	1
SMARCE1	DDX39A	shared	32	3.4072	8.77265e-13	0	1
SMARCE1	NOLC1	shared	32	1.85331	0.000898148	0	1
XRCC6	CBX3	shared	32	1.46834	0.0482584	0	1
RPRD2	HSP90AB1	shared	32	3.80798	4.63476e-15	0	1
SMARCE1	FNBP1	shared	32	7.82392	5.85328e-42	0	1
SENP7	ANP32B	Jurkat	32	12.7071	3.37886e-75	0	1
UBAC2	B2M	shared	32	2.48123	3.92921e-07	0	1
SMARCE1	AKAP9	shared	32	2.10231	4.65709e-05	0	1
SENP7	HNRNPK	shared	32	1.81562	0.00140762	0	1
CEP95	CDC123	shared	32	5.39128	1.13628e-25	0	1
KAT5	HNRNPK	shared	32	2.65981	3.59188e-08	0	1
SMARCE1	FAM111A	Jurkat	32	6.1458	1.08897e-30	0	1
XRCC6	CBX1	shared	32	1.85837	0.000850325	0	1
ME2	HMGB2	shared	32	4.47529	1.71049e-19	0	1
XRCC6	DCAF13	shared	32	1.63717	0.00939815	0	1
DDX5	CCDC174	shared	32	3.69523	1.36172e-14	0	1
DDX5	C1orf174	shared	32	1.49433	0.0380117	0	1
DDX6	CALR	shared	32	2.03438	0.000107976	0	1
XRCC6	RPL10A	shared	32	2.86069	2.09007e-09	0	1
XRCC6	CD46	shared	32	3.01331	2.48011e-10	0	1
XRCC6	GGH	shared	32	3.98922	1.8218e-16	0	1
SMARCE1	HERC2	shared	32	2.85417	2.24976e-09	0	1
TESPA1	PHGDH	Jurkat	32	7.74171	3.7463e-41	0	1
XRCC6	NEXN	shared	32	2.39949	1.06536e-06	0	1
XRCC6	MND1	Jurkat	32	2.13231	3.23037e-05	0	1
SMARCE1	RPS6KB1	shared	32	5.01076	3.7634e-23	0	1
KIF3A	CLNS1A	shared	32	5.95831	1.95025e-29	0	1
XRCC6	PPIA	shared	32	1.84123	0.00103326	0	1
XRCC6	PJA2	shared	32	2.31664	3.1278e-06	0	1
SMARCE1	IREB2	shared	32	7.39639	4.44031e-39	0	1
SMARCE1	ACAT1	shared	32	1.7799	0.00204719	0	1
SEMA4D	GBP5	shared	32	2113.24	0	0	1
CTSB	ACAT2	shared	32	3.97665	2.05075e-16	0	1
HLA-B	EWSR1	shared	32	11.3861	7.85949e-66	0	1
XRCC6	MTIF2	shared	32	2.86877	1.86833e-09	0	1
XRCC6	RPL23A	shared	32	2.27662	5.23237e-06	0	1
XRCC6	UFC1	shared	32	1.99834	0.00016547	0	1
SMARCE1	INTS13	shared	32	4.01387	1.20493e-16	0	1
XRCC6	DYNLL1	shared	32	2.82016	3.66394e-09	0	1
XRCC6	SCML1	shared	32	3.1402	4.13069e-11	0	1
XRCC6	RPS26	shared	32	3.93881	3.83642e-16	0	1
LPP	EXOSC8	shared	32	1.67645	0.00624879	0	1
XRCC6	RPL30	shared	32	2.16866	2.0538e-05	0	1
XRCC6	LMNB1	shared	32	3.15838	3.19078e-11	0	1
ORMDL3	ITSN1	shared	32	17.1467	1.4494e-105	0	1
SMARCE1	EPB41	shared	32	3.70506	1.14677e-14	0	1
DDX5	ACBD5	shared	32	3.81072	2.50213e-15	0	1
XRCC6	RARS	shared	32	2.45715	4.9904e-07	0	1
XRCC6	CENPE	shared	32	3.13285	4.58475e-11	0	1
CLUAP1	BCLAF1	shared	32	2.31736	3.10921e-06	0	1
SMARCE1	SFPQ	shared	32	1.50703	0.0337459	0	1
XRCC6	DARS	shared	32	2.86612	1.93835e-09	0	1
SMARCE1	EEF1G	shared	32	1.6154	0.0117156	0	1
DDX5	DDIT4	shared	32	2.2575	6.66736e-06	0	1
XRCC6	B3GNT2	shared	32	4.17021	1.24438e-17	0	1
LPP	AP2M1	shared	32	3.12188	5.20366e-11	0	1
XRCC6	FAR1	shared	32	2.11813	3.85086e-05	0	1
XRCC6	NT5C	HEK	32	4.19247	8.93715e-18	0	1
XRCC6	CLIC4	shared	32	3.33843	2.43341e-12	0	1
TFCP2	HNRNPK	shared	32	7.06024	3.20722e-36	0	1
DDX5	C1QBP	shared	32	1.93468	0.000351311	0	1
XRCC6	MIER1	shared	32	3.61253	4.6026e-14	0	1
KIF3A	FUS	shared	32	3.13332	4.62167e-11	0	1
CLUAP1	ANXA2	shared	32	3.02817	1.99608e-10	0	1
CTSB	BRCC3	shared	32	4.35984	6.73653e-19	0	1
CTSB	ACIN1	shared	32	3.5746	7.62471e-14	0	1
SMARCE1	SERPINH1	shared	32	3.31322	3.40071e-12	0	1
NEK6	NCL	shared	32	5.95559	4.8529e-29	0	1
MYO9B	CALD1	shared	32	21.354	9.8951e-132	0	1
SMARCE1	NSA2	shared	32	2.00621	0.000149927	0	1
KIF3A	HNRNPM	shared	32	6.06566	3.73255e-30	0	1
SMARCE1	GOLIM4	shared	32	2.62261	5.39293e-08	0	1
MCL1	LTBP1	shared	32	60.5197	0	0	1
DDX6	CAP1	shared	32	7.85584	3.04109e-42	0	1
NEK6	FKBP5	shared	32	68.6796	0	0	1
MYO9B	ANKRD11	shared	32	34.9495	2.67336e-223	0	1
FAM114A1	COL13A1	shared	32	32.4655	4.76584e-210	0	1
SMARCE1	ITGA6	shared	32	4.15355	1.51065e-17	0	1
SMARCE1	ARL6IP4	shared	32	2.00939	0.000144324	0	1
LPP	HMGB3	shared	32	1.86813	0.000758904	0	1
CTSB	CLIC1	shared	32	4.99528	4.55035e-23	0	1
HCLS1	CTTN	shared	32	7.42591	2.73757e-39	0	1
SIK2	APP	shared	32	19.538	6.16921e-117	0	1
XRCC6	MCM3	HEK	32	2.38367	1.3104e-06	0	1
USP38	RPS4X	HEK	32	3.23874	1.52481e-11	0	1
XRCC6	RPS14	HEK	32	2.01261	0.000139441	0	1
HMGN4	CNBP	HEK	32	4.24039	6.30451e-18	0	1
LPP	PARP15	shared	2510	498.725	0	0	1
LPP	SHISA9	shared	2258	395.033	0	0	1
DDX5	NPM1	shared	1499	1.66147	3.63457e-84	0	1
DDX5	HNRNPA2B1	shared	1466	2.28598	1.75095e-224	0	1
DDX5	RPL6	shared	1346	3.35923	0	0	1
LPP	TMEM212	shared	1175	183.915	0	0	1
DDX5	HMGB1	shared	1053	2.02403	8.30606e-117	0	1
LPP	ODF2L	shared	911	103.295	0	0	1
DDX5	HSP90AB1	shared	865	2.66361	2.39513e-192	0	1
LPP	ORC4	shared	804	35.471	0	0	1
DDX5	PTMA	shared	795	1.46951	1.62011e-26	0	1
CTSB	MYH9	HUVEC	753	18.263	0	0	1
DDX5	2002-09-01	shared	690	2.61675	3.5532e-148	0	1
DDX5	RPL21	shared	681	1.86675	1.4142e-59	0	1
DDX5	RPS4X	shared	656	1.81708	1.50837e-52	0	1
DDX5	HSPA8	shared	592	1.88991	4.17721e-54	0	1
LPP	TCTN1	shared	568	254.556	0	0	1
DDX5	NUCB2	Jurkat	560	2.3907	5.82745e-98	0	1
DDX5	HNRNPA1	shared	500	1.51636	6.13774e-20	0	1
CTSB	HNRNPA2B1	HUVEC	492	2.02713	3.6025e-55	0	1
LPP	TRMT9B	shared	484	908.098	0	0	1
IQCB1	NPM1	shared	474	3.0061	5.55715e-132	0	1
DDX39B	NPM1	HEK	473	2.63603	1.06785e-100	0	1
DDX5	HNRNPK	shared	448	2.49539	4.45944e-87	0	1
LPP	OPHN1	shared	447	308.339	0	0	1
CLUAP1	NPM1	shared	408	2.28848	8.8037e-63	0	1
LPP	SPC25	shared	405	272.487	0	0	1
DDX5	EIF4A1	shared	401	2.15579	2.39598e-54	0	1
DDX5	NAP1L1	shared	385	2.13018	1.39862e-50	0	1
FADS2	FN1	HUVEC	385	25.4805	0	0	1
DDX5	SERBP1	shared	371	5.16284	7.89459e-268	0	1
BAX	PTMA	shared	361	3.84693	8.69232e-160	0	1
DDX5	RPL3	shared	350	2.18512	2.42337e-49	0	1
CTSB	FN1	HUVEC	328	5.87022	2.65389e-283	0	1
DDX5	RPL26	shared	323	1.76585	3.95382e-24	0	1
CTSB	SERPINE1	HUVEC	322	9.51204	0	0	1
DDX5	HMGB2	shared	312	2.14512	5.08485e-42	0	1
DDX39B	PTMA	shared	309	2.86789	3.50291e-80	0	1
AAGAB	NPM1	shared	306	2.34427	3.37518e-50	0	1
CLUAP1	HNRNPA2B1	shared	305	2.38615	9.55905e-53	0	1
CTSB	EEF2	HUVEC	299	3.79249	3.73947e-132	0	1
CEP95	HMGB1	Jurkat	296	3.50851	2.75543e-112	0	1
DDX5	HSP90AA1	shared	295	2.72341	3.87102e-70	0	1
DDX5	PRPF40A	shared	291	2.89914	8.63736e-79	0	1
CTSB	FLNA	HUVEC	291	22.738	0	0	1
DDX5	RPS15	shared	289	1.88253	9.02472e-27	0	1
CEP95	NPM1	shared	286	1.93791	2.7075e-28	0	1
DDX5	NCL	shared	284	1.63845	2.72396e-16	0	1
DDX5	HNRNPA3	shared	281	2.01001	1.02679e-31	0	1
BAX	NPM1	shared	281	1.7598	1.79377e-20	0	1
DDX6	NPM1	shared	278	1.70406	4.07917e-18	0	1
DDX39B	HNRNPA2B1	shared	278	2.1444	6.83025e-37	0	1
DDX5	LDHB	shared	276	2.07168	6.02511e-34	0	1
LPP	WDPCP	shared	274	293.158	0	0	1
DDX5	HNRNPR	shared	273	1.93063	2.13401e-27	0	1
CTSB	PTMA	HUVEC	272	1.33277	5.91223e-06	0	1
DDX5	RPL17	shared	272	1.52789	8.74065e-12	0	1
DDX5	HNRNPH1	shared	271	2.2547	1.02198e-41	0	1
CLUAP1	NAA60	shared	268	592.024	0	0	1
DDX5	RPL22	shared	264	1.99705	2.55695e-29	0	1
DDX5	EEF2	shared	263	1.24707	0.000695409	0	1
DDX5	FN1	HUVEC	254	1.69697	9.79255e-17	0	1
DDX5	TOP2A	shared	251	2.26949	2.27358e-39	0	1
HLA-B	HLA-C	shared	246	2788.73	0	0	1
DDX6	RPL21	shared	246	3.77194	7.13117e-107	0	1
DDX5	RPL35	shared	241	1.80529	1.04216e-19	0	1
DDX5	HSPD1	shared	234	2.32119	6.88374e-39	0	1
CTSB	NCL	HUVEC	231	3.55481	9.3799e-92	0	1
DDX5	GNL3	shared	230	3.03491	1.73651e-68	0	1
DDX5	VRK1	shared	230	3.01231	1.71277e-67	0	1
CEP95	RPL6	shared	228	3.46384	2.25197e-85	0	1
DDX5	FUS	shared	226	2.98112	5.38313e-65	0	1
CEP95	RPL21	shared	226	3.819	2.51749e-100	0	1
BAX	HNRNPA2B1	HUVEC	225	1.97282	6.73241e-24	0	1
SMARCE1	SMC2	Jurkat	223	8.08379	9.3915e-298	0	1
CEP95	HNRNPA2B1	Jurkat	216	2.04549	1.85892e-25	0	1
KIF3A	NPM1	shared	213	1.71691	1.62125e-14	0	1
DDX5	RPS24	shared	212	1.91264	6.04108e-21	0	1
IQCB1	RPL21	shared	210	3.259	1.08356e-70	0	1
DDX39B	RPL6	shared	206	2.53293	1.2294e-41	0	1
DDX5	TMSB4X	shared	205	3.54548	1.4647e-81	0	1
CTSB	HNRNPA1	HUVEC	200	1.61186	4.61352e-11	0	1
DDX39B	RPS4X	HEK	198	2.7366	2.03741e-47	0	1
CNTRL	HMGB1	Jurkat	195	3.18768	1.53256e-62	0	1
FADS2	PTMA	shared	195	3.43286	1.93939e-71	0	1
IQCB1	RPS4X	HEK	193	3.02387	1.66332e-56	0	1
DDX5	PKM	shared	192	2.55318	4.52614e-40	0	1
DDX5	HLTF	shared	192	4.80837	1.94945e-125	0	1
DDX5	EIF4G2	shared	191	2.36561	1.89263e-33	0	1
SEMA4D	SLC37A2	shared	190	14119.5	0	0	1
LPP	XKR9	shared	190	337.931	0	0	1
DDX5	HSP90B1	shared	187	2.15519	5.53475e-26	0	1
CLUAP1	RPS4X	HEK	187	2.61352	1.1491e-40	0	1
DDX5	STAG2	shared	184	2.5581	1.29435e-38	0	1
DDX6	PTMA	shared	183	1.87957	4.34284e-17	0	1
AAGAB	RPS4X	shared	183	3.50799	1.89027e-70	0	1
DDX5	RPL5	shared	181	2.31549	3.63061e-30	0	1
CTSB	PDIA3	HUVEC	180	6.2461	5.15298e-171	0	1
DDX5	SELENOF	shared	179	7.3517	1.12952e-211	0	1
DDX5	U2SURP	shared	178	2.5718	7.75325e-38	0	1
DDX5	EEF1A1	shared	177	1.93719	2.32619e-18	0	1
CTSB	THBS1	HUVEC	176	8.6873	1.49022e-257	0	1
AHI1	HMGB1	Jurkat	175	3.25518	1.94642e-58	0	1
LPP	UGT8	shared	174	140.151	0	0	1
DDX5	SNRPD1	shared	172	1.91339	3.11705e-17	0	1
BAX	CALD1	HUVEC	171	13.11	0	0	1
IKZF3	RACGAP1	shared	169	565.675	0	0	1
FAM208A	NPM1	shared	169	1.63595	6.52046e-10	0	1
CNTRL	HNRNPA2B1	shared	168	2.20383	2.30095e-24	0	1
AAGAB	HMGB1	shared	167	2.20289	2.59813e-24	0	1
CTSB	2002-09-01	HUVEC	167	1.67548	7.28675e-11	0	1
BAX	2002-09-01	HUVEC	167	3.59274	1.70431e-67	0	1
DDX6	RPS4X	shared	166	2.55715	1.54049e-34	0	1
DDX39B	HMGB1	shared	165	1.56845	2.3211e-08	0	1
DDX6	HMGB1	shared	165	1.75155	2.0073e-12	0	1
BAX	SERPINE1	HUVEC	165	10.3855	7.0086e-299	0	1
MCL1	PTMA	shared	164	3.91395	3.32819e-75	0	1
DDX5	RPL31	shared	164	2.23213	4.48756e-25	0	1
AHI1	RPL6	shared	163	3.9053	3.71404e-75	0	1
DDX5	EIF2S2	shared	163	1.99138	2.10956e-18	0	1
CLUAP1	RPL6	shared	161	1.99765	3.50433e-18	0	1
DDX5	EIF3E	shared	161	2.49217	5.21377e-32	0	1
CLUAP1	HMGB1	shared	159	1.52891	2.55242e-07	0	1
HCLS1	NPM1	shared	159	1.45914	5.71598e-06	0	1
CTSB	PLEC	HUVEC	159	6.94209	1.76e-174	0	1
DDX5	MAP4K4	HUVEC	159	1.5817	1.92954e-08	0	1
DDX5	RBM39	shared	158	2.09288	1.7307e-20	0	1
IQCB1	LDHB	shared	157	6.68332	1.17083e-162	0	1
HCLS1	HNRNPA2B1	HUVEC	157	2.02659	2.47673e-18	0	1
DDX5	SERPINE1	HUVEC	157	1.73062	1.55928e-11	0	1
DDX6	HSPA8	shared	156	2.77057	1.23341e-38	0	1
AAGAB	HSPA8	shared	156	3.44139	2.25632e-58	0	1
AHI1	NPM1	shared	156	1.6563	1.18464e-09	0	1
DDX5	HNRNPU	shared	155	1.74699	9.13928e-12	0	1
CLUAP1	RPL21	shared	154	2.12494	1.23159e-20	0	1
CTSB	HNRNPK	HUVEC	153	2.26307	3.26329e-24	0	1
BAX	FN1	HUVEC	153	5.83205	1.55018e-131	0	1
CEP95	NUCB2	Jurkat	152	3.98177	3.03173e-73	0	1
CTSB	HSP90AB1	HUVEC	152	1.23432	0.0160311	0	1
DDX5	HNRNPC	shared	152	1.57846	4.68904e-08	0	1
AAGAB	RPL6	shared	151	2.56636	1.05936e-31	0	1
DDX5	PDIA6	shared	151	1.40267	7.13014e-05	0	1
DDX5	RPS3	shared	150	2.07124	5.67063e-19	0	1
FLOT1	NPM1	shared	150	1.71394	1.72001e-10	0	1
CCHCR1	NPM1	shared	149	3.42802	1.59253e-53	0	1
DDX5	EXOSC8	shared	149	2.76611	3.34422e-37	0	1
DDX5	ILF3	shared	149	4.16973	3.21884e-78	0	1
SMARCE1	TOP2A	shared	148	1.93509	1.75428e-15	0	1
KAT5	NPM1	shared	147	2.40647	3.31913e-26	0	1
CLUAP1	2002-09-01	shared	147	2.80316	1.96152e-37	0	1
DDX5	HNRNPH3	shared	146	2.51631	9.06938e-30	0	1
IQCB1	RPL6	shared	146	2.02746	2.77121e-17	0	1
AHI1	RPL21	shared	145	3.8555	9.59116e-66	0	1
DDX5	MATR3	shared	144	2.17123	1.15988e-20	0	1
DDX5	MACF1	HUVEC	142	2.56859	2.48069e-30	0	1
FADS2	HNRNPA2B1	shared	142	2.06797	1.27529e-17	0	1
XRCC6	YWHAZ	shared	141	1.93798	7.0854e-15	0	1
ME2	NPM1	shared	141	3.16966	4.21046e-44	0	1
LPP	SLC16A7	shared	140	167.046	0	0	1
CTSB	PSMD2	HUVEC	140	7.53594	2.3626e-171	0	1
IQCB1	LOC100652901	shared	139	210.999	0	0	1
DDX5	TRAT1	Jurkat	138	3.01468	5.05343e-41	0	1
FADS1	NPM1	shared	138	2.53212	1.2633e-27	0	1
DDX5	PHGDH	shared	138	1.56269	3.88046e-07	0	1
CTSB	MAP4K4	HUVEC	138	3.65475	3.5997e-58	0	1
DDX5	RPL34	shared	137	1.55667	5.45843e-07	0	1
IQCB1	PTMA	shared	137	1.42426	8.3809e-05	0	1
FKBPL	GPR161	shared	137	27844.3	0	0	1
CEP95	PTMA	shared	137	1.54758	9.07165e-07	0	1
DDX5	HNRNPDL	shared	136	2.05119	7.33942e-17	0	1
IQCB1	ZNF66	shared	136	35.1942	0	0	1
CTSB	FUS	HUVEC	136	4.77449	3.64291e-88	0	1
DDX5	EIF3C	shared	135	1.47069	1.7058e-05	0	1
DDX6	HNRNPA1	shared	135	2.27888	9.64752e-22	0	1
DDX5	TPM3	shared	135	2.13946	1.01657e-18	0	1
DDX5	SUPT16H	shared	135	2.34766	1.49963e-23	0	1
CLUAP1	HNRNPA1	shared	135	2.06551	6.19507e-17	0	1
DDX5	SRSF11	shared	135	2.1682	2.25996e-19	0	1
HCLS1	MAP4K4	HUVEC	135	11.3124	2.62331e-270	0	1
DDX39B	RPL17	shared	134	3.763	3.98174e-59	0	1
KIF3A	RPS4X	HEK	134	2.71752	5.79676e-32	0	1
CLUAP1	HSPA8	shared	133	2.1383	2.68297e-18	0	1
DDX5	SRSF5	shared	133	3.28094	2.05344e-46	0	1
DDX5	NAE1	shared	133	2.23348	1.39895e-20	0	1
CEP95	HSPA8	Jurkat	133	2.60187	5.20468e-29	0	1
CTSB	RPL3	shared	133	2.20818	5.88014e-20	0	1
CTSB	HNRNPA3	HUVEC	133	2.53208	1.54796e-27	0	1
DDX5	THBS1	HUVEC	133	2.46467	5.55349e-26	0	1
LPP	SLC9A4	shared	132	437.761	0	0	1
DDX5	G3BP2	Jurkat	131	2.33311	1.49541e-22	0	1
SMARCE1	ZNF207	shared	131	4.68856	8.9033e-83	0	1
DDX5	LUC7L3	shared	130	2.43283	1.11096e-24	0	1
CLUAP1	HSP90AB1	shared	130	2.00546	4.3015e-15	0	1
CTSB	SERBP1	HUVEC	130	4.80046	4.94301e-85	0	1
FADS2	MYH9	HUVEC	130	10.9424	8.32881e-250	0	1
DDX5	PSMA6	shared	129	3.19208	7.97886e-43	0	1
GSDMB	HHLA2	HUVEC	129	127965	0	0	1
DDX5	MSN	shared	128	2.73328	2.46908e-31	0	1
DDX5	PRELID3B	shared	127	3.38962	4.5567e-47	0	1
DDX5	PDIA3	shared	127	1.65501	3.33832e-08	0	1
DDX5	EBNA1BP2	shared	126	2.59416	1.25252e-27	0	1
FLOT1	PTMA	shared	126	2.42312	2.57716e-23	0	1
DDX39B	HSP90AB1	shared	125	1.90542	1.35348e-12	0	1
DDX5	SMC2	shared	125	3.12942	5.12262e-40	0	1
DDX5	SNRPD3	shared	125	2.67696	2.54685e-29	0	1
DDX5	DNAJC7	shared	125	2.74319	7.41433e-31	0	1
AAGAB	HNRNPA2B1	shared	125	1.32333	0.00343493	0	1
DDX5	RPA2	Jurkat	124	4.07847	5.37822e-63	0	1
DDX5	RPL37	shared	124	4.23348	6.98246e-67	0	1
CAMSAP2	HSP90AB1	HUVEC	124	4.7163	1.72337e-77	0	1
DDX5	HBS1L	shared	124	1.87039	6.45627e-12	0	1
CEP95	RPS4X	shared	123	2.08473	6.78908e-16	0	1
SMARCE1	U2SURP	shared	123	2.57121	1.77302e-26	0	1
AHI1	HBS1L	Jurkat	122	17.8884	0	0	1
DDX5	SPDL1	shared	122	1.97366	1.03099e-13	0	1
DDX5	TARDBP	shared	122	3.86227	1.07674e-56	0	1
DDX5	GAPDH	shared	122	2.85464	1.0889e-32	0	1
LPP	NCL	HUVEC	122	1.95436	2.62489e-13	0	1
DDX39B	RPL21	shared	121	1.6479	1.05624e-07	0	1
LPP	2002-09-01	shared	121	1.26606	0.016096	0	1
DDX5	RPS27A	shared	121	1.78031	5.10158e-10	0	1
KIF3A	PTMA	shared	121	1.63275	1.99981e-07	0	1
DDX5	LCP1	Jurkat	120	2.12507	1.78122e-16	0	1
DDX39B	HSPA8	shared	119	1.89001	9.11698e-12	0	1
CEP95	HSP90AB1	Jurkat	119	2.23244	2.34527e-18	0	1
CAMSAP2	PTMA	shared	119	2.72079	2.42851e-28	0	1
DDX6	RPL6	shared	118	1.61234	5.65044e-07	0	1
DDX5	TPX2	Jurkat	118	6.50085	5.95548e-119	0	1
DDX5	SF3A3	shared	117	2.44826	1.20055e-22	0	1
FAM208A	RPL21	shared	116	2.80001	1.48122e-29	0	1
AHI1	HNRNPA2B1	Jurkat	115	1.70946	2.76135e-08	0	1
[truncated: 300,741+ more rows]
