# Supplementary material for: De novo identification of complex traits associated with asthma
Source: Front Immunol. 2023 Aug 23;14:1231492. doi: 10.3389/fimmu.2023.1231492 (PMC10480836; doi:10.3389/fimmu.2023.1231492)
Supplement: Supplementary file 7 [file DataSheet_7.xlsx]

## Sheet: Supplementary Data 7
Supplementary Data 7. significantly enriched (hypergeometric test, FDR≤0.05 and 1000 sets of Monte Carlo simulation) asthma-trait interactions.
snp	trait	gene	eqtl_type	level	tissue	ppin_db
rs17293632	Allergic rhinitis	AAGAB	spatial	level0	blood	NA
rs17293632	Atopic asthma	AAGAB	spatial	level0	blood	NA
rs17293632	Hay fever and/or eczema	AAGAB	spatial	level0	blood	NA
rs17293632	Eosinophil percentage of white cells	AAGAB	spatial	level0	blood	NA
rs2872507	Rheumatoid arthritis (ACPA-positive)	IKZF3	spatial	level0	blood	NA
rs2872507	Rheumatoid arthritis (ACPA-positive)	GSDMB	spatial	level0	blood	NA
rs2872507	Rheumatoid arthritis (ACPA-positive)	ORMDL3	spatial	level0	blood	NA
rs2872507	Rheumatoid arthritis (ACPA-positive)	GSDMA	spatial	level0	blood	NA
rs102275	Serum metabolite concentrations in chronic kidney disease	FADS2	spatial	level0	blood	NA
rs102275	Serum metabolite concentrations in chronic kidney disease	FADS1	spatial	level0	blood	NA
rs102275	Serum metabolite concentrations in chronic kidney disease	TMEM258	spatial	level0	blood	NA
rs102275	Phosphatidylcholine levels	FADS2	spatial	level0	blood	NA
rs102275	Phosphatidylcholine levels	FADS1	spatial	level0	blood	NA
rs102275	Phosphatidylcholine levels	TMEM258	spatial	level0	blood	NA
rs6738825	Allergic rhinitis	PLCL1	spatial	level0	blood	NA
rs9469220	IgE levels	NOTCH4	spatial	level0	blood	NA
rs9469220	IgE levels	HLA-DQB2	spatial	level0	blood	NA
rs9469220	IgE levels	HLA-DQB1	spatial	level0	blood	NA
rs9469220	IgE levels	HLA-DRB1	spatial	level0	blood	NA
rs9469220	IgE levels	HLA-DOB	spatial	level0	blood	NA
rs9469220	IgE levels	HLA-DRB6	spatial	level0	blood	NA
rs9469220	IgE levels	TAP2	spatial	level0	blood	NA
rs9271366	Multiple sclerosis	HLA-DRB9	spatial	level0	blood	NA
rs9271366	Multiple sclerosis	HLA-DRB5	spatial	level0	blood	NA
rs9271366	Multiple sclerosis	HLA-DQB1	spatial	level0	blood	NA
rs9271366	Multiple sclerosis	HLA-DQA1	spatial	level0	blood	NA
rs9271366	Multiple sclerosis	HLA-DRB1	spatial	level0	blood	NA
rs9271366	Multiple sclerosis	HLA-DRB6	spatial	level0	blood	NA
rs17622378	Asthma (adult onset)	ACSL6	spatial	level0	blood	NA
rs17622378	Asthma (adult onset)	MEIKIN	spatial	level0	blood	NA
rs17622378	Asthma (adult onset)	SLC22A5	spatial	level0	blood	NA
rs17622378	Asthma (adult onset)	C5orf56	spatial	level0	blood	NA
rs17622378	Asthma (adult onset)	AC116366.6	spatial	level0	blood	NA
rs17622378	Asthma (adult onset)	SLC22A4	spatial	level0	blood	NA
rs12946510	Multiple sclerosis	IKZF3	spatial	level0	blood	NA
rs12946510	Multiple sclerosis	ORMDL3	spatial	level0	blood	NA
rs12946510	Multiple sclerosis	MSL1	spatial	level0	blood	NA
rs174537	Serum metabolite concentrations in chronic kidney disease	FADS2	spatial	level0	blood	NA
rs174537	Serum metabolite concentrations in chronic kidney disease	FADS1	spatial	level0	blood	NA
rs174537	Serum metabolite concentrations in chronic kidney disease	TMEM258	spatial	level0	blood	NA
rs174537	Serum metabolite concentrations in chronic kidney disease	MYRF	spatial	level0	blood	NA
rs4821544	Atopic dermatitis	PVALB	spatial	level0	blood	NA
rs4821544	Allergic disease (asthma, hay fever or eczema)	PVALB	spatial	level0	blood	NA
rs4246215	Plasma omega-3 polyunsaturated fatty acid level (eicosapentaenoic acid)	FADS2	spatial	level0	blood	NA
rs4246215	Plasma omega-3 polyunsaturated fatty acid level (eicosapentaenoic acid)	FADS1	spatial	level0	blood	NA
rs4246215	Plasma omega-3 polyunsaturated fatty acid level (eicosapentaenoic acid)	TMEM258	spatial	level0	blood	NA
rs4246215	Plasma omega-3 polyunsaturated fatty acid level (eicosapentaenoic acid)	MYRF	spatial	level0	blood	NA
rs2269426	Depressive symptoms	HLA-DQB2	spatial	level0	blood	NA
rs2269426	Depressive symptoms	HLA-DQB1	spatial	level0	blood	NA
rs2269426	Depressive symptoms	FKBPL	spatial	level0	blood	NA
rs2269426	Depressive symptoms	HLA-DOB	spatial	level0	blood	NA
rs2269426	Feeling worry	HLA-DQB2	spatial	level0	blood	NA
rs2269426	Feeling worry	HLA-DQB1	spatial	level0	blood	NA
rs2269426	Feeling worry	FKBPL	spatial	level0	blood	NA
rs2269426	Feeling worry	HLA-DOB	spatial	level0	blood	NA
rs1420101	Nasal polyps	IL18RAP	spatial	level0	blood	NA
rs1420101	Nasal polyps	AC007278.3	spatial	level0	blood	NA
rs11204682	Eosinophil percentage of white cells	MCL1	spatial	level0	blood	NA
rs11204682	Eosinophil percentage of granulocytes	MCL1	spatial	level0	blood	NA
rs11204682	Neutrophil percentage of granulocytes	MCL1	spatial	level0	blood	NA
rs34448954	Eosinophil percentage of white cells	FCER1G	spatial	level0	blood	NA
rs9807989	Eosinophil percentage of white cells	IL18RAP	spatial	level0	blood	NA
rs9807989	Eosinophil percentage of white cells	AC007278.3	spatial	level0	blood	NA
rs9807989	Eosinophil percentage of white cells	IL18R1	spatial	level0	blood	NA
rs9901146	Asthma (age of onset)	IKZF3	spatial	level0	blood	NA
rs9901146	Asthma (age of onset)	GSDMB	spatial	level0	blood	NA
rs9901146	Asthma (age of onset)	ORMDL3	spatial	level0	blood	NA
rs4870	Eosinophil percentage of white cells	MMEL1	spatial	level0	blood	NA
rs4870	Eosinophil percentage of white cells	TTC34	spatial	level0	blood	NA
rs4870	Eosinophil percentage of white cells	RP3-395M20.8	spatial	level0	blood	NA
rs4870	Eosinophil percentage of white cells	TNFRSF14	spatial	level0	blood	NA
rs34290285	Allergic rhinitis	D2HGDH	spatial	level0	blood	NA
rs34290285	Allergic rhinitis	PDCD1	spatial	level0	blood	NA
rs34290285	Atopic asthma	D2HGDH	spatial	level0	blood	NA
rs34290285	Atopic asthma	PDCD1	spatial	level0	blood	NA
rs34290285	Allergic disease (asthma, hay fever or eczema)	D2HGDH	spatial	level0	blood	NA
rs34290285	Allergic disease (asthma, hay fever or eczema)	PDCD1	spatial	level0	blood	NA
rs34290285	Hay fever and/or eczema	D2HGDH	spatial	level0	blood	NA
rs34290285	Hay fever and/or eczema	PDCD1	spatial	level0	blood	NA
rs34290285	Eczema	D2HGDH	spatial	level0	blood	NA
rs34290285	Eczema	PDCD1	spatial	level0	blood	NA
rs34290285	Eosinophil percentage of white cells	D2HGDH	spatial	level0	blood	NA
rs34290285	Eosinophil percentage of white cells	PDCD1	spatial	level0	blood	NA
rs34290285	Eosinophil percentage of granulocytes	D2HGDH	spatial	level0	blood	NA
rs34290285	Eosinophil percentage of granulocytes	PDCD1	spatial	level0	blood	NA
rs34290285	Neutrophil percentage of granulocytes	D2HGDH	spatial	level0	blood	NA
rs34290285	Neutrophil percentage of granulocytes	PDCD1	spatial	level0	blood	NA
rs34290285	Asthma or allergic disease (pleiotropy)	D2HGDH	spatial	level0	blood	NA
rs34290285	Asthma or allergic disease (pleiotropy)	PDCD1	spatial	level0	blood	NA
rs34290285	Allergic disease (asthma, hay fever and/or eczema) (age of onset)	D2HGDH	spatial	level0	blood	NA
rs34290285	Allergic disease (asthma, hay fever and/or eczema) (age of onset)	PDCD1	spatial	level0	blood	NA
rs34290285	Allergic disease (asthma, hay fever and/or eczema) (multivariate analysis)	D2HGDH	spatial	level0	blood	NA
rs34290285	Allergic disease (asthma, hay fever and/or eczema) (multivariate analysis)	PDCD1	spatial	level0	blood	NA
rs34290285	Asthma (adult onset)	D2HGDH	spatial	level0	blood	NA
rs34290285	Asthma (adult onset)	PDCD1	spatial	level0	blood	NA
rs34290285	Asthma onset (childhood vs adult)	D2HGDH	spatial	level0	blood	NA
rs34290285	Asthma onset (childhood vs adult)	PDCD1	spatial	level0	blood	NA
rs34290285	Medication use (adrenergics, inhalants)	D2HGDH	spatial	level0	blood	NA
rs34290285	Medication use (adrenergics, inhalants)	PDCD1	spatial	level0	blood	NA
rs34290285	Medication use (glucocorticoids)	D2HGDH	spatial	level0	blood	NA
rs34290285	Medication use (glucocorticoids)	PDCD1	spatial	level0	blood	NA
rs34290285	Asthma (moderate or severe)	D2HGDH	spatial	level0	blood	NA
rs34290285	Asthma (moderate or severe)	PDCD1	spatial	level0	blood	NA
rs34290285	Respiratory diseases	D2HGDH	spatial	level0	blood	NA
rs34290285	Respiratory diseases	PDCD1	spatial	level0	blood	NA
rs12515180	Eosinophil percentage of white cells	ACSL6	spatial	level0	blood	NA
rs12515180	Eosinophil percentage of white cells	MEIKIN	spatial	level0	blood	NA
rs12515180	Eosinophil percentage of white cells	SLC22A5	spatial	level0	blood	NA
rs12515180	Eosinophil percentage of white cells	C5orf56	spatial	level0	blood	NA
rs12515180	Eosinophil percentage of white cells	AC116366.6	spatial	level0	blood	NA
rs12515180	Eosinophil percentage of white cells	SLC22A4	spatial	level0	blood	NA
rs28383314	Eosinophil percentage of white cells	HLA-DRB1	spatial	level0	blood	NA
rs28383314	Nasal polyps	HLA-DRB1	spatial	level0	blood	NA
rs9852648	Eosinophil percentage of white cells	PLCL2	spatial	level0	blood	NA
rs34173062	Eosinophil percentage of white cells	CPSF1	spatial	level0	blood	NA
rs34173062	Eosinophil percentage of granulocytes	CPSF1	spatial	level0	blood	NA
rs34173062	Neutrophil percentage of granulocytes	CPSF1	spatial	level0	blood	NA
rs34173062	Respiratory diseases	CPSF1	spatial	level0	blood	NA
rs159963	Eosinophil percentage of white cells	RERE	spatial	level0	blood	NA
rs159963	Eosinophil percentage of white cells	RP5-1115A15.1	spatial	level0	blood	NA
rs159963	Eosinophil percentage of granulocytes	RERE	spatial	level0	blood	NA
rs159963	Eosinophil percentage of granulocytes	RP5-1115A15.1	spatial	level0	blood	NA
rs159963	Neutrophil percentage of granulocytes	RERE	spatial	level0	blood	NA
rs159963	Neutrophil percentage of granulocytes	RP5-1115A15.1	spatial	level0	blood	NA
rs159963	Respiratory diseases	RERE	spatial	level0	blood	NA
rs159963	Respiratory diseases	RP5-1115A15.1	spatial	level0	blood	NA
rs7302200	Nasal polyps	RPS26	spatial	level0	blood	NA
rs7302200	Asthma (adult onset)	RPS26	spatial	level0	blood	NA
rs3785356	Eosinophil percentage of white cells	FLJ21408	spatial	level0	blood	NA
rs3785356	Eosinophil percentage of white cells	IL4R	spatial	level0	blood	NA
rs3785356	Asthma onset (childhood vs adult)	FLJ21408	spatial	level0	blood	NA
rs3785356	Asthma onset (childhood vs adult)	IL4R	spatial	level0	blood	NA
rs3785356	Respiratory diseases	FLJ21408	spatial	level0	blood	NA
rs3785356	Respiratory diseases	IL4R	spatial	level0	blood	NA
rs25884	Eosinophil percentage of white cells	ACSL6	spatial	level0	blood	NA
rs25884	Eosinophil percentage of white cells	MEIKIN	spatial	level0	blood	NA
rs25884	Eosinophil percentage of white cells	AC116366.6	spatial	level0	blood	NA
rs25884	Eosinophil percentage of granulocytes	ACSL6	spatial	level0	blood	NA
rs25884	Eosinophil percentage of granulocytes	MEIKIN	spatial	level0	blood	NA
rs25884	Eosinophil percentage of granulocytes	AC116366.6	spatial	level0	blood	NA
rs25884	Neutrophil percentage of granulocytes	ACSL6	spatial	level0	blood	NA
rs25884	Neutrophil percentage of granulocytes	MEIKIN	spatial	level0	blood	NA
rs25884	Neutrophil percentage of granulocytes	AC116366.6	spatial	level0	blood	NA
rs2248116	Eosinophil percentage of white cells	MEIKIN	spatial	level0	blood	NA
rs2248116	Eosinophil percentage of white cells	SLC22A5	spatial	level0	blood	NA
rs2248116	Eosinophil percentage of white cells	C5orf56	spatial	level0	blood	NA
rs2248116	Eosinophil percentage of white cells	AC116366.6	spatial	level0	blood	NA
rs2248116	Eosinophil percentage of white cells	SLC22A4	spatial	level0	blood	NA
rs2248116	Eosinophil percentage of granulocytes	MEIKIN	spatial	level0	blood	NA
rs2248116	Eosinophil percentage of granulocytes	SLC22A5	spatial	level0	blood	NA
rs2248116	Eosinophil percentage of granulocytes	C5orf56	spatial	level0	blood	NA
rs2248116	Eosinophil percentage of granulocytes	AC116366.6	spatial	level0	blood	NA
rs2248116	Eosinophil percentage of granulocytes	SLC22A4	spatial	level0	blood	NA
rs2248116	Neutrophil percentage of granulocytes	MEIKIN	spatial	level0	blood	NA
rs2248116	Neutrophil percentage of granulocytes	SLC22A5	spatial	level0	blood	NA
rs2248116	Neutrophil percentage of granulocytes	C5orf56	spatial	level0	blood	NA
rs2248116	Neutrophil percentage of granulocytes	AC116366.6	spatial	level0	blood	NA
rs2248116	Neutrophil percentage of granulocytes	SLC22A4	spatial	level0	blood	NA
rs2248116	Itch intensity from mosquito bite	MEIKIN	spatial	level0	blood	NA
rs2248116	Itch intensity from mosquito bite	SLC22A5	spatial	level0	blood	NA
rs2248116	Itch intensity from mosquito bite	C5orf56	spatial	level0	blood	NA
rs2248116	Itch intensity from mosquito bite	AC116366.6	spatial	level0	blood	NA
rs2248116	Itch intensity from mosquito bite	SLC22A4	spatial	level0	blood	NA
rs2248116	Itch intensity from mosquito bite adjusted by bite size	MEIKIN	spatial	level0	blood	NA
rs2248116	Itch intensity from mosquito bite adjusted by bite size	SLC22A5	spatial	level0	blood	NA
rs2248116	Itch intensity from mosquito bite adjusted by bite size	C5orf56	spatial	level0	blood	NA
rs2248116	Itch intensity from mosquito bite adjusted by bite size	AC116366.6	spatial	level0	blood	NA
rs2248116	Itch intensity from mosquito bite adjusted by bite size	SLC22A4	spatial	level0	blood	NA
rs1036207	Multiple sclerosis	NDFIP1	spatial	level0	blood	NA
rs1036207	Eosinophil percentage of white cells	NDFIP1	spatial	level0	blood	NA
rs1036207	Eosinophil percentage of granulocytes	NDFIP1	spatial	level0	blood	NA
rs1036207	Neutrophil percentage of granulocytes	NDFIP1	spatial	level0	blood	NA
rs174548	Cholesteryl ester levels	FADS2	spatial	level0	blood	NA
rs174548	Cholesteryl ester levels	FADS1	spatial	level0	blood	NA
rs174548	Cholesteryl ester levels	TMEM258	spatial	level0	blood	NA
rs76704408	Eosinophil percentage of white cells	DDX6	spatial	level0	blood	NA
rs1689510	Hay fever and/or eczema	RPS26	spatial	level0	blood	NA
rs1689510	Hay fever and/or eczema	SUOX	spatial	level0	blood	NA
rs1689510	Eosinophil percentage of white cells	RPS26	spatial	level0	blood	NA
rs1689510	Eosinophil percentage of white cells	SUOX	spatial	level0	blood	NA
rs1689510	Medication use (glucocorticoids)	RPS26	spatial	level0	blood	NA
rs1689510	Medication use (glucocorticoids)	SUOX	spatial	level0	blood	NA
rs1689510	Respiratory diseases	RPS26	spatial	level0	blood	NA
rs1689510	Respiratory diseases	SUOX	spatial	level0	blood	NA
rs27438	Eosinophil percentage of white cells	ACSL6	spatial	level0	blood	NA
rs27438	Eosinophil percentage of white cells	MEIKIN	spatial	level0	blood	NA
rs17622517	Eosinophil percentage of white cells	C5orf56	spatial	level0	blood	NA
rs17622517	Eosinophil percentage of white cells	AC116366.6	spatial	level0	blood	NA
rs1655558	Eosinophil percentage of white cells	RTF1	spatial	level0	blood	NA
rs1655558	Eosinophil percentage of white cells	CHP1	spatial	level0	blood	NA
rs1655558	Asthma onset (childhood vs adult)	RTF1	spatial	level0	blood	NA
rs1655558	Asthma onset (childhood vs adult)	CHP1	spatial	level0	blood	NA
rs1655558	Respiratory diseases	RTF1	spatial	level0	blood	NA
rs1655558	Respiratory diseases	CHP1	spatial	level0	blood	NA
rs10699671	Eosinophil percentage of white cells	NDFIP1	spatial	level0	blood	NA
rs10699671	Eosinophil percentage of white cells	GNPDA1	spatial	level0	blood	NA
rs10699671	Asthma (adult onset)	NDFIP1	spatial	level0	blood	NA
rs10699671	Asthma (adult onset)	GNPDA1	spatial	level0	blood	NA
rs760517	Multiple sclerosis	PVALB	spatial	level0	blood	NA
rs760517	Multiple sclerosis	CSF2RBP1	spatial	level0	blood	NA
rs760517	Eosinophil percentage of white cells	PVALB	spatial	level0	blood	NA
rs760517	Eosinophil percentage of white cells	CSF2RBP1	spatial	level0	blood	NA
rs760517	Eosinophil percentage of granulocytes	PVALB	spatial	level0	blood	NA
rs760517	Eosinophil percentage of granulocytes	CSF2RBP1	spatial	level0	blood	NA
rs760517	Neutrophil percentage of granulocytes	PVALB	spatial	level0	blood	NA
rs760517	Neutrophil percentage of granulocytes	CSF2RBP1	spatial	level0	blood	NA
rs1109151	Eosinophil percentage of white cells	TEF	spatial	level0	blood	NA
rs1109151	Eosinophil percentage of white cells	PMM1	spatial	level0	blood	NA
rs1109151	Eosinophil percentage of white cells	DESI1	spatial	level0	blood	NA
rs1109151	Eosinophil percentage of white cells	MEI1	spatial	level0	blood	NA
rs11679889	Eosinophil percentage of white cells	AC007278.3	spatial	level0	blood	NA
rs10208293	Asthma (adult onset)	IL18RAP	spatial	level0	blood	NA
rs10208293	Asthma (adult onset)	AC007278.3	spatial	level0	blood	NA
rs10208293	Asthma (adult onset)	IL18R1	spatial	level0	blood	NA
rs10208293	Asthma (adult onset)	AC007278.2	spatial	level0	blood	NA
rs10208293	Asthma (adult onset)	SDR42E1P5	spatial	level0	blood	NA
rs10208293	Asthma (age of onset)	IL18RAP	spatial	level0	blood	NA
rs10208293	Asthma (age of onset)	AC007278.3	spatial	level0	blood	NA
rs10208293	Asthma (age of onset)	IL18R1	spatial	level0	blood	NA
rs10208293	Asthma (age of onset)	AC007278.2	spatial	level0	blood	NA
rs10208293	Asthma (age of onset)	SDR42E1P5	spatial	level0	blood	NA
rs2296618	Medication use (adrenergics, inhalants)	PEBP1P3	spatial	level0	blood	NA
rs13062095	Eosinophil percentage of white cells	SENP7	spatial	level0	blood	NA
rs13062095	Eosinophil percentage of granulocytes	SENP7	spatial	level0	blood	NA
rs13062095	Neutrophil percentage of granulocytes	SENP7	spatial	level0	blood	NA
rs912131	Eosinophil percentage of white cells	UBAC2	spatial	level0	blood	NA
rs912131	Eosinophil percentage of white cells	GPR18	spatial	level0	blood	NA
rs912131	Respiratory diseases	UBAC2	spatial	level0	blood	NA
rs912131	Respiratory diseases	GPR18	spatial	level0	blood	NA
rs12440045	Allergic disease (asthma, hay fever or eczema)	RTF1	spatial	level0	blood	NA
rs12440045	Allergic disease (asthma, hay fever or eczema)	CHP1	spatial	level0	blood	NA
rs12440045	Hay fever and/or eczema	RTF1	spatial	level0	blood	NA
rs12440045	Hay fever and/or eczema	CHP1	spatial	level0	blood	NA
rs12440045	Eczema	RTF1	spatial	level0	blood	NA
rs12440045	Eczema	CHP1	spatial	level0	blood	NA
rs12440045	Neutrophil percentage of granulocytes	RTF1	spatial	level0	blood	NA
rs12440045	Neutrophil percentage of granulocytes	CHP1	spatial	level0	blood	NA
rs7119563	Eosinophil percentage of white cells	SIK2	spatial	level0	blood	NA
rs11539209	Hay fever and/or eczema	SPOUT1	spatial	level0	blood	NA
rs11539209	Eczema	SPOUT1	spatial	level0	blood	NA
rs2949661	Medication use (adrenergics, inhalants)	CD247	spatial	level0	blood	NA
rs2949661	Medication use (glucocorticoids)	CD247	spatial	level0	blood	NA
rs1893592	Rheumatoid arthritis (ACPA-positive)	UBASH3A	spatial	level0	blood	NA
rs2228145	Atopic dermatitis	IL6R	spatial	level0	blood	NA
rs2228145	Allergic disease (asthma, hay fever or eczema)	IL6R	spatial	level0	blood	NA
rs2228145	Hay fever and/or eczema	IL6R	spatial	level0	blood	NA
rs2228145	Eczema	IL6R	spatial	level0	blood	NA
rs2228145	Rheumatoid arthritis (ACPA-positive)	IL6R	spatial	level0	blood	NA
rs660895	Rheumatoid arthritis (ACPA-positive)	HLA-DQA2	spatial	level0	blood	NA
rs660895	Rheumatoid arthritis (ACPA-positive)	HLA-DQB2	spatial	level0	blood	NA
rs660895	Rheumatoid arthritis (ACPA-positive)	HLA-DQB1	spatial	level0	blood	NA
rs660895	Rheumatoid arthritis (ACPA-positive)	HLA-DQA1	spatial	level0	blood	NA
rs660895	Rheumatoid arthritis (ACPA-positive)	HLA-DRB1	spatial	level0	blood	NA
rs660895	Rheumatoid arthritis (ACPA-positive)	HLA-DRB6	spatial	level0	blood	NA
rs2736340	Kawasaki disease	FAM167A	spatial	level0	blood	NA
rs11203203	Vitiligo	UBASH3A	spatial	level0	blood	NA
rs968567	Vitiligo	FADS2	spatial	level0	blood	NA
rs968567	Vitiligo	FADS1	spatial	level0	blood	NA
rs968567	Vitiligo	TMEM258	spatial	level0	blood	NA
rs2843401	Rheumatoid arthritis (ACPA-positive)	FAM213B	spatial	level0	blood	NA
rs2843401	Rheumatoid arthritis (ACPA-positive)	MMEL1	spatial	level0	blood	NA
rs2843401	Rheumatoid arthritis (ACPA-positive)	TTC34	spatial	level0	blood	NA
rs2843401	Rheumatoid arthritis (ACPA-positive)	RP3-395M20.8	spatial	level0	blood	NA
rs12936409	Rheumatoid arthritis (ACPA-positive)	IKZF3	spatial	level0	blood	NA
rs12936409	Rheumatoid arthritis (ACPA-positive)	GSDMB	spatial	level0	blood	NA
rs12936409	Rheumatoid arthritis (ACPA-positive)	ORMDL3	spatial	level0	blood	NA
rs12936409	Rheumatoid arthritis (ACPA-positive)	GSDMA	spatial	level0	blood	NA
rs2269060	Rheumatoid arthritis (ACPA-positive)	CNTRL	spatial	level0	blood	NA
rs2269060	Rheumatoid arthritis (ACPA-positive)	C5	spatial	level0	blood	NA
rs2269060	Rheumatoid arthritis (ACPA-positive)	PSMD5-AS1	spatial	level0	blood	NA
rs2269060	Rheumatoid arthritis (ACPA-positive)	PSMD5	spatial	level0	blood	NA
rs10892279	Rheumatoid arthritis (ACPA-positive)	DDX6	spatial	level0	blood	NA
rs4841465	Systolic blood pressure x alcohol consumption interaction (2df test)	FAM167A	spatial	level0	blood	NA
rs13280442	Systolic blood pressure x alcohol consumption interaction (2df test)	FAM167A	spatial	level0	blood	NA
rs2306363	Systolic blood pressure x alcohol consumption interaction (2df test)	MAP3K11	spatial	level0	blood	NA
rs992969	Asthma (adult onset)	ERMP1	spatial	level0	blood	NA
rs992969	Asthma onset (childhood vs adult)	ERMP1	spatial	level0	blood	NA
rs992969	Medication use (adrenergics, inhalants)	ERMP1	spatial	level0	blood	NA
rs992969	Medication use (glucocorticoids)	ERMP1	spatial	level0	blood	NA
rs28688825	Asthma (adult onset)	HLA-DQA1	spatial	level0	blood	NA
rs72823641	Allergic rhinitis	IL18RAP	spatial	level0	blood	NA
rs72823641	Allergic disease (asthma, hay fever or eczema)	IL18RAP	spatial	level0	blood	NA
rs72823641	Hay fever and/or eczema	IL18RAP	spatial	level0	blood	NA
rs72823641	Asthma or allergic disease (pleiotropy)	IL18RAP	spatial	level0	blood	NA
rs72823641	Asthma (adult onset)	IL18RAP	spatial	level0	blood	NA
rs72823641	Asthma onset (childhood vs adult)	IL18RAP	spatial	level0	blood	NA
rs4247364	Respiratory diseases	LINC02210	spatial	level0	blood	NA
rs4247364	Respiratory diseases	LRRC37A4P	spatial	level0	blood	NA
rs4247364	Respiratory diseases	SPATA32	spatial	level0	blood	NA
rs12365699	Multiple sclerosis	DDX6	spatial	level0	blood	NA
rs12365699	Atopic asthma	DDX6	spatial	level0	blood	NA
rs12365699	Allergic disease (asthma, hay fever or eczema)	DDX6	spatial	level0	blood	NA
rs12365699	Hay fever and/or eczema	DDX6	spatial	level0	blood	NA
rs12365699	Eczema	DDX6	spatial	level0	blood	NA
rs12365699	Asthma onset (childhood vs adult)	DDX6	spatial	level0	blood	NA
rs12365699	Asthma (age of onset)	DDX6	spatial	level0	blood	NA
rs12365699	Respiratory diseases	DDX6	spatial	level0	blood	NA
rs10152595	Atopic asthma	MAP2K5	spatial	level0	blood	NA
rs10152595	Asthma (adult onset)	MAP2K5	spatial	level0	blood	NA
rs12655443	Respiratory diseases	NDFIP1	spatial	level0	blood	NA
rs903361	Respiratory diseases	CHIT1	spatial	level0	blood	NA
rs903361	Respiratory diseases	ADORA1	spatial	level0	blood	NA
rs903361	Respiratory diseases	PPFIA4	spatial	level0	blood	NA
rs10791824	Atopic dermatitis	MAP3K11	spatial	level0	blood	NA
rs10791824	Atopic dermatitis	KAT5	spatial	level0	blood	NA
rs10791824	Atopic dermatitis	KRT8P26	spatial	level0	blood	NA
rs10791824	Atopic asthma	MAP3K11	spatial	level0	blood	NA
rs10791824	Atopic asthma	KAT5	spatial	level0	blood	NA
rs10791824	Atopic asthma	KRT8P26	spatial	level0	blood	NA
rs10791824	Eczema	MAP3K11	spatial	level0	blood	NA
rs10791824	Eczema	KAT5	spatial	level0	blood	NA
rs10791824	Eczema	KRT8P26	spatial	level0	blood	NA
rs10791824	Allergic disease (asthma, hay fever and/or eczema) (age of onset)	MAP3K11	spatial	level0	blood	NA
rs10791824	Allergic disease (asthma, hay fever and/or eczema) (age of onset)	KAT5	spatial	level0	blood	NA
rs10791824	Allergic disease (asthma, hay fever and/or eczema) (age of onset)	KRT8P26	spatial	level0	blood	NA
rs10791824	Allergic disease (asthma, hay fever and/or eczema) (multivariate analysis)	MAP3K11	spatial	level0	blood	NA
rs10791824	Allergic disease (asthma, hay fever and/or eczema) (multivariate analysis)	KAT5	spatial	level0	blood	NA
rs10791824	Allergic disease (asthma, hay fever and/or eczema) (multivariate analysis)	KRT8P26	spatial	level0	blood	NA
rs2070901	Allergic rhinitis	FCER1G	spatial	level0	blood	NA
rs2070901	Atopic asthma	FCER1G	spatial	level0	blood	NA
rs2070901	Allergic disease (asthma, hay fever or eczema)	FCER1G	spatial	level0	blood	NA
rs2070901	Hay fever and/or eczema	FCER1G	spatial	level0	blood	NA
rs2070901	Eczema	FCER1G	spatial	level0	blood	NA
rs2070901	Asthma onset (childhood vs adult)	FCER1G	spatial	level0	blood	NA
rs7523907	Atopic asthma	CD247	spatial	level0	blood	NA
rs7523907	Asthma (adult onset)	CD247	spatial	level0	blood	NA
rs7523907	Asthma (moderate or severe)	CD247	spatial	level0	blood	NA
rs301819	Asthma (moderate or severe)	RERE	spatial	level0	blood	NA
rs301819	Asthma (moderate or severe)	RP5-1115A15.1	spatial	level0	blood	NA
rs12718488	Atopic asthma	AP001189.4	spatial	level0	blood	NA
rs12718488	Atopic asthma	RP11-672A2.4	spatial	level0	blood	NA
rs174566	Serum metabolite concentrations in chronic kidney disease	FADS2	spatial	level0	blood	NA
rs174566	Serum metabolite concentrations in chronic kidney disease	FADS1	spatial	level0	blood	NA
rs174566	Serum metabolite concentrations in chronic kidney disease	TMEM258	spatial	level0	blood	NA
rs174566	Cholesteryl ester levels	FADS2	spatial	level0	blood	NA
rs174566	Cholesteryl ester levels	FADS1	spatial	level0	blood	NA
rs174566	Cholesteryl ester levels	TMEM258	spatial	level0	blood	NA
rs1023518	Atopic asthma	SLC22A5	spatial	level0	blood	NA
rs1023518	Atopic asthma	AC116366.6	spatial	level0	blood	NA
rs35449774	Atopic asthma	HLA-DRB9	spatial	level0	blood	NA
rs35449774	Atopic asthma	HLA-DPB2	spatial	level0	blood	NA
rs72833417	Respiratory diseases	TBKBP1	spatial	level0	blood	NA
rs72833417	Respiratory diseases	MRPL45P2	spatial	level0	blood	NA
rs72833417	Respiratory diseases	SCRN2	spatial	level0	blood	NA
rs72743461	Allergic disease (asthma, hay fever or eczema)	AAGAB	spatial	level0	blood	NA
rs72743461	Asthma (adult onset)	AAGAB	spatial	level0	blood	NA
rs72743461	Asthma onset (childhood vs adult)	AAGAB	spatial	level0	blood	NA
rs72743461	Medication use (adrenergics, inhalants)	AAGAB	spatial	level0	blood	NA
rs72743461	Medication use (glucocorticoids)	AAGAB	spatial	level0	blood	NA
rs72743461	Asthma (moderate or severe)	AAGAB	spatial	level0	blood	NA
rs72743461	Respiratory diseases	AAGAB	spatial	level0	blood	NA
rs78823938	Atopic asthma	JAZF1-AS1	spatial	level0	blood	NA
rs2844482	Perceived unattractiveness to mosquitoes	DDX39B	spatial	level0	blood	NA
rs2844482	Perceived unattractiveness to mosquitoes	LTA	spatial	level0	blood	NA
rs705700	Asthma (adult onset)	SUOX	spatial	level0	blood	NA
rs3828058	Atopic asthma	TDRKH	spatial	level0	blood	NA
rs4129267	Respiratory diseases	IL6R	spatial	level0	blood	NA
rs7775228	Kawasaki disease	HLA-DQB2	spatial	level0	blood	NA
rs7775228	Kawasaki disease	HLA-DQB1	spatial	level0	blood	NA
rs7775228	Kawasaki disease	HLA-DRB6	spatial	level0	blood	NA
rs449454	Allergic disease (asthma, hay fever or eczema)	NDFIP1	spatial	level0	blood	NA
rs449454	Allergic disease (asthma, hay fever or eczema)	GNPDA1	spatial	level0	blood	NA
rs4722758	Allergic disease (asthma, hay fever or eczema)	JAZF1-AS1	spatial	level0	blood	NA
rs4722758	Asthma onset (childhood vs adult)	JAZF1-AS1	spatial	level0	blood	NA
rs479844	Atopic dermatitis	MAP3K11	spatial	level0	blood	NA
rs479844	Atopic dermatitis	KRT8P26	spatial	level0	blood	NA
rs479844	Allergic disease (asthma, hay fever or eczema)	MAP3K11	spatial	level0	blood	NA
rs479844	Allergic disease (asthma, hay fever or eczema)	KRT8P26	spatial	level0	blood	NA
rs479844	Hay fever and/or eczema	MAP3K11	spatial	level0	blood	NA
rs479844	Hay fever and/or eczema	KRT8P26	spatial	level0	blood	NA
rs479844	Asthma onset (childhood vs adult)	MAP3K11	spatial	level0	blood	NA
rs479844	Asthma onset (childhood vs adult)	KRT8P26	spatial	level0	blood	NA
rs479844	Asthma (age of onset)	MAP3K11	spatial	level0	blood	NA
rs479844	Asthma (age of onset)	KRT8P26	spatial	level0	blood	NA
rs479844	Respiratory diseases	MAP3K11	spatial	level0	blood	NA
rs479844	Respiratory diseases	KRT8P26	spatial	level0	blood	NA
rs56389811	Asthma (adult onset)	RP1-197B17.3	spatial	level0	blood	NA
rs56389811	Asthma (adult onset)	RP5-1057I20.5	spatial	level0	blood	NA
rs56389811	Asthma (adult onset)	RP5-1057I20.6	spatial	level0	blood	NA
rs159960	Medication use (adrenergics, inhalants)	RERE	spatial	level0	blood	NA
rs159960	Medication use (adrenergics, inhalants)	RP5-1115A15.1	spatial	level0	blood	NA
rs73078636	Allergic disease (asthma, hay fever or eczema)	RBM15B	spatial	level0	blood	NA
rs73078636	Respiratory diseases	RBM15B	spatial	level0	blood	NA
rs113048054	Allergic disease (asthma, hay fever or eczema)	NRROS	spatial	level0	blood	NA
rs28690449	Allergic disease (asthma, hay fever or eczema)	FAM114A1	spatial	level0	blood	NA
rs3730775	Eczema	POLI	spatial	level0	blood	NA
rs3730775	Eczema	RP11-850A17.1	spatial	level0	blood	NA
rs6011033	Allergic disease (asthma, hay fever or eczema)	CTD-3184A7.4	spatial	level0	blood	NA
rs6011033	Allergic disease (asthma, hay fever or eczema)	STMN3	spatial	level0	blood	NA
rs6011033	Allergic disease (asthma, hay fever or eczema)	ARFRP1	spatial	level0	blood	NA
rs6011033	Respiratory diseases	CTD-3184A7.4	spatial	level0	blood	NA
rs6011033	Respiratory diseases	STMN3	spatial	level0	blood	NA
rs6011033	Respiratory diseases	ARFRP1	spatial	level0	blood	NA
rs8126516	Allergic disease (asthma, hay fever or eczema)	SETD4	spatial	level0	blood	NA
rs8126516	Respiratory diseases	SETD4	spatial	level0	blood	NA
rs12165508	Allergic disease (asthma, hay fever or eczema)	TEF	spatial	level0	blood	NA
rs12165508	Allergic disease (asthma, hay fever or eczema)	PMM1	spatial	level0	blood	NA
rs12165508	Allergic disease (asthma, hay fever or eczema)	DESI1	spatial	level0	blood	NA
rs12165508	Allergic disease (asthma, hay fever or eczema)	MEI1	spatial	level0	blood	NA
rs12165508	Allergic disease (asthma, hay fever or eczema)	CSDC2	spatial	level0	blood	NA
rs12165508	Allergic disease (asthma, hay fever or eczema)	XRCC6	spatial	level0	blood	NA
rs950880	Serum protein levels (sST2)	IL18RAP	spatial	level0	blood	NA
rs950880	Serum protein levels (sST2)	AC007278.3	spatial	level0	blood	NA
rs950880	Serum protein levels (sST2)	AC007278.2	spatial	level0	blood	NA
rs9276643	Hay fever and/or eczema	NOTCH4	spatial	level0	blood	NA
rs9276643	Hay fever and/or eczema	HLA-DQB2	spatial	level0	blood	NA
rs9276643	Hay fever and/or eczema	HLA-DRB5	spatial	level0	blood	NA
rs9276643	Hay fever and/or eczema	HLA-DQB1	spatial	level0	blood	NA
rs9276643	Hay fever and/or eczema	HLA-DOB	spatial	level0	blood	NA
rs9276643	Hay fever and/or eczema	TAP2	spatial	level0	blood	NA
rs2621363	Hay fever and/or eczema	HLA-DRB1	spatial	level0	blood	NA
rs2621363	Hay fever and/or eczema	HLA-DOB	spatial	level0	blood	NA
rs2621363	Hay fever and/or eczema	TAP2	spatial	level0	blood	NA
rs3771180	Eosinophil percentage of white cells	IL18RAP	spatial	level0	blood	NA
rs3771180	Eosinophil percentage of white cells	AC007278.3	spatial	level0	blood	NA
rs56375023	Allergic disease (asthma, hay fever or eczema)	AAGAB	spatial	level0	blood	NA
rs56375023	Eczema	AAGAB	spatial	level0	blood	NA
rs5743618	Allergic rhinitis	FAM114A1	spatial	level0	blood	NA
rs5743618	Allergic disease (asthma, hay fever or eczema)	FAM114A1	spatial	level0	blood	NA
rs5743618	Eczema	FAM114A1	spatial	level0	blood	NA
rs5743618	Asthma onset (childhood vs adult)	FAM114A1	spatial	level0	blood	NA
rs5743618	Asthma (age of onset)	FAM114A1	spatial	level0	blood	NA
rs5743618	Respiratory diseases	FAM114A1	spatial	level0	blood	NA
rs1723018	Asthma (adult onset)	CD247	spatial	level0	blood	NA
rs907092	Primary biliary cholangitis	IKZF3	spatial	level0	blood	NA
rs907092	Primary biliary cholangitis	GSDMB	spatial	level0	blood	NA
rs907092	Primary biliary cholangitis	ORMDL3	spatial	level0	blood	NA
rs907092	Primary biliary cholangitis	MSL1	spatial	level0	blood	NA
rs1233578	Chronic obstructive pulmonary disease x ever smoker interaction (main effect)	BTN3A2	spatial	level0	blood	NA
rs1233578	Chronic obstructive pulmonary disease x ever smoker interaction (main effect)	ZNF391	spatial	level0	blood	NA
rs1233578	Chronic obstructive pulmonary disease in never smokers	BTN3A2	spatial	level0	blood	NA
rs1233578	Chronic obstructive pulmonary disease in never smokers	ZNF391	spatial	level0	blood	NA
rs1233578	Chronic obstructive pulmonary disease in non-current smokers	BTN3A2	spatial	level0	blood	NA
rs1233578	Chronic obstructive pulmonary disease in non-current smokers	ZNF391	spatial	level0	blood	NA
rs1233578	Chronic obstructive pulmonary disease x current smoker interaction (2df)	BTN3A2	spatial	level0	blood	NA
rs1233578	Chronic obstructive pulmonary disease x current smoker interaction (2df)	ZNF391	spatial	level0	blood	NA
rs1233578	Chronic obstructive pulmonary disease x ever smoker interaction (2df)	BTN3A2	spatial	level0	blood	NA
rs1233578	Chronic obstructive pulmonary disease x ever smoker interaction (2df)	ZNF391	spatial	level0	blood	NA
rs1233578	Chronic obstructive pulmonary disease x current smoker interaction (main effect)	BTN3A2	spatial	level0	blood	NA
rs1233578	Chronic obstructive pulmonary disease x current smoker interaction (main effect)	ZNF391	spatial	level0	blood	NA
rs6894249	Eczema	ACSL6	spatial	level0	blood	NA
rs6894249	Eczema	MEIKIN	spatial	level0	blood	NA
rs6894249	Eczema	SLC22A5	spatial	level0	blood	NA
rs6894249	Eczema	C5orf56	spatial	level0	blood	NA
rs6894249	Eczema	AC116366.6	spatial	level0	blood	NA
rs56062135	Allergic disease (asthma, hay fever or eczema)	AAGAB	spatial	level0	blood	NA
rs56062135	Asthma or allergic disease (pleiotropy)	AAGAB	spatial	level0	blood	NA
rs56062135	Allergic disease (asthma, hay fever and/or eczema) (age of onset)	AAGAB	spatial	level0	blood	NA
rs56062135	Allergic disease (asthma, hay fever and/or eczema) (multivariate analysis)	AAGAB	spatial	level0	blood	NA
rs56062135	Asthma (adult onset)	AAGAB	spatial	level0	blood	NA
rs869402	Asthma or allergic disease (pleiotropy)	IKZF3	spatial	level0	blood	NA
rs869402	Asthma or allergic disease (pleiotropy)	GSDMB	spatial	level0	blood	NA
rs869402	Asthma or allergic disease (pleiotropy)	ORMDL3	spatial	level0	blood	NA
rs6687430	Respiratory diseases	PEX14	spatial	level0	blood	NA
rs11577318	Eosinophil percentage of white cells	CD52	spatial	level0	blood	NA
rs11577318	Eosinophil percentage of white cells	SH3BGRL3	spatial	level0	blood	NA
rs11577318	Eosinophil percentage of white cells	ZNF683	spatial	level0	blood	NA
rs17669032	Eczema	PEBP1P3	spatial	level0	blood	NA
rs1555926	Allergic rhinitis	RP4-724E16.2	spatial	level0	blood	NA
rs1555926	Hay fever and/or eczema	RP4-724E16.2	spatial	level0	blood	NA
rs301816	Asthma (adult onset)	RERE	spatial	level0	blood	NA
rs301816	Asthma (adult onset)	RP5-1115A15.1	spatial	level0	blood	NA
rs249681	Medication use (adrenergics, inhalants)	NDFIP1	spatial	level0	blood	NA
rs61192126	Allergic disease (asthma, hay fever or eczema)	RYBP	spatial	level0	blood	NA
rs61192126	Hay fever and/or eczema	RYBP	spatial	level0	blood	NA
rs61192126	Eczema	RYBP	spatial	level0	blood	NA
rs11950815	Itch intensity from mosquito bite adjusted by bite size	MEIKIN	spatial	level0	blood	NA
rs11950815	Itch intensity from mosquito bite adjusted by bite size	SLC22A5	spatial	level0	blood	NA
rs2159778	Atopic asthma	CNTRL	spatial	level0	blood	NA
rs2159778	Atopic asthma	C5	spatial	level0	blood	NA
rs2159778	Atopic asthma	PSMD5-AS1	spatial	level0	blood	NA
rs2159778	Atopic asthma	PSMD5	spatial	level0	blood	NA
rs1535	Phosphatidylcholine levels	FADS2	spatial	level0	blood	NA
rs1535	Phosphatidylcholine levels	FADS1	spatial	level0	blood	NA
rs1535	Phosphatidylcholine levels	TMEM258	spatial	level0	blood	NA
rs62623446	Atopic asthma	TESPA1	spatial	level0	blood	NA
rs62623446	Hay fever and/or eczema	TESPA1	spatial	level0	blood	NA
rs62623446	Eczema	TESPA1	spatial	level0	blood	NA
rs11065987	Primary biliary cholangitis	ALDH2	spatial	level0	blood	NA
rs2190097	Allergic disease (asthma, hay fever or eczema)	GSAP	spatial	level0	blood	NA
rs2190097	Hay fever and/or eczema	GSAP	spatial	level0	blood	NA
rs2190097	Eczema	GSAP	spatial	level0	blood	NA
rs10986311	Vitiligo	NEK6	spatial	level0	blood	NA
rs1942	Eosinophil percentage of granulocytes	RTF1	spatial	level0	blood	NA
rs1942	Eosinophil percentage of granulocytes	CHP1	spatial	level0	blood	NA
rs3024655	Asthma (adult onset)	IL4R	spatial	level0	blood	NA
rs7224548	Atopic asthma	LINC02210	spatial	level0	blood	NA
rs7224548	Atopic asthma	SPATA32	spatial	level0	blood	NA
rs111365807	Asthma (adult onset)	TEN1	spatial	level0	blood	NA
rs111365807	Asthma (adult onset)	UNC13D	spatial	level0	blood	NA
rs111365807	Asthma (adult onset)	GALK1	spatial	level0	blood	NA
rs111365807	Asthma (adult onset)	WBP2	spatial	level0	blood	NA
rs111365807	Nonatopic asthma and/or BMI	TEN1	spatial	level0	blood	NA
rs111365807	Nonatopic asthma and/or BMI	UNC13D	spatial	level0	blood	NA
rs111365807	Nonatopic asthma and/or BMI	GALK1	spatial	level0	blood	NA
rs111365807	Nonatopic asthma and/or BMI	WBP2	spatial	level0	blood	NA
rs7132277	Multiple sclerosis	CDK2AP1	spatial	level0	blood	NA
rs7132277	Multiple sclerosis	KMT5A	spatial	level0	blood	NA
rs7132277	Multiple sclerosis	ABCB9	spatial	level0	blood	NA
rs2056625	Asthma (adult onset)	CD247	spatial	level0	blood	NA
rs17668708	Asthma (adult onset)	PEBP1P3	spatial	level0	blood	NA
rs78545931	Asthma onset (childhood vs adult)	IL18RAP	spatial	level0	blood	NA
rs78545931	Asthma onset (childhood vs adult)	MFSD9	spatial	level0	blood	NA
rs60227565	Asthma (adult onset)	IL18RAP	spatial	level0	blood	NA
rs60227565	Asthma (adult onset)	AC007278.3	spatial	level0	blood	NA
rs60227565	Asthma (adult onset)	MFSD9	spatial	level0	blood	NA
rs60227565	Asthma onset (childhood vs adult)	IL18RAP	spatial	level0	blood	NA
rs60227565	Asthma onset (childhood vs adult)	AC007278.3	spatial	level0	blood	NA
rs60227565	Asthma onset (childhood vs adult)	MFSD9	spatial	level0	blood	NA
rs12470864	Allergic disease (asthma, hay fever or eczema)	IL18RAP	spatial	level0	blood	NA
rs12470864	Allergic disease (asthma, hay fever or eczema)	AC007278.3	spatial	level0	blood	NA
rs12470864	Allergic disease (asthma, hay fever or eczema)	FAM183DP	spatial	level0	blood	NA
rs12470864	Asthma (adult onset)	IL18RAP	spatial	level0	blood	NA
rs12470864	Asthma (adult onset)	AC007278.3	spatial	level0	blood	NA
rs12470864	Asthma (adult onset)	FAM183DP	spatial	level0	blood	NA
rs10995245	Allergic disease (asthma, hay fever or eczema)	ADO	spatial	level0	blood	NA
rs174535	Plasma omega-3 polyunsaturated fatty acid level (eicosapentaenoic acid)	FADS2	spatial	level0	blood	NA
rs174535	Plasma omega-3 polyunsaturated fatty acid level (eicosapentaenoic acid)	FADS1	spatial	level0	blood	NA
rs174535	Plasma omega-3 polyunsaturated fatty acid level (eicosapentaenoic acid)	TMEM258	spatial	level0	blood	NA
rs174535	Nasal polyps	FADS2	spatial	level0	blood	NA
rs174535	Nasal polyps	FADS1	spatial	level0	blood	NA
rs174535	Nasal polyps	TMEM258	spatial	level0	blood	NA
rs174535	Asthma (adult onset)	FADS2	spatial	level0	blood	NA
rs174535	Asthma (adult onset)	FADS1	spatial	level0	blood	NA
rs174535	Asthma (adult onset)	TMEM258	spatial	level0	blood	NA
rs174535	Respiratory diseases	FADS2	spatial	level0	blood	NA
rs174535	Respiratory diseases	FADS1	spatial	level0	blood	NA
rs174535	Respiratory diseases	TMEM258	spatial	level0	blood	NA
rs1784775	Asthma (adult onset)	SIK2	spatial	level0	blood	NA
rs2544026	Asthma (adult onset)	RP1-197B17.3	spatial	level0	blood	NA
rs2544026	Asthma (adult onset)	RP5-1057I20.6	spatial	level0	blood	NA
rs11065979	Parental longevity (combined parental attained age, Martingale residuals)	ALDH2	spatial	level0	blood	NA
rs11065979	Systolic blood pressure x alcohol consumption interaction (2df test)	ALDH2	spatial	level0	blood	NA
rs11065979	Asthma onset (childhood vs adult)	ALDH2	spatial	level0	blood	NA
rs6866614	Perceived unattractiveness to mosquitoes	MEIKIN	spatial	level0	blood	NA
rs6866614	Perceived unattractiveness to mosquitoes	SLC22A5	spatial	level0	blood	NA
rs6866614	Perceived unattractiveness to mosquitoes	C5orf56	spatial	level0	blood	NA
rs6866614	Perceived unattractiveness to mosquitoes	AC116366.6	spatial	level0	blood	NA
rs6866614	Perceived unattractiveness to mosquitoes	SLC22A4	spatial	level0	blood	NA
rs6866614	Asthma (adult onset)	MEIKIN	spatial	level0	blood	NA
rs6866614	Asthma (adult onset)	SLC22A5	spatial	level0	blood	NA
rs6866614	Asthma (adult onset)	C5orf56	spatial	level0	blood	NA
rs6866614	Asthma (adult onset)	AC116366.6	spatial	level0	blood	NA
rs6866614	Asthma (adult onset)	SLC22A4	spatial	level0	blood	NA
rs3749833	Allergic disease (asthma, hay fever or eczema)	SLC22A5	spatial	level0	blood	NA
rs3749833	Allergic disease (asthma, hay fever or eczema)	AC116366.6	spatial	level0	blood	NA
rs3749833	Asthma (adult onset)	SLC22A5	spatial	level0	blood	NA
rs3749833	Asthma (adult onset)	AC116366.6	spatial	level0	blood	NA
rs3749833	Asthma (moderate or severe)	SLC22A5	spatial	level0	blood	NA
rs3749833	Asthma (moderate or severe)	AC116366.6	spatial	level0	blood	NA
rs3749833	Respiratory diseases	SLC22A5	spatial	level0	blood	NA
rs3749833	Respiratory diseases	AC116366.6	spatial	level0	blood	NA
rs3116989	Asthma onset (childhood vs adult)	HLA-DPB2	spatial	level0	blood	NA
rs3116989	Asthma onset (childhood vs adult)	RPL32P1	spatial	level0	blood	NA
rs7848215	Allergic rhinitis	ERMP1	spatial	level0	blood	NA
rs7848215	Allergic disease (asthma, hay fever and/or eczema) (age of onset)	ERMP1	spatial	level0	blood	NA
rs7848215	Allergic disease (asthma, hay fever and/or eczema) (multivariate analysis)	ERMP1	spatial	level0	blood	NA
rs7848215	Asthma onset (childhood vs adult)	ERMP1	spatial	level0	blood	NA
rs7848215	Asthma (age of onset)	ERMP1	spatial	level0	blood	NA
rs10187276	Allergic disease (asthma, hay fever and/or eczema) (age of onset)	CCL20	spatial	level0	blood	NA
rs10187276	Allergic disease (asthma, hay fever and/or eczema) (multivariate analysis)	CCL20	spatial	level0	blood	NA
rs10187276	Asthma onset (childhood vs adult)	CCL20	spatial	level0	blood	NA
rs10187276	Asthma (age of onset)	CCL20	spatial	level0	blood	NA
rs4771332	Hay fever and/or eczema	UBAC2	spatial	level0	blood	NA
rs4771332	Asthma (adult onset)	UBAC2	spatial	level0	blood	NA
rs4795399	Asthma onset (childhood vs adult)	IKZF3	spatial	level0	blood	NA
rs4795399	Asthma onset (childhood vs adult)	GSDMB	spatial	level0	blood	NA
rs4795399	Asthma onset (childhood vs adult)	ORMDL3	spatial	level0	blood	NA
rs4795399	Asthma onset (childhood vs adult)	GSDMA	spatial	level0	blood	NA
rs4795399	Asthma (age of onset)	IKZF3	spatial	level0	blood	NA
rs4795399	Asthma (age of onset)	GSDMB	spatial	level0	blood	NA
rs4795399	Asthma (age of onset)	ORMDL3	spatial	level0	blood	NA
rs4795399	Asthma (age of onset)	GSDMA	spatial	level0	blood	NA
rs9895436	Asthma onset (childhood vs adult)	LINC02210	spatial	level0	blood	NA
rs9895436	Asthma onset (childhood vs adult)	SPATA32	spatial	level0	blood	NA
rs9895436	Asthma onset (childhood vs adult)	CTB-39G8.3	spatial	level0	blood	NA
rs1893380	Asthma onset (childhood vs adult)	ME2	spatial	level0	blood	NA
rs249677	Multiple sclerosis	NDFIP1	spatial	level0	blood	NA
rs249677	Atopic asthma	NDFIP1	spatial	level0	blood	NA
rs249677	Hay fever and/or eczema	NDFIP1	spatial	level0	blood	NA
rs249677	Eczema	NDFIP1	spatial	level0	blood	NA
rs41284471	Atopic asthma	PRKCQ-AS1	spatial	level0	blood	NA
rs41284471	Atopic asthma	RP11-554I8.1	spatial	level0	blood	NA
rs41284471	Atopic asthma	PRKCQ	spatial	level0	blood	NA
rs2395185	Lung cancer	HLA-DRB9	spatial	level0	blood	NA
rs2395185	Lung cancer	HLA-DQA1	spatial	level0	blood	NA
rs2395185	Lung cancer	HLA-DRB1	spatial	level0	blood	NA
rs11811856	Atopic asthma	TNFSF4	spatial	level0	blood	NA
rs34104805	Atopic asthma	HLA-DQA2	spatial	level0	blood	NA
rs34104805	Atopic asthma	HLA-DQB2	spatial	level0	blood	NA
rs34104805	Atopic asthma	HLA-DRB5	spatial	level0	blood	NA
rs34104805	Atopic asthma	HLA-DQB1	spatial	level0	blood	NA
rs34104805	Atopic asthma	HLA-DQA1	spatial	level0	blood	NA
rs11751024	Atopic asthma	HLA-DQA2	spatial	level0	blood	NA
rs11751024	Atopic asthma	SKIV2L	spatial	level0	blood	NA
rs11751024	Atopic asthma	HLA-DRB5	spatial	level0	blood	NA
rs11751024	Atopic asthma	HLA-DQB1	spatial	level0	blood	NA
rs11751024	Atopic asthma	HLA-DQA1	spatial	level0	blood	NA
rs11751024	Atopic asthma	HLA-DRB6	spatial	level0	blood	NA
rs11751024	Atopic asthma	TAP2	spatial	level0	blood	NA
rs3819720	Atopic asthma	HLA-DQA2	spatial	level0	blood	NA
rs3819720	Atopic asthma	HLA-DQB2	spatial	level0	blood	NA
rs3819720	Atopic asthma	HLA-DQB1	spatial	level0	blood	NA
rs3819720	Atopic asthma	HLA-DQA1	spatial	level0	blood	NA
rs3819720	Atopic asthma	TAP2	spatial	level0	blood	NA
rs705699	Atopic asthma	RPS26	spatial	level0	blood	NA
rs705699	Atopic asthma	SUOX	spatial	level0	blood	NA
rs705699	Allergic disease (asthma, hay fever and/or eczema) (age of onset)	RPS26	spatial	level0	blood	NA
rs705699	Allergic disease (asthma, hay fever and/or eczema) (age of onset)	SUOX	spatial	level0	blood	NA
rs705699	Allergic disease (asthma, hay fever and/or eczema) (multivariate analysis)	RPS26	spatial	level0	blood	NA
rs705699	Allergic disease (asthma, hay fever and/or eczema) (multivariate analysis)	SUOX	spatial	level0	blood	NA
rs705699	Asthma (adult onset)	RPS26	spatial	level0	blood	NA
rs705699	Asthma (adult onset)	SUOX	spatial	level0	blood	NA
rs10468514	Allergic disease (asthma, hay fever or eczema)	LINC02210	spatial	level0	blood	NA
rs10468514	Allergic disease (asthma, hay fever or eczema)	SPATA32	spatial	level0	blood	NA
rs10468514	Allergic disease (asthma, hay fever or eczema)	CTB-39G8.3	spatial	level0	blood	NA
rs10468514	Hay fever and/or eczema	LINC02210	spatial	level0	blood	NA
rs10468514	Hay fever and/or eczema	SPATA32	spatial	level0	blood	NA
rs10468514	Hay fever and/or eczema	CTB-39G8.3	spatial	level0	blood	NA
rs10468514	Eczema	LINC02210	spatial	level0	blood	NA
rs10468514	Eczema	SPATA32	spatial	level0	blood	NA
rs10468514	Eczema	CTB-39G8.3	spatial	level0	blood	NA
rs145835664	Atopic asthma	IKZF3	spatial	level0	blood	NA
rs11658582	Asthma (age of onset)	SMARCE1	spatial	level0	blood	NA
rs11658582	Asthma (age of onset)	RP11-458J1.1	spatial	level0	blood	NA
rs1893958	Eosinophil percentage of white cells	POLI	spatial	level0	blood	NA
rs28407950	Allergic disease (asthma, hay fever or eczema)	HLA-DQB2	spatial	level0	blood	NA
rs28407950	Allergic disease (asthma, hay fever or eczema)	HLA-DRB5	spatial	level0	blood	NA
rs28407950	Allergic disease (asthma, hay fever or eczema)	HLA-DQB1	spatial	level0	blood	NA
rs28407950	Allergic disease (asthma, hay fever or eczema)	HLA-DQA1	spatial	level0	blood	NA
rs28407950	Allergic disease (asthma, hay fever or eczema)	HLA-DQB1-AS1	spatial	level0	blood	NA
rs28407950	Hay fever and/or eczema	HLA-DQB2	spatial	level0	blood	NA
rs28407950	Hay fever and/or eczema	HLA-DRB5	spatial	level0	blood	NA
rs28407950	Hay fever and/or eczema	HLA-DQB1	spatial	level0	blood	NA
rs28407950	Hay fever and/or eczema	HLA-DQA1	spatial	level0	blood	NA
rs28407950	Hay fever and/or eczema	HLA-DQB1-AS1	spatial	level0	blood	NA
rs28407950	Asthma (adult onset)	HLA-DQB2	spatial	level0	blood	NA
rs28407950	Asthma (adult onset)	HLA-DRB5	spatial	level0	blood	NA
rs28407950	Asthma (adult onset)	HLA-DQB1	spatial	level0	blood	NA
rs28407950	Asthma (adult onset)	HLA-DQA1	spatial	level0	blood	NA
rs28407950	Asthma (adult onset)	HLA-DQB1-AS1	spatial	level0	blood	NA
rs3859192	Atopic asthma	MED24	spatial	level0	blood	NA
rs3859192	Atopic asthma	GSDMB	spatial	level0	blood	NA
rs3859192	Atopic asthma	ORMDL3	spatial	level0	blood	NA
rs3859192	Atopic asthma	STARD3	spatial	level0	blood	NA
rs2229094	Atopic asthma	DDX39B	spatial	level0	blood	NA
rs2229094	Atopic asthma	LTA	spatial	level0	blood	NA
rs2158799	Eosinophil percentage of white cells	JAZF1-AS1	spatial	level0	blood	NA
rs2158799	Eosinophil percentage of granulocytes	JAZF1-AS1	spatial	level0	blood	NA
rs2158799	Neutrophil percentage of granulocytes	JAZF1-AS1	spatial	level0	blood	NA
rs8072548	Eosinophil percentage of granulocytes	MED24	spatial	level0	blood	NA
rs8072548	Eosinophil percentage of granulocytes	GSDMB	spatial	level0	blood	NA
rs8072548	Eosinophil percentage of granulocytes	ORMDL3	spatial	level0	blood	NA
rs8072548	Neutrophil percentage of granulocytes	MED24	spatial	level0	blood	NA
rs8072548	Neutrophil percentage of granulocytes	GSDMB	spatial	level0	blood	NA
rs8072548	Neutrophil percentage of granulocytes	ORMDL3	spatial	level0	blood	NA
rs3781466	Eosinophil percentage of white cells	METTL10	spatial	level0	blood	NA
rs4580194	Eczema	MED24	spatial	level0	blood	NA
rs4580194	Eczema	GSDMB	spatial	level0	blood	NA
rs4580194	Eczema	ORMDL3	spatial	level0	blood	NA
rs4580194	Eczema	GSDMA	spatial	level0	blood	NA
rs3117582	Lung cancer	C2	spatial	level0	blood	NA
rs13201681	Lung cancer	TRIM38	spatial	level0	blood	NA
rs28412066	Lung cancer	TRIM38	spatial	level0	blood	NA
rs13191445	Lung cancer	TRIM38	spatial	level0	blood	NA
rs13191445	Lung cancer	HIST1H2BD	spatial	level0	blood	NA
rs13191445	Lung cancer in ever smokers	TRIM38	spatial	level0	blood	NA
rs13191445	Lung cancer in ever smokers	HIST1H2BD	spatial	level0	blood	NA
rs13191445	Estimated glomerular filtration rate in diabetes	TRIM38	spatial	level0	blood	NA
rs13191445	Estimated glomerular filtration rate in diabetes	HIST1H2BD	spatial	level0	blood	NA
rs3999544	Lung cancer	BTN3A2	spatial	level0	blood	NA
rs3999544	Lung cancer	HIST1H4H	spatial	level0	blood	NA
rs41266839	Lung cancer	TRIM38	spatial	level0	blood	NA
rs41266839	Lung cancer	BTN3A2	spatial	level0	blood	NA
rs66488313	Lung cancer	BTN3A2	spatial	level0	blood	NA
rs34244947	Lung cancer	TRIM38	spatial	level0	blood	NA
rs34244947	Lung cancer in ever smokers	TRIM38	spatial	level0	blood	NA
rs149866169	Lung cancer	TRIM38	spatial	level0	blood	NA
rs149866169	Lung cancer in ever smokers	TRIM38	spatial	level0	blood	NA
rs13217620	Lung cancer	BTN3A2	spatial	level0	blood	NA
rs13217620	Lung cancer in ever smokers	BTN3A2	spatial	level0	blood	NA
rs13199649	Lung cancer	TRIM38	spatial	level0	blood	NA
rs13199649	Lung cancer	BTN3A2	spatial	level0	blood	NA
rs148696809	Lung cancer	FLOT1	spatial	level0	blood	NA
rs3094222	Lung cancer	CCHCR1	spatial	level0	blood	NA
rs3094222	Lung cancer	LINC00243	spatial	level0	blood	NA
rs3094222	Lung cancer	FLOT1	spatial	level0	blood	NA
rs3131378	Lung cancer	CCHCR1	spatial	level0	blood	NA
rs3131378	Lung cancer	C2	spatial	level0	blood	NA
rs3131378	Lung cancer	SKIV2L	spatial	level0	blood	NA
rs501942	Lung cancer	LINC00243	spatial	level0	blood	NA
rs501942	Lung cancer	C2	spatial	level0	blood	NA
rs501942	Lung cancer	SKIV2L	spatial	level0	blood	NA
rs501942	Lung cancer	HLA-DQB1	spatial	level0	blood	NA
rs501942	Lung cancer in ever smokers	LINC00243	spatial	level0	blood	NA
rs501942	Lung cancer in ever smokers	C2	spatial	level0	blood	NA
rs501942	Lung cancer in ever smokers	SKIV2L	spatial	level0	blood	NA
rs501942	Lung cancer in ever smokers	HLA-DQB1	spatial	level0	blood	NA
rs10984970	Lung cancer	PSMD5-AS1	spatial	level0	blood	NA
rs9279532	Lung cancer	C2	spatial	level0	blood	NA
rs549219764	Lung cancer	LINC00243	spatial	level0	blood	NA
rs3135363	Primary biliary cholangitis	HLA-DRB5	spatial	level0	blood	NA
rs7774434	Primary biliary cholangitis	HLA-DRB1	spatial	level0	blood	NA
rs7774434	Primary biliary cholangitis	HLA-DRB6	spatial	level0	blood	NA
rs2293370	Primary biliary cholangitis	POGLUT1	spatial	level0	blood	NA
rs2293370	Multiple sclerosis	POGLUT1	spatial	level0	blood	NA
rs6421571	Primary biliary cholangitis	DDX6	spatial	level0	blood	NA
rs1372072	Primary biliary cholangitis	PLCL2	spatial	level0	blood	NA
rs2856683	Primary biliary cholangitis	HLA-DQB2	spatial	level0	blood	NA
rs2856683	Primary biliary cholangitis	HLA-DRB9	spatial	level0	blood	NA
rs2856683	Primary biliary cholangitis	HLA-DQB1	spatial	level0	blood	NA
rs2856683	Primary biliary cholangitis	HLA-DQA1	spatial	level0	blood	NA
rs2856683	Primary biliary cholangitis	HLA-DRB1	spatial	level0	blood	NA
rs9357152	Primary biliary cholangitis	HLA-DQA2	spatial	level0	blood	NA
rs9357152	Primary biliary cholangitis	NOTCH4	spatial	level0	blood	NA
rs9357152	Primary biliary cholangitis	HLA-DQB2	spatial	level0	blood	NA
rs9357152	Primary biliary cholangitis	HLA-DQB1	spatial	level0	blood	NA
rs9357152	Primary biliary cholangitis	HLA-DQA1	spatial	level0	blood	NA
rs9357152	Primary biliary cholangitis	HLA-DOB	spatial	level0	blood	NA
rs9303277	Primary biliary cholangitis	IKZF3	spatial	level0	blood	NA
rs9303277	Primary biliary cholangitis	GSDMB	spatial	level0	blood	NA
rs9303277	Primary biliary cholangitis	ORMDL3	spatial	level0	blood	NA
rs9268644	Primary biliary cholangitis	HLA-DQA2	spatial	level0	blood	NA
rs9268644	Primary biliary cholangitis	LINC00243	spatial	level0	blood	NA
rs9268644	Primary biliary cholangitis	HLA-DQB2	spatial	level0	blood	NA
rs9268644	Primary biliary cholangitis	HLA-DRB9	spatial	level0	blood	NA
rs9268644	Primary biliary cholangitis	HLA-DQB1	spatial	level0	blood	NA
rs9268644	Primary biliary cholangitis	HLA-DQA1	spatial	level0	blood	NA
rs9268644	Primary biliary cholangitis	HLA-DRB1	spatial	level0	blood	NA
rs9268644	Primary biliary cholangitis	HLA-DRB6	spatial	level0	blood	NA
rs9635726	Primary biliary cholangitis	GSDMB	spatial	level0	blood	NA
rs9635726	Primary biliary cholangitis	ORMDL3	spatial	level0	blood	NA
rs3732421	Primary biliary cholangitis	POGLUT1	spatial	level0	blood	NA
rs3129887	Primary biliary cholangitis	HLA-DQA2	spatial	level0	blood	NA
rs3129887	Primary biliary cholangitis	HLA-DRB5	spatial	level0	blood	NA
rs3129887	Primary biliary cholangitis	HLA-DRB1	spatial	level0	blood	NA
rs4795395	Primary biliary cholangitis	IKZF3	spatial	level0	blood	NA
rs4795395	Primary biliary cholangitis	GSDMB	spatial	level0	blood	NA
rs4795395	Primary biliary cholangitis	ORMDL3	spatial	level0	blood	NA
rs4795395	Primary biliary cholangitis	GSDMA	spatial	level0	blood	NA
rs1980493	Type 1 diabetes and autoimmune thyroid diseases	HLA-DQA2	spatial	level0	blood	NA
rs1980493	Type 1 diabetes and autoimmune thyroid diseases	C2	spatial	level0	blood	NA
rs1980493	Type 1 diabetes and autoimmune thyroid diseases	HLA-DRB1	spatial	level0	blood	NA
rs2233956	Lung cancer in ever smokers	CCHCR1	spatial	level0	blood	NA
rs2233956	Lung cancer in ever smokers	LINC00243	spatial	level0	blood	NA
rs2233956	Lung cancer in ever smokers	HLA-B	spatial	level0	blood	NA
rs3135388	Multiple sclerosis	HLA-DQA2	spatial	level0	blood	NA
rs3135388	Multiple sclerosis	HLA-DRB9	spatial	level0	blood	NA
rs3135388	Multiple sclerosis	HLA-DRB5	spatial	level0	blood	NA
rs3135388	Multiple sclerosis	HLA-DQA1	spatial	level0	blood	NA
rs3135388	Multiple sclerosis	HLA-DRB1	spatial	level0	blood	NA
rs1790100	Multiple sclerosis	KMT5A	spatial	level0	blood	NA
rs3129889	Multiple sclerosis	HLA-DQA2	spatial	level0	blood	NA
rs3129889	Multiple sclerosis	HLA-DQB2	spatial	level0	blood	NA
rs3129889	Multiple sclerosis	HLA-DRB9	spatial	level0	blood	NA
rs3129889	Multiple sclerosis	HLA-DRB5	spatial	level0	blood	NA
rs3129889	Multiple sclerosis	HLA-DQA1	spatial	level0	blood	NA
rs3129889	Multiple sclerosis	HLA-DRB1	spatial	level0	blood	NA
rs8070463	Multiple sclerosis	TBKBP1	spatial	level0	blood	NA
rs3135338	Multiple sclerosis	HLA-DQA2	spatial	level0	blood	NA
rs3135338	Multiple sclerosis	HLA-DQB2	spatial	level0	blood	NA
rs3135338	Multiple sclerosis	HLA-DRB9	spatial	level0	blood	NA
rs3135338	Multiple sclerosis	HLA-DRB5	spatial	level0	blood	NA
rs3135338	Multiple sclerosis	HLA-DQB1	spatial	level0	blood	NA
rs3135338	Multiple sclerosis	HLA-DRB6	spatial	level0	blood	NA
rs1062158	Multiple sclerosis	NDFIP1	spatial	level0	blood	NA
rs1062158	Multiple sclerosis	GNPDA1	spatial	level0	blood	NA
rs11154801	Multiple sclerosis	AHI1	spatial	level0	blood	NA
rs4648356	Multiple sclerosis	MMEL1	spatial	level0	blood	NA
rs4648356	Multiple sclerosis	TTC34	spatial	level0	blood	NA
rs9282641	Multiple sclerosis	IQCB1	spatial	level0	blood	NA
rs9821630	Multiple sclerosis	PLCL2	spatial	level0	blood	NA
rs4285028	Multiple sclerosis	IQCB1	spatial	level0	blood	NA
rs3129934	Multiple sclerosis	HLA-DQA2	spatial	level0	blood	NA
rs3129934	Multiple sclerosis	HLA-DQB2	spatial	level0	blood	NA
rs3129934	Multiple sclerosis	HLA-DRB9	spatial	level0	blood	NA
rs3129934	Multiple sclerosis	HLA-DQB1	spatial	level0	blood	NA
rs3129934	Multiple sclerosis	HLA-DQA1	spatial	level0	blood	NA
rs3129934	Multiple sclerosis	HLA-DRB1	spatial	level0	blood	NA
rs2040406	Multiple sclerosis	HLA-DQB2	spatial	level0	blood	NA
rs2040406	Multiple sclerosis	HLA-DRB5	spatial	level0	blood	NA
rs2040406	Multiple sclerosis	HLA-DQB1	spatial	level0	blood	NA
rs2040406	Multiple sclerosis	HLA-DQA1	spatial	level0	blood	NA
rs2040406	Multiple sclerosis	HLA-DRB1	spatial	level0	blood	NA
rs6789653	Multiple sclerosis	ZBTB38	spatial	level0	blood	NA
rs7222450	Multiple sclerosis	LINC02210	spatial	level0	blood	NA
rs61863928	Multiple sclerosis	ADO	spatial	level0	blood	NA
rs2331964	Multiple sclerosis	IQCB1	spatial	level0	blood	NA
rs11079784	Multiple sclerosis	TBKBP1	spatial	level0	blood	NA
rs11079784	Multiple sclerosis	MRPL45P2	spatial	level0	blood	NA
rs9843355	Multiple sclerosis	POGLUT1	spatial	level0	blood	NA
rs10066308	Multiple sclerosis	MEIKIN	spatial	level0	blood	NA
rs10066308	Multiple sclerosis	SLC22A5	spatial	level0	blood	NA
rs10066308	Multiple sclerosis	AC116366.6	spatial	level0	blood	NA
rs10797431	Multiple sclerosis	FAM213B	spatial	level0	blood	NA
rs10797431	Multiple sclerosis	MMEL1	spatial	level0	blood	NA
rs10797431	Multiple sclerosis	TTC34	spatial	level0	blood	NA
rs10797431	Multiple sclerosis	RP3-395M20.8	spatial	level0	blood	NA
rs10797431	Autoimmune traits	FAM213B	spatial	level0	blood	NA
rs10797431	Autoimmune traits	MMEL1	spatial	level0	blood	NA
rs10797431	Autoimmune traits	TTC34	spatial	level0	blood	NA
rs10797431	Autoimmune traits	RP3-395M20.8	spatial	level0	blood	NA
rs3104373	Multiple sclerosis	HLA-DQB2	spatial	level0	blood	NA
rs3104373	Multiple sclerosis	HLA-DRB9	spatial	level0	blood	NA
rs3104373	Multiple sclerosis	HLA-DRB5	spatial	level0	blood	NA
rs3104373	Multiple sclerosis	HLA-DQB1	spatial	level0	blood	NA
rs3104373	Multiple sclerosis	HLA-DQA1	spatial	level0	blood	NA
rs3104373	Multiple sclerosis	HLA-DRB1	spatial	level0	blood	NA
rs3104373	Multiple sclerosis	HLA-DRB6	spatial	level0	blood	NA
rs60733400	Multiple sclerosis	FAM213B	spatial	level0	blood	NA
rs60733400	Multiple sclerosis	MMEL1	spatial	level0	blood	NA
rs60733400	Multiple sclerosis	TTC34	spatial	level0	blood	NA
rs60733400	Multiple sclerosis	RP3-395M20.8	spatial	level0	blood	NA
rs4796791	Multiple sclerosis	CASC3	spatial	level0	blood	NA
rs2073167	Multiple sclerosis	TEF	spatial	level0	blood	NA
rs2073167	Multiple sclerosis	DESI1	spatial	level0	blood	NA
rs2073167	Multiple sclerosis	MEI1	spatial	level0	blood	NA
rs1131265	Multiple sclerosis	POGLUT1	spatial	level0	blood	NA
rs1920296	Multiple sclerosis	IQCB1	spatial	level0	blood	NA
rs9846396	Multiple sclerosis	ZBTB38	spatial	level0	blood	NA
rs533646	Multiple sclerosis	DDX6	spatial	level0	blood	NA
rs3748817	Multiple sclerosis	FAM213B	spatial	level0	blood	NA
rs3748817	Multiple sclerosis	MMEL1	spatial	level0	blood	NA
rs3748817	Multiple sclerosis	TTC34	spatial	level0	blood	NA
rs3748817	Multiple sclerosis	RP3-395M20.8	spatial	level0	blood	NA
rs9736016	Multiple sclerosis	DDX6	spatial	level0	blood	NA
rs4794058	Multiple sclerosis	TBKBP1	spatial	level0	blood	NA
rs2256814	Multiple sclerosis	STMN3	spatial	level0	blood	NA
rs2256814	Multiple sclerosis	ARFRP1	spatial	level0	blood	NA
rs917116	Multiple sclerosis	JAZF1-AS1	spatial	level0	blood	NA
rs4896153	Multiple sclerosis	AHI1	spatial	level0	blood	NA
rs9909593	Multiple sclerosis	IKZF3	spatial	level0	blood	NA
rs9909593	Multiple sclerosis	ORMDL3	spatial	level0	blood	NA
rs6670198	Multiple sclerosis	FAM213B	spatial	level0	blood	NA
rs6670198	Multiple sclerosis	MMEL1	spatial	level0	blood	NA
rs6670198	Multiple sclerosis	TTC34	spatial	level0	blood	NA
rs6670198	Multiple sclerosis	RP3-395M20.8	spatial	level0	blood	NA
rs7975763	Multiple sclerosis	KMT5A	spatial	level0	blood	NA
rs7975763	Multiple sclerosis	ABCB9	spatial	level0	blood	NA
rs2251746	IgE levels	FCER1A	spatial	level0	blood	NA
rs13962	IgE levels	FCER1A	spatial	level0	blood	NA
rs2858331	IgE levels	HLA-DOB	spatial	level0	blood	NA
rs2858331	IgE levels	HLA-DRB6	spatial	level0	blood	NA
rs4656784	IgE levels	FCER1A	spatial	level0	blood	NA
rs3130941	IgE levels	HLA-B	spatial	level0	blood	NA
rs477515	Giant cell arteritis	HLA-DRB9	spatial	level0	blood	NA
rs477515	Giant cell arteritis	HLA-DQB1	spatial	level0	blood	NA
rs477515	Giant cell arteritis	HLA-DQA1	spatial	level0	blood	NA
rs477515	Giant cell arteritis	HLA-DRB1	spatial	level0	blood	NA
rs477515	Giant cell arteritis	HLA-DRB6	spatial	level0	blood	NA
rs2647012	Follicular lymphoma	HLA-DQA2	spatial	level0	blood	NA
rs2647012	Follicular lymphoma	HLA-DQB2	spatial	level0	blood	NA
rs2647012	Follicular lymphoma	HLA-DQB1	spatial	level0	blood	NA
rs2647012	Follicular lymphoma	HLA-DQA1	spatial	level0	blood	NA
rs2647012	Follicular lymphoma	HLA-DRB1	spatial	level0	blood	NA
rs2647012	Follicular lymphoma	HLA-DRB6	spatial	level0	blood	NA
rs1150757	Depressive symptoms	C2	spatial	level0	blood	NA
rs1150757	Depressive symptoms	HLA-DRB1	spatial	level0	blood	NA
rs2254546	Kawasaki disease	FAM167A	spatial	level0	blood	NA
rs1270942	Type 1 diabetes and autoimmune thyroid diseases	CCHCR1	spatial	level0	blood	NA
rs1270942	Type 1 diabetes and autoimmune thyroid diseases	FLOT1	spatial	level0	blood	NA
rs1270942	Type 1 diabetes and autoimmune thyroid diseases	C2	spatial	level0	blood	NA
rs1270942	Type 1 diabetes and autoimmune thyroid diseases	SKIV2L	spatial	level0	blood	NA
rs7325747	Atopic asthma	GPR18	spatial	level0	blood	NA
rs2897442	Atopic dermatitis	KIF3A	spatial	level0	blood	NA
rs3853601	Atopic dermatitis	DDX39B	spatial	level0	blood	NA
rs9368677	Atopic dermatitis	HLA-B	spatial	level0	blood	NA
rs13015714	Atopic dermatitis	IL18RAP	spatial	level0	blood	NA
rs13015714	Atopic dermatitis	AC007278.3	spatial	level0	blood	NA
rs13015714	Atopic dermatitis	IL18R1	spatial	level0	blood	NA
rs13015714	Atopic dermatitis	SDR42E1P5	spatial	level0	blood	NA
rs13015714	Extranodal natural killer T-cell lymphoma (nasal type)	IL18RAP	spatial	level0	blood	NA
rs13015714	Extranodal natural killer T-cell lymphoma (nasal type)	AC007278.3	spatial	level0	blood	NA
rs13015714	Extranodal natural killer T-cell lymphoma (nasal type)	IL18R1	spatial	level0	blood	NA
rs13015714	Extranodal natural killer T-cell lymphoma (nasal type)	SDR42E1P5	spatial	level0	blood	NA
rs176095	Atopic dermatitis	CCHCR1	spatial	level0	blood	NA
rs176095	Atopic dermatitis	HLA-DQB2	spatial	level0	blood	NA
rs176095	Atopic dermatitis	AGER	spatial	level0	blood	NA
rs176095	Atopic dermatitis	FKBPL	spatial	level0	blood	NA
rs176095	Atopic dermatitis	PBX2	spatial	level0	blood	NA
rs10995251	Atopic dermatitis	ADO	spatial	level0	blood	NA
rs12153855	Atopic dermatitis	HLA-B	spatial	level0	blood	NA
rs12153855	Atopic dermatitis	HLA-DQB2	spatial	level0	blood	NA
rs12153855	Atopic dermatitis	FKBPL	spatial	level0	blood	NA
rs41268896	Atopic dermatitis	HLA-DQA2	spatial	level0	blood	NA
rs909341	Atopic dermatitis	CTD-3184A7.4	spatial	level0	blood	NA
rs909341	Atopic dermatitis	STMN3	spatial	level0	blood	NA
rs909341	Atopic dermatitis	ARFRP1	spatial	level0	blood	NA
rs4796793	Atopic dermatitis	CASC3	spatial	level0	blood	NA
rs7512552	Atopic dermatitis	RPRD2	spatial	level0	blood	NA
rs7512552	Allergic disease (asthma, hay fever or eczema)	RPRD2	spatial	level0	blood	NA
rs6010620	Atopic dermatitis	STMN3	spatial	level0	blood	NA
rs6010620	Atopic dermatitis	ARFRP1	spatial	level0	blood	NA
rs6419573	Atopic dermatitis	IL18RAP	spatial	level0	blood	NA
rs6419573	Atopic dermatitis	AC007278.3	spatial	level0	blood	NA
rs6419573	Atopic dermatitis	IL18R1	spatial	level0	blood	NA
rs6419573	Atopic dermatitis	SDR42E1P5	spatial	level0	blood	NA
rs4809219	Atopic dermatitis	CTD-3184A7.4	spatial	level0	blood	NA
rs4809219	Atopic dermatitis	STMN3	spatial	level0	blood	NA
rs4809219	Atopic dermatitis	ARFRP1	spatial	level0	blood	NA
rs4713555	Atopic dermatitis	HLA-B	spatial	level0	blood	NA
rs4713555	Atopic dermatitis	HLA-DRB9	spatial	level0	blood	NA
rs4713555	Atopic dermatitis	HLA-DRB1	spatial	level0	blood	NA
rs4713555	Atopic dermatitis	HLA-DRB6	spatial	level0	blood	NA
rs4713555	Asthma (adult onset)	HLA-B	spatial	level0	blood	NA
rs4713555	Asthma (adult onset)	HLA-DRB9	spatial	level0	blood	NA
rs4713555	Asthma (adult onset)	HLA-DRB1	spatial	level0	blood	NA
rs4713555	Asthma (adult onset)	HLA-DRB6	spatial	level0	blood	NA
rs10995256	Atopic dermatitis	ADO	spatial	level0	blood	NA
rs759382	Atopic dermatitis	IL18RAP	spatial	level0	blood	NA
rs759382	Atopic dermatitis	AC007278.2	spatial	level0	blood	NA
rs9271588	Extranodal natural killer T-cell lymphoma (nasal type)	HLA-DQA2	spatial	level0	blood	NA
rs9271588	Extranodal natural killer T-cell lymphoma (nasal type)	HLA-DQB2	spatial	level0	blood	NA
rs9271588	Extranodal natural killer T-cell lymphoma (nasal type)	HLA-DRB9	spatial	level0	blood	NA
rs9271588	Extranodal natural killer T-cell lymphoma (nasal type)	HLA-DQB1	spatial	level0	blood	NA
rs9271588	Extranodal natural killer T-cell lymphoma (nasal type)	HLA-DQA1	spatial	level0	blood	NA
rs9271588	Extranodal natural killer T-cell lymphoma (nasal type)	HLA-DRB1	spatial	level0	blood	NA
rs9271588	Extranodal natural killer T-cell lymphoma (nasal type)	HLA-DRB6	spatial	level0	blood	NA
rs174544	Phosphatidylcholine-ether levels	FADS2	spatial	level0	blood	NA
rs174544	Phosphatidylcholine-ether levels	FADS1	spatial	level0	blood	NA
rs174544	Phosphatidylcholine-ether levels	TMEM258	spatial	level0	blood	NA
rs2056626	Asthma (adult onset)	CD247	spatial	level0	blood	NA
rs6457327	Follicular lymphoma	CCHCR1	spatial	level0	blood	NA
rs10484561	Follicular lymphoma	HLA-DQA2	spatial	level0	blood	NA
rs10484561	Follicular lymphoma	HLA-DQB2	spatial	level0	blood	NA
rs10484561	Follicular lymphoma	HLA-DRB9	spatial	level0	blood	NA
rs10484561	Follicular lymphoma	HLA-DRB5	spatial	level0	blood	NA
rs10484561	Follicular lymphoma	HLA-DQB1	spatial	level0	blood	NA
rs10484561	Follicular lymphoma	HLA-DQA1	spatial	level0	blood	NA
rs10484561	Follicular lymphoma	TAP2	spatial	level0	blood	NA
rs12195582	Follicular lymphoma	HLA-DQA2	spatial	level0	blood	NA
rs12195582	Follicular lymphoma	HLA-DQB2	spatial	level0	blood	NA
rs12195582	Follicular lymphoma	HLA-DRB9	spatial	level0	blood	NA
rs12195582	Follicular lymphoma	HLA-DQB1	spatial	level0	blood	NA
rs12195582	Follicular lymphoma	HLA-DQA1	spatial	level0	blood	NA
rs12195582	Follicular lymphoma	HLA-DRB1	spatial	level0	blood	NA
rs12195582	Follicular lymphoma	HLA-DRB6	spatial	level0	blood	NA
rs4938573	Follicular lymphoma	DDX6	spatial	level0	blood	NA
rs4938573	Rheumatoid arthritis (ACPA-positive)	DDX6	spatial	level0	blood	NA
rs9468925	Vitiligo	MICB	spatial	level0	blood	NA
rs2456973	Vitiligo	RPS26	spatial	level0	blood	NA
rs2456973	Vitiligo	SUOX	spatial	level0	blood	NA
rs4822024	Vitiligo	TEF	spatial	level0	blood	NA
rs4822024	Vitiligo	DESI1	spatial	level0	blood	NA
rs4822024	Vitiligo	MEI1	spatial	level0	blood	NA
rs10876864	Vitiligo	RPS26	spatial	level0	blood	NA
rs10876864	Vitiligo	SUOX	spatial	level0	blood	NA
rs10876864	Allergic disease (asthma, hay fever or eczema)	RPS26	spatial	level0	blood	NA
rs10876864	Allergic disease (asthma, hay fever or eczema)	SUOX	spatial	level0	blood	NA
rs10876864	Eosinophil percentage of white cells	RPS26	spatial	level0	blood	NA
rs10876864	Eosinophil percentage of white cells	SUOX	spatial	level0	blood	NA
rs10876864	Eosinophil percentage of granulocytes	RPS26	spatial	level0	blood	NA
rs10876864	Eosinophil percentage of granulocytes	SUOX	spatial	level0	blood	NA
rs10876864	Neutrophil percentage of granulocytes	RPS26	spatial	level0	blood	NA
rs10876864	Neutrophil percentage of granulocytes	SUOX	spatial	level0	blood	NA
rs10876864	Asthma or allergic disease (pleiotropy)	RPS26	spatial	level0	blood	NA
rs10876864	Asthma or allergic disease (pleiotropy)	SUOX	spatial	level0	blood	NA
rs4908760	Vitiligo	RERE	spatial	level0	blood	NA
rs3806156	Vitiligo	HLA-DQA2	spatial	level0	blood	NA
rs3806156	Vitiligo	HLA-DQB2	spatial	level0	blood	NA
rs3806156	Vitiligo	HLA-DRB9	spatial	level0	blood	NA
rs3806156	Vitiligo	HLA-DQB1	spatial	level0	blood	NA
rs3806156	Vitiligo	HLA-DQA1	spatial	level0	blood	NA
rs3806156	Vitiligo	HLA-DRB1	spatial	level0	blood	NA
rs12482904	Vitiligo	UBASH3A	spatial	level0	blood	NA
rs301807	Vitiligo	RERE	spatial	level0	blood	NA
rs301807	Vitiligo	RP5-1115A15.1	spatial	level0	blood	NA
rs301807	Depressive symptoms	RERE	spatial	level0	blood	NA
rs301807	Depressive symptoms	RP5-1115A15.1	spatial	level0	blood	NA
rs16843742	Vitiligo	PEBP1P3	spatial	level0	blood	NA
rs9611565	Vitiligo	TEF	spatial	level0	blood	NA
rs9611565	Vitiligo	PMM1	spatial	level0	blood	NA
rs9611565	Vitiligo	DESI1	spatial	level0	blood	NA
rs9611565	Vitiligo	MEI1	spatial	level0	blood	NA
rs35161626	Vitiligo	UBE2E2	spatial	level0	blood	NA
rs6583331	Vitiligo	NRROS	spatial	level0	blood	NA
rs9271597	Vitiligo	HLA-DQA2	spatial	level0	blood	NA
rs9271597	Vitiligo	HLA-DQB2	spatial	level0	blood	NA
rs9271597	Vitiligo	HLA-DRB9	spatial	level0	blood	NA
rs9271597	Vitiligo	HLA-DRB5	spatial	level0	blood	NA
rs9271597	Vitiligo	HLA-DQB1	spatial	level0	blood	NA
rs9271597	Vitiligo	HLA-DRB1	spatial	level0	blood	NA
rs9271597	Vitiligo	HLA-DRB6	spatial	level0	blood	NA
rs9272143	Cervical cancer	HLA-DQB2	spatial	level0	blood	NA
rs9272143	Cervical cancer	HLA-DRB5	spatial	level0	blood	NA
rs9272143	Cervical cancer	HLA-DRB1	spatial	level0	blood	NA
rs9272143	Cervical cancer	HLA-DRB6	spatial	level0	blood	NA
rs3117027	Cervical cancer	HLA-DPB2	spatial	level0	blood	NA
rs3117027	Cervical cancer	RPL32P1	spatial	level0	blood	NA
rs213237	Cervical cancer	BTN3A2	spatial	level0	blood	NA
rs78868683	Cervical cancer	LINC00243	spatial	level0	blood	NA
rs2530710	Cervical cancer	FLOT1	spatial	level0	blood	NA
rs2530710	Cervical cancer	HLA-DQB2	spatial	level0	blood	NA
rs872956	Cervical cancer	HLA-DPB2	spatial	level0	blood	NA
rs872956	Cervical cancer	RPL32P1	spatial	level0	blood	NA
rs8067378	Cervical cancer	IKZF3	spatial	level0	blood	NA
rs8067378	Cervical cancer	GSDMB	spatial	level0	blood	NA
rs8067378	Cervical cancer	ORMDL3	spatial	level0	blood	NA
rs3132461	Cervical cancer	MICB	spatial	level0	blood	NA
rs2239704	Cervical cancer	CCHCR1	spatial	level0	blood	NA
rs2239704	Cervical cancer	DDX39B	spatial	level0	blood	NA
rs3130218	Cervical cancer	HLA-DPB2	spatial	level0	blood	NA
rs3130218	Cervical cancer	HLA-DOA	spatial	level0	blood	NA
rs3131631	Cervical cancer	MICB	spatial	level0	blood	NA
rs3131631	Cervical cancer	HLA-B	spatial	level0	blood	NA
rs9276435	Cervical cancer	HLA-DRB5	spatial	level0	blood	NA
rs2523496	Cervical cancer	MICA	spatial	level0	blood	NA
rs9272050	Cervical cancer	HLA-DQA2	spatial	level0	blood	NA
rs9272050	Cervical cancer	HLA-DRB9	spatial	level0	blood	NA
rs9272050	Cervical cancer	HLA-DRB5	spatial	level0	blood	NA
rs9272050	Cervical cancer	HLA-DRB6	spatial	level0	blood	NA
rs114115115	Cervical cancer	CCHCR1	spatial	level0	blood	NA
rs12999542	Serum protein levels (sST2)	IL18RAP	spatial	level0	blood	NA
rs12999542	Serum protein levels (sST2)	AC007278.3	spatial	level0	blood	NA
rs1558648	Serum protein levels (sST2)	IL18RAP	spatial	level0	blood	NA
rs11693697	Serum protein levels (sST2)	IL18RAP	spatial	level0	blood	NA
rs1420103	Serum protein levels (sST2)	IL18RAP	spatial	level0	blood	NA
rs1420103	Serum protein levels (sST2)	IL18R1	spatial	level0	blood	NA
rs1420103	Serum protein levels (sST2)	SDR42E1P5	spatial	level0	blood	NA
rs1014286	Serum protein levels (sST2)	IL18RAP	spatial	level0	blood	NA
rs1014286	Serum protein levels (sST2)	AC007278.2	spatial	level0	blood	NA
rs17639215	Serum protein levels (sST2)	IL18RAP	spatial	level0	blood	NA
rs17639215	Serum protein levels (sST2)	AC007278.3	spatial	level0	blood	NA
rs17639215	Serum protein levels (sST2)	IL18R1	spatial	level0	blood	NA
rs1883414	Nephropathy	HLA-DPB2	spatial	level0	blood	NA
rs1883414	Nephropathy	HLA-DOA	spatial	level0	blood	NA
rs1883414	Nephropathy	RPL32P1	spatial	level0	blood	NA
rs9357155	Nephropathy	HLA-DQA1	spatial	level0	blood	NA
rs9357155	Nephropathy	HLA-DRB1	spatial	level0	blood	NA
rs9357155	Nephropathy	TAP2	spatial	level0	blood	NA
rs9275596	Nephropathy	HLA-DQA2	spatial	level0	blood	NA
rs9275596	Nephropathy	LINC00243	spatial	level0	blood	NA
rs9275596	Nephropathy	HLA-DQB2	spatial	level0	blood	NA
rs9275596	Nephropathy	HLA-DQA1	spatial	level0	blood	NA
rs9275596	Nephropathy	HLA-DRB1	spatial	level0	blood	NA
rs9275596	Nephropathy	HLA-DRB6	spatial	level0	blood	NA
rs3115573	Nephropathy	HLA-DQA2	spatial	level0	blood	NA
rs3115573	Nephropathy	HLA-DQB2	spatial	level0	blood	NA
rs61742093	Estimated glomerular filtration rate in diabetes	BTN3A2	spatial	level0	blood	NA
rs12479210	Asthma (adult onset)	IL18RAP	spatial	level0	blood	NA
rs12479210	Asthma (moderate or severe)	IL18RAP	spatial	level0	blood	NA
rs3130490	Asthma (adult onset)	LINC00243	spatial	level0	blood	NA
rs3130490	Asthma (adult onset)	C2	spatial	level0	blood	NA
rs1468790	Asthma (adult onset)	IL18RAP	spatial	level0	blood	NA
rs1468790	Asthma (adult onset)	AC007278.2	spatial	level0	blood	NA
rs9268813	Atopic asthma	C2	spatial	level0	blood	NA
rs9268813	Atopic asthma	HLA-DRB5	spatial	level0	blood	NA
rs9268813	Atopic asthma	HLA-DQB1	spatial	level0	blood	NA
rs9268813	Atopic asthma	HLA-DQA1	spatial	level0	blood	NA
rs9268813	Atopic asthma	HLA-DRB1	spatial	level0	blood	NA
rs9268813	Asthma (adult onset)	C2	spatial	level0	blood	NA
rs9268813	Asthma (adult onset)	HLA-DRB5	spatial	level0	blood	NA
rs9268813	Asthma (adult onset)	HLA-DQB1	spatial	level0	blood	NA
rs9268813	Asthma (adult onset)	HLA-DQA1	spatial	level0	blood	NA
rs9268813	Asthma (adult onset)	HLA-DRB1	spatial	level0	blood	NA
rs6689	Asthma (adult onset)	HLA-DQB2	spatial	level0	blood	NA
rs6689	Asthma (adult onset)	HLA-DRB5	spatial	level0	blood	NA
rs6689	Asthma (adult onset)	HLA-DQB1	spatial	level0	blood	NA
rs6689	Asthma (adult onset)	HLA-DQA1	spatial	level0	blood	NA
rs6689	Asthma (adult onset)	HLA-DQB1-AS1	spatial	level0	blood	NA
rs9275570	Nonatopic asthma and/or BMI	HLA-DQB2	spatial	level0	blood	NA
rs9275570	Nonatopic asthma and/or BMI	HLA-DQB1	spatial	level0	blood	NA
rs9275570	Nonatopic asthma and/or BMI	HLA-DQA1	spatial	level0	blood	NA
rs9275570	Nonatopic asthma and/or BMI	HLA-DRB1	spatial	level0	blood	NA
rs9275570	Nonatopic asthma and/or BMI	HLA-DRB6	spatial	level0	blood	NA
rs9903269	Atopic asthma	GSDMB	spatial	level0	blood	NA
rs9903269	Atopic asthma	ORMDL3	spatial	level0	blood	NA
rs9903269	Atopic asthma	STARD3	spatial	level0	blood	NA
rs34004019	Allergic rhinitis	HLA-DQB2	spatial	level0	blood	NA
rs34004019	Allergic rhinitis	HLA-DRB5	spatial	level0	blood	NA
rs34004019	Allergic rhinitis	HLA-DQB1	spatial	level0	blood	NA
rs34004019	Allergic rhinitis	HLA-DQA1	spatial	level0	blood	NA
rs34004019	Allergic rhinitis	HLA-DQB1-AS1	spatial	level0	blood	NA
rs34004019	Allergic disease (asthma, hay fever or eczema)	HLA-DQB2	spatial	level0	blood	NA
rs34004019	Allergic disease (asthma, hay fever or eczema)	HLA-DRB5	spatial	level0	blood	NA
rs34004019	Allergic disease (asthma, hay fever or eczema)	HLA-DQB1	spatial	level0	blood	NA
rs34004019	Allergic disease (asthma, hay fever or eczema)	HLA-DQA1	spatial	level0	blood	NA
rs34004019	Allergic disease (asthma, hay fever or eczema)	HLA-DQB1-AS1	spatial	level0	blood	NA
rs34004019	Allergy	HLA-DQB2	spatial	level0	blood	NA
rs34004019	Allergy	HLA-DRB5	spatial	level0	blood	NA
rs34004019	Allergy	HLA-DQB1	spatial	level0	blood	NA
rs34004019	Allergy	HLA-DQA1	spatial	level0	blood	NA
rs34004019	Allergy	HLA-DQB1-AS1	spatial	level0	blood	NA
rs950881	Allergic rhinitis	IL18RAP	spatial	level0	blood	NA
rs950881	Allergy	IL18RAP	spatial	level0	blood	NA
rs63406760	Allergic rhinitis	CDK2AP1	spatial	level0	blood	NA
rs63406760	Allergic rhinitis	KMT5A	spatial	level0	blood	NA
rs63406760	Allergic disease (asthma, hay fever or eczema)	CDK2AP1	spatial	level0	blood	NA
rs63406760	Allergic disease (asthma, hay fever or eczema)	KMT5A	spatial	level0	blood	NA
rs2070902	Allergic rhinitis	FCER1G	spatial	level0	blood	NA
rs2070902	Allergy	FCER1G	spatial	level0	blood	NA
rs111371454	Allergic rhinitis	RTF1	spatial	level0	blood	NA
rs111371454	Allergic rhinitis	CHP1	spatial	level0	blood	NA
rs35597970	Allergic rhinitis	AS3MT	spatial	level0	blood	NA
rs35597970	Allergic rhinitis	MFSD13A	spatial	level0	blood	NA
rs138050288	Allergic rhinitis	RERE	spatial	level0	blood	NA
rs66819621	Allergic rhinitis	FAM114A1	spatial	level0	blood	NA
rs2988277	Allergic rhinitis	CD247	spatial	level0	blood	NA
rs2988277	Allergic disease (asthma, hay fever or eczema)	CD247	spatial	level0	blood	NA
rs2640564	Allergic rhinitis	RPS26	spatial	level0	blood	NA
rs2640564	Allergic rhinitis	SUOX	spatial	level0	blood	NA
rs7744020	Allergic rhinitis	NOTCH4	spatial	level0	blood	NA
rs7744020	Allergic rhinitis	HLA-DQB2	spatial	level0	blood	NA
rs7744020	Allergic rhinitis	HLA-DRB9	spatial	level0	blood	NA
rs7744020	Allergic rhinitis	HLA-DQB1	spatial	level0	blood	NA
rs7744020	Allergic rhinitis	HLA-DQA1	spatial	level0	blood	NA
rs7744020	Allergic rhinitis	HLA-DRB6	spatial	level0	blood	NA
rs7744020	Allergic rhinitis	HLA-DQB1-AS1	spatial	level0	blood	NA
rs4286272	Atopic asthma	PLCL1	spatial	level0	blood	NA
rs6755198	Atopic asthma	AP1S3	spatial	level0	blood	NA
rs7370843	Atopic asthma	D2HGDH	spatial	level0	blood	NA
rs3771175	Atopic asthma	IL18RAP	spatial	level0	blood	NA
rs3771175	Atopic asthma	AC007278.3	spatial	level0	blood	NA
rs3771175	Atopic asthma	AC007278.2	spatial	level0	blood	NA
rs3771175	Atopic asthma	MFSD9	spatial	level0	blood	NA
rs3771175	Asthma (age of onset)	IL18RAP	spatial	level0	blood	NA
rs3771175	Asthma (age of onset)	AC007278.3	spatial	level0	blood	NA
rs3771175	Asthma (age of onset)	AC007278.2	spatial	level0	blood	NA
rs3771175	Asthma (age of onset)	MFSD9	spatial	level0	blood	NA
rs13017455	Atopic asthma	IL18RAP	spatial	level0	blood	NA
rs13017455	Atopic asthma	AC007278.3	spatial	level0	blood	NA
rs13017455	Atopic asthma	FAM183DP	spatial	level0	blood	NA
rs13416449	Atopic asthma	AC007278.3	spatial	level0	blood	NA
rs2310313	Atopic asthma	IL18RAP	spatial	level0	blood	NA
rs61033544	Atopic asthma	AC017002.1	spatial	level0	blood	NA
rs10934569	Atopic asthma	IQCB1	spatial	level0	blood	NA
rs2596544	Atopic asthma	CCHCR1	spatial	level0	blood	NA
rs2596544	Atopic asthma	LINC00243	spatial	level0	blood	NA
rs2596544	Atopic asthma	HLA-B	spatial	level0	blood	NA
rs2596544	Atopic asthma	FLOT1	spatial	level0	blood	NA
rs2596544	Atopic asthma	MICA	spatial	level0	blood	NA
rs13197384	Atopic asthma	AHI1	spatial	level0	blood	NA
rs17843580	Atopic asthma	HLA-DQB2	spatial	level0	blood	NA
rs17843580	Atopic asthma	HLA-DRB9	spatial	level0	blood	NA
rs17843580	Atopic asthma	HLA-DQB1	spatial	level0	blood	NA
rs17843580	Atopic asthma	HLA-DQA1	spatial	level0	blood	NA
rs17843580	Atopic asthma	HLA-DRB1	spatial	level0	blood	NA
rs17843580	Atopic asthma	HLA-DRB6	spatial	level0	blood	NA
rs17843580	Atopic asthma	HLA-DQB1-AS1	spatial	level0	blood	NA
rs17843580	Medication use (adrenergics, inhalants)	HLA-DQB2	spatial	level0	blood	NA
rs17843580	Medication use (adrenergics, inhalants)	HLA-DRB9	spatial	level0	blood	NA
rs17843580	Medication use (adrenergics, inhalants)	HLA-DQB1	spatial	level0	blood	NA
rs17843580	Medication use (adrenergics, inhalants)	HLA-DQA1	spatial	level0	blood	NA
rs17843580	Medication use (adrenergics, inhalants)	HLA-DRB1	spatial	level0	blood	NA
rs17843580	Medication use (adrenergics, inhalants)	HLA-DRB6	spatial	level0	blood	NA
rs17843580	Medication use (adrenergics, inhalants)	HLA-DQB1-AS1	spatial	level0	blood	NA
rs73730377	Atopic asthma	HLA-DQA2	spatial	level0	blood	NA
rs73730377	Atopic asthma	HLA-DRB5	spatial	level0	blood	NA
rs73730377	Atopic asthma	HLA-DQB1	spatial	level0	blood	NA
rs73730377	Atopic asthma	HLA-DQA1	spatial	level0	blood	NA
rs3997868	Atopic asthma	HLA-DQA2	spatial	level0	blood	NA
rs3997868	Atopic asthma	HLA-DQB2	spatial	level0	blood	NA
rs3997868	Atopic asthma	HLA-DQA1	spatial	level0	blood	NA
rs3997868	Atopic asthma	HLA-DRB1	spatial	level0	blood	NA
rs542418	Atopic asthma	LINC00243	spatial	level0	blood	NA
rs41288885	Atopic asthma	HLA-DQA1	spatial	level0	blood	NA
rs41288885	Atopic asthma	TAP2	spatial	level0	blood	NA
rs3116995	Atopic asthma	HLA-DPB2	spatial	level0	blood	NA
rs3116995	Atopic asthma	HLA-DOA	spatial	level0	blood	NA
rs3116995	Atopic asthma	RPL32P1	spatial	level0	blood	NA
rs10455052	Atopic asthma	KIF3A	spatial	level0	blood	NA
rs2647003	Atopic asthma	HLA-DQA2	spatial	level0	blood	NA
rs2647003	Atopic asthma	HLA-DQB2	spatial	level0	blood	NA
rs2647003	Atopic asthma	HLA-DQB1	spatial	level0	blood	NA
rs2647003	Atopic asthma	HLA-DQA1	spatial	level0	blood	NA
rs2647003	Atopic asthma	HLA-DRB1	spatial	level0	blood	NA
rs2647003	Atopic asthma	HLA-DRB6	spatial	level0	blood	NA
rs28559870	Atopic asthma	MICA	spatial	level0	blood	NA
rs9266289	Atopic asthma	HLA-B	spatial	level0	blood	NA
rs9266289	Atopic asthma	MICA	spatial	level0	blood	NA
rs2904789	Atopic asthma	CCHCR1	spatial	level0	blood	NA
rs2904789	Atopic asthma	HLA-B	spatial	level0	blood	NA
rs443863	Atopic asthma	HLA-DQA2	spatial	level0	blood	NA
rs443863	Atopic asthma	HLA-DQB2	spatial	level0	blood	NA
rs3939286	Atopic asthma	ERMP1	spatial	level0	blood	NA
rs3939286	Respiratory diseases	ERMP1	spatial	level0	blood	NA
rs138407416	Atopic asthma	SPOUT1	spatial	level0	blood	NA
rs9940480	Atopic asthma	FLJ21408	spatial	level0	blood	NA
rs9940480	Atopic asthma	IL4R	spatial	level0	blood	NA
rs4793090	Atopic asthma	NAGLU	spatial	level0	blood	NA
rs4795413	Atopic asthma	MED24	spatial	level0	blood	NA
rs4795413	Atopic asthma	GSDMB	spatial	level0	blood	NA
rs4795413	Atopic asthma	ORMDL3	spatial	level0	blood	NA
rs75905358	Atopic asthma	ORMDL3	spatial	level0	blood	NA
rs56380902	Atopic asthma	IKZF3	spatial	level0	blood	NA
rs56380902	Atopic asthma	GSDMB	spatial	level0	blood	NA
rs56380902	Atopic asthma	ORMDL3	spatial	level0	blood	NA
rs9889953	Atopic asthma	SMARCE1	spatial	level0	blood	NA
rs2766666	Atopic asthma	RP4-724E16.2	spatial	level0	blood	NA
rs8043253	Atopic asthma	RTF1	spatial	level0	blood	NA
rs8043253	Atopic asthma	CHP1	spatial	level0	blood	NA
rs8043253	Allergic disease (asthma, hay fever or eczema)	RTF1	spatial	level0	blood	NA
rs8043253	Allergic disease (asthma, hay fever or eczema)	CHP1	spatial	level0	blood	NA
rs12440111	Atopic asthma	RTF1	spatial	level0	blood	NA
rs132911	Atopic asthma	TEF	spatial	level0	blood	NA
rs132911	Atopic asthma	PMM1	spatial	level0	blood	NA
rs132911	Atopic asthma	DESI1	spatial	level0	blood	NA
rs132911	Atopic asthma	MEI1	spatial	level0	blood	NA
rs132911	Atopic asthma	CSDC2	spatial	level0	blood	NA
rs132911	Atopic asthma	XRCC6	spatial	level0	blood	NA
rs61472021	Autism spectrum disorder or schizophrenia	TRIM38	spatial	level0	blood	NA
rs61472021	Autism spectrum disorder or schizophrenia	BTN3A2	spatial	level0	blood	NA
rs6921919	Autism spectrum disorder or schizophrenia	BTN3A2	spatial	level0	blood	NA
rs11191419	Autism spectrum disorder or schizophrenia	AS3MT	spatial	level0	blood	NA
rs3132556	Autism spectrum disorder or schizophrenia	LINC00243	spatial	level0	blood	NA
rs3132556	Autism spectrum disorder or schizophrenia	FLOT1	spatial	level0	blood	NA
rs3132556	Depressive symptoms	LINC00243	spatial	level0	blood	NA
rs3132556	Depressive symptoms	FLOT1	spatial	level0	blood	NA
rs9274657	Autism spectrum disorder or schizophrenia	HLA-DQA2	spatial	level0	blood	NA
rs9274657	Autism spectrum disorder or schizophrenia	HLA-DRB1	spatial	level0	blood	NA
rs4702	Autism spectrum disorder or schizophrenia	FES	spatial	level0	blood	NA
rs4702	Schizophrenia (MTAG)	FES	spatial	level0	blood	NA
rs111639056	Autism spectrum disorder or schizophrenia	HLA-DQB2	spatial	level0	blood	NA
rs111639056	Autism spectrum disorder or schizophrenia	HLA-DRB5	spatial	level0	blood	NA
rs111639056	Autism spectrum disorder or schizophrenia	HLA-DQB1	spatial	level0	blood	NA
rs111639056	Autism spectrum disorder or schizophrenia	HLA-DQA1	spatial	level0	blood	NA
rs36057735	Autism spectrum disorder or schizophrenia	CCHCR1	spatial	level0	blood	NA
rs36057735	Autism spectrum disorder or schizophrenia	LINC00243	spatial	level0	blood	NA
rs36057735	Autism spectrum disorder or schizophrenia	FLOT1	spatial	level0	blood	NA
rs36057735	Feeling nervous	CCHCR1	spatial	level0	blood	NA
rs36057735	Feeling nervous	LINC00243	spatial	level0	blood	NA
rs36057735	Feeling nervous	FLOT1	spatial	level0	blood	NA
rs369637	Autism spectrum disorder or schizophrenia	LINC00243	spatial	level0	blood	NA
rs369637	Autism spectrum disorder or schizophrenia	C2	spatial	level0	blood	NA
rs61747867	Autism spectrum disorder or schizophrenia	HIST1H2BD	spatial	level0	blood	NA
rs61747867	Autism spectrum disorder or schizophrenia	HIST1H4H	spatial	level0	blood	NA
rs8032315	Autism spectrum disorder or schizophrenia	FES	spatial	level0	blood	NA
rs6434928	Autism spectrum disorder or schizophrenia	PLCL1	spatial	level0	blood	NA
rs6434928	Schizophrenia (MTAG)	PLCL1	spatial	level0	blood	NA
rs11753207	Autism spectrum disorder or schizophrenia	HLA-DRB5	spatial	level0	blood	NA
rs11753207	Autism spectrum disorder or schizophrenia	HLA-DRB1	spatial	level0	blood	NA
rs9467711	Autism spectrum disorder or schizophrenia	BTN3A2	spatial	level0	blood	NA
rs2293751	Autism spectrum disorder or schizophrenia	MSH5	spatial	level0	blood	NA
rs7752195	Autism spectrum disorder or schizophrenia	TRIM38	spatial	level0	blood	NA
rs2760981	Autism spectrum disorder or schizophrenia	HLA-DQB2	spatial	level0	blood	NA
rs2760981	Autism spectrum disorder or schizophrenia	HLA-DRB9	spatial	level0	blood	NA
rs2760981	Autism spectrum disorder or schizophrenia	HLA-DRB5	spatial	level0	blood	NA
rs2760981	Autism spectrum disorder or schizophrenia	HLA-DQB1	spatial	level0	blood	NA
rs2237234	Autism spectrum disorder or schizophrenia	BTN3A2	spatial	level0	blood	NA
rs2237234	Autism spectrum disorder or schizophrenia	HMGN4	spatial	level0	blood	NA
rs911186	Autism spectrum disorder or schizophrenia	TRIM38	spatial	level0	blood	NA
rs13218591	Autism spectrum disorder or schizophrenia	BTN3A2	spatial	level0	blood	NA
rs13218591	Autism spectrum disorder or schizophrenia	HMGN4	spatial	level0	blood	NA
rs13218591	Schizophrenia (MTAG)	BTN3A2	spatial	level0	blood	NA
rs13218591	Schizophrenia (MTAG)	HMGN4	spatial	level0	blood	NA
rs764284	Autism spectrum disorder or schizophrenia	BTN3A2	spatial	level0	blood	NA
rs764284	Autism spectrum disorder or schizophrenia	ZNF391	spatial	level0	blood	NA
rs301798	Autism spectrum disorder or schizophrenia	RERE	spatial	level0	blood	NA
rs301798	Autism spectrum disorder or schizophrenia	RP5-1115A15.1	spatial	level0	blood	NA
rs10211550	Autism spectrum disorder or schizophrenia	PLCL1	spatial	level0	blood	NA
rs75782365	Autism spectrum disorder or schizophrenia	TRIM38	spatial	level0	blood	NA
rs75782365	Autism spectrum disorder or schizophrenia	BTN3A2	spatial	level0	blood	NA
rs75782365	Schizophrenia (MTAG)	TRIM38	spatial	level0	blood	NA
rs75782365	Schizophrenia (MTAG)	BTN3A2	spatial	level0	blood	NA
rs75782365	Depression (broad)	TRIM38	spatial	level0	blood	NA
rs75782365	Depression (broad)	BTN3A2	spatial	level0	blood	NA
rs2851447	Autism spectrum disorder or schizophrenia	CDK2AP1	spatial	level0	blood	NA
rs2851447	Autism spectrum disorder or schizophrenia	KMT5A	spatial	level0	blood	NA
rs2851447	Autism spectrum disorder or schizophrenia	ABCB9	spatial	level0	blood	NA
rs2851447	Schizophrenia (MTAG)	CDK2AP1	spatial	level0	blood	NA
rs2851447	Schizophrenia (MTAG)	KMT5A	spatial	level0	blood	NA
rs2851447	Schizophrenia (MTAG)	ABCB9	spatial	level0	blood	NA
rs7746199	Autism spectrum disorder or schizophrenia	ZNF391	spatial	level0	blood	NA
rs7746199	Schizophrenia (MTAG)	ZNF391	spatial	level0	blood	NA
rs1793889	Autism spectrum disorder or schizophrenia	CCHCR1	spatial	level0	blood	NA
rs1793889	Autism spectrum disorder or schizophrenia	NOTCH4	spatial	level0	blood	NA
rs1793889	Autism spectrum disorder or schizophrenia	HLA-B	spatial	level0	blood	NA
rs142790902	Autism spectrum disorder or schizophrenia	HLA-DRB5	spatial	level0	blood	NA
rs9461856	Autism spectrum disorder or schizophrenia	HLA-DPB2	spatial	level0	blood	NA
rs1977199	Autism spectrum disorder or schizophrenia	BTN3A2	spatial	level0	blood	NA
rs1977199	Autism spectrum disorder or schizophrenia	HMGN4	spatial	level0	blood	NA
rs13191227	Urinary tract infection frequency	BTN3A2	spatial	level0	blood	NA
rs200972	Urinary tract infection frequency	BTN3A2	spatial	level0	blood	NA
rs28551159	Urinary tract infection frequency	BTN3A2	spatial	level0	blood	NA
rs6920256	Urinary tract infection frequency	BTN3A2	spatial	level0	blood	NA
rs34662244	Urinary tract infection frequency	TRIM38	spatial	level0	blood	NA
rs34662244	Lung cancer in ever smokers	TRIM38	spatial	level0	blood	NA
rs67491322	Urinary tract infection frequency	TRIM38	spatial	level0	blood	NA
rs1264349	Urinary tract infection frequency	CCHCR1	spatial	level0	blood	NA
rs1264349	Urinary tract infection frequency	LINC00243	spatial	level0	blood	NA
rs1264349	Urinary tract infection frequency	FLOT1	spatial	level0	blood	NA
rs1548306	Urinary tract infection frequency	HLA-DRB9	spatial	level0	blood	NA
rs1548306	Urinary tract infection frequency	HLA-DRB5	spatial	level0	blood	NA
rs1548306	Urinary tract infection frequency	HLA-DRB1	spatial	level0	blood	NA
rs1548306	Urinary tract infection frequency	HLA-DRB6	spatial	level0	blood	NA
rs1548306	Itch intensity from mosquito bite	HLA-DRB9	spatial	level0	blood	NA
rs1548306	Itch intensity from mosquito bite	HLA-DRB5	spatial	level0	blood	NA
rs1548306	Itch intensity from mosquito bite	HLA-DRB1	spatial	level0	blood	NA
rs1548306	Itch intensity from mosquito bite	HLA-DRB6	spatial	level0	blood	NA
rs1548306	Itch intensity from mosquito bite adjusted by bite size	HLA-DRB9	spatial	level0	blood	NA
rs1548306	Itch intensity from mosquito bite adjusted by bite size	HLA-DRB5	spatial	level0	blood	NA
rs1548306	Itch intensity from mosquito bite adjusted by bite size	HLA-DRB1	spatial	level0	blood	NA
rs1548306	Itch intensity from mosquito bite adjusted by bite size	HLA-DRB6	spatial	level0	blood	NA
rs3094078	Urinary tract infection frequency	LINC00243	spatial	level0	blood	NA
rs3094078	Urinary tract infection frequency	FLOT1	spatial	level0	blood	NA
rs3095156	Urinary tract infection frequency	CCHCR1	spatial	level0	blood	NA
rs3095156	Urinary tract infection frequency	LINC00243	spatial	level0	blood	NA
rs3129721	Urinary tract infection frequency	HLA-DQA2	spatial	level0	blood	NA
rs3129721	Urinary tract infection frequency	LINC00243	spatial	level0	blood	NA
rs3129721	Urinary tract infection frequency	HLA-DQB2	spatial	level0	blood	NA
rs3129721	Urinary tract infection frequency	HLA-DQB1	spatial	level0	blood	NA
rs3129721	Urinary tract infection frequency	HLA-DQA1	spatial	level0	blood	NA
rs3129721	Urinary tract infection frequency	HLA-DRB1	spatial	level0	blood	NA
rs3129721	Urinary tract infection frequency	HLA-DRB6	spatial	level0	blood	NA
rs622871	Urinary tract infection frequency	SKIV2L	spatial	level0	blood	NA
rs622871	Itch intensity from mosquito bite adjusted by bite size	SKIV2L	spatial	level0	blood	NA
rs204881	Shingles	CCHCR1	spatial	level0	blood	NA
rs204881	Shingles	NOTCH4	spatial	level0	blood	NA
rs204881	Shingles	HLA-B	spatial	level0	blood	NA
rs2516667	Shingles	FLOT1	spatial	level0	blood	NA
rs2523591	Shingles	MICB	spatial	level0	blood	NA
rs7219420	Shingles	TBKBP1	spatial	level0	blood	NA
rs9263868	Shingles	MICB	spatial	level0	blood	NA
rs9268557	Shingles	HLA-DQA2	spatial	level0	blood	NA
rs9268557	Shingles	HLA-DQB2	spatial	level0	blood	NA
rs9268557	Shingles	HLA-DRB9	spatial	level0	blood	NA
rs9268557	Shingles	HLA-DRB5	spatial	level0	blood	NA
rs9268557	Shingles	HLA-DQB1	spatial	level0	blood	NA
rs9268557	Shingles	HLA-DQA1	spatial	level0	blood	NA
rs9268557	Shingles	HLA-DRB1	spatial	level0	blood	NA
rs9268557	Shingles	HLA-DRB6	spatial	level0	blood	NA
rs9268557	Shingles	HLA-DQB1-AS1	spatial	level0	blood	NA
rs9380159	Shingles	FLOT1	spatial	level0	blood	NA
rs1264363	Shingles	LINC00243	spatial	level0	blood	NA
rs1313996	Shingles	SKIV2L	spatial	level0	blood	NA
rs17205528	Shingles	NOTCH4	spatial	level0	blood	NA
rs17205528	Shingles	HLA-DQB1	spatial	level0	blood	NA
rs17205528	Shingles	HLA-DQA1	spatial	level0	blood	NA
rs17206973	Shingles	DDX39B	spatial	level0	blood	NA
rs17206973	Shingles	HLA-B	spatial	level0	blood	NA
rs75640364	Shingles	DDX39B	spatial	level0	blood	NA
rs75640364	Shingles	HLA-B	spatial	level0	blood	NA
rs13191296	Lung cancer in ever smokers	TRIM38	spatial	level0	blood	NA
rs2596500	Lung cancer in ever smokers	CCHCR1	spatial	level0	blood	NA
rs2596500	Lung cancer in ever smokers	FLOT1	spatial	level0	blood	NA
rs7383287	Lung cancer in ever smokers	CCHCR1	spatial	level0	blood	NA
rs7383287	Lung cancer in ever smokers	HLA-DQB2	spatial	level0	blood	NA
rs7383287	Lung cancer in ever smokers	TAP2	spatial	level0	blood	NA
rs34158769	Lung cancer in ever smokers	BTN3A2	spatial	level0	blood	NA
rs34158769	Lung cancer in ever smokers	HIST1H2BD	spatial	level0	blood	NA
rs3734542	Lung cancer in ever smokers	TRIM38	spatial	level0	blood	NA
rs3734542	Lung cancer in ever smokers	BTN3A2	spatial	level0	blood	NA
rs36162392	Lung cancer in ever smokers	TRIM38	spatial	level0	blood	NA
rs36162392	Lung cancer in ever smokers	BTN3A2	spatial	level0	blood	NA
rs2056417	Self-reported allergy	PEX14	spatial	level0	blood	NA
rs10189629	Self-reported allergy	IL18RAP	spatial	level0	blood	NA
rs10189629	Self-reported allergy	AC007278.3	spatial	level0	blood	NA
rs10189629	Self-reported allergy	MFSD9	spatial	level0	blood	NA
rs10497813	Self-reported allergy	PLCL1	spatial	level0	blood	NA
rs2101521	Self-reported allergy	FAM114A1	spatial	level0	blood	NA
rs9266772	Self-reported allergy	MICA	spatial	level0	blood	NA
rs6906021	Self-reported allergy	HLA-DQB2	spatial	level0	blood	NA
rs6906021	Self-reported allergy	HLA-DRB9	spatial	level0	blood	NA
rs6906021	Self-reported allergy	HLA-DQB1	spatial	level0	blood	NA
rs6906021	Self-reported allergy	HLA-DQA1	spatial	level0	blood	NA
rs6906021	Self-reported allergy	HLA-DRB6	spatial	level0	blood	NA
rs6906021	Self-reported allergy	HLA-DQB1-AS1	spatial	level0	blood	NA
rs17228058	Self-reported allergy	AAGAB	spatial	level0	blood	NA
rs9303280	Self-reported allergy	IKZF3	spatial	level0	blood	NA
rs9303280	Self-reported allergy	GSDMB	spatial	level0	blood	NA
rs9303280	Self-reported allergy	ORMDL3	spatial	level0	blood	NA
rs9303280	Self-reported allergy	PGAP3	spatial	level0	blood	NA
rs2235852	Self-reported allergy	TEF	spatial	level0	blood	NA
rs2235852	Self-reported allergy	MEI1	spatial	level0	blood	NA
rs2857151	Kawasaki disease	HLA-DQB2	spatial	level0	blood	NA
rs2857151	Kawasaki disease	HLA-DRB5	spatial	level0	blood	NA
rs2857151	Kawasaki disease	HLA-DOB	spatial	level0	blood	NA
rs2857151	Kawasaki disease	TAP2	spatial	level0	blood	NA
rs2857602	Kawasaki disease	CCHCR1	spatial	level0	blood	NA
rs2857602	Kawasaki disease	DDX39B	spatial	level0	blood	NA
rs1264516	Kawasaki disease	LINC00243	spatial	level0	blood	NA
rs3129960	Kawasaki disease	HLA-DQB2	spatial	level0	blood	NA
rs3129960	Kawasaki disease	HLA-DRB9	spatial	level0	blood	NA
rs2071473	Kawasaki disease	HLA-DOB	spatial	level0	blood	NA
rs2071473	Kawasaki disease	TAP2	spatial	level0	blood	NA
rs9267431	Kawasaki disease	DDX39B	spatial	level0	blood	NA
rs35393613	Kawasaki disease	FAM167A	spatial	level0	blood	NA
rs9527	Arsenic metabolism	AS3MT	spatial	level0	blood	NA
rs4919694	Arsenic metabolism	AS3MT	spatial	level0	blood	NA
rs12768205	Arsenic metabolism	AS3MT	spatial	level0	blood	NA
rs3740394	Arsenic metabolism	AS3MT	spatial	level0	blood	NA
rs174468	Plasma omega-3 polyunsaturated fatty acid level (eicosapentaenoic acid)	FADS2	spatial	level0	blood	NA
rs174448	Plasma omega-3 polyunsaturated fatty acid level (eicosapentaenoic acid)	FADS2	spatial	level0	blood	NA
rs174448	Plasma omega-3 polyunsaturated fatty acid level (eicosapentaenoic acid)	TMEM258	spatial	level0	blood	NA
rs174574	Plasma omega-3 polyunsaturated fatty acid level (eicosapentaenoic acid)	FADS2	spatial	level0	blood	NA
rs174574	Plasma omega-3 polyunsaturated fatty acid level (eicosapentaenoic acid)	FADS1	spatial	level0	blood	NA
rs174574	Plasma omega-3 polyunsaturated fatty acid level (eicosapentaenoic acid)	TMEM258	spatial	level0	blood	NA
rs174574	Phosphatidylcholine levels	FADS2	spatial	level0	blood	NA
rs174574	Phosphatidylcholine levels	FADS1	spatial	level0	blood	NA
rs174574	Phosphatidylcholine levels	TMEM258	spatial	level0	blood	NA
rs174538	Plasma omega-3 polyunsaturated fatty acid level (eicosapentaenoic acid)	FADS2	spatial	level0	blood	NA
rs174538	Plasma omega-3 polyunsaturated fatty acid level (eicosapentaenoic acid)	FADS1	spatial	level0	blood	NA
rs174538	Plasma omega-3 polyunsaturated fatty acid level (eicosapentaenoic acid)	TMEM258	spatial	level0	blood	NA
rs174550	Plasma omega-3 polyunsaturated fatty acid level (eicosapentaenoic acid)	FADS2	spatial	level0	blood	NA
rs174550	Plasma omega-3 polyunsaturated fatty acid level (eicosapentaenoic acid)	FADS1	spatial	level0	blood	NA
rs174550	Plasma omega-3 polyunsaturated fatty acid level (eicosapentaenoic acid)	TMEM258	spatial	level0	blood	NA
rs174550	Plasma omega-3 polyunsaturated fatty acid level (eicosapentaenoic acid)	MYRF	spatial	level0	blood	NA
rs174601	Phosphatidylcholine levels	FADS2	spatial	level0	blood	NA
rs174601	Phosphatidylcholine levels	FADS1	spatial	level0	blood	NA
rs174601	Phosphatidylcholine levels	TMEM258	spatial	level0	blood	NA
rs2523989	Type 1 diabetes and autoimmune thyroid diseases	TRIM38	spatial	level0	blood	NA
rs2523989	Type 1 diabetes and autoimmune thyroid diseases	LINC00243	spatial	level0	blood	NA
rs886424	Type 1 diabetes and autoimmune thyroid diseases	CCHCR1	spatial	level0	blood	NA
rs886424	Type 1 diabetes and autoimmune thyroid diseases	LINC00243	spatial	level0	blood	NA
rs886424	Type 1 diabetes and autoimmune thyroid diseases	FLOT1	spatial	level0	blood	NA
rs2251396	Type 1 diabetes and autoimmune thyroid diseases	CCHCR1	spatial	level0	blood	NA
rs2251396	Type 1 diabetes and autoimmune thyroid diseases	LINC00243	spatial	level0	blood	NA
rs2251396	Type 1 diabetes and autoimmune thyroid diseases	HLA-B	spatial	level0	blood	NA
rs2251396	Type 1 diabetes and autoimmune thyroid diseases	FLOT1	spatial	level0	blood	NA
rs2251396	Type 1 diabetes and autoimmune thyroid diseases	MICA	spatial	level0	blood	NA
rs1015166	Type 1 diabetes and autoimmune thyroid diseases	HLA-DOB	spatial	level0	blood	NA
rs9263688	Thionamide-induced agranulocytosis in Graves' disease	CCHCR1	spatial	level0	blood	NA
rs7768644	Thionamide-induced agranulocytosis in Graves' disease	CCHCR1	spatial	level0	blood	NA
rs9262631	Thionamide-induced agranulocytosis in Graves' disease	CCHCR1	spatial	level0	blood	NA
rs9262631	Thionamide-induced agranulocytosis in Graves' disease	MICA	spatial	level0	blood	NA
rs17193122	Thionamide-induced agranulocytosis in Graves' disease	CCHCR1	spatial	level0	blood	NA
rs17193122	Thionamide-induced agranulocytosis in Graves' disease	MICA	spatial	level0	blood	NA
rs2596449	Thionamide-induced agranulocytosis in Graves' disease	CCHCR1	spatial	level0	blood	NA
rs2413631	Depressive symptoms	TEF	spatial	level0	blood	NA
rs2413631	Depressive symptoms	MEI1	spatial	level0	blood	NA
rs2413631	Feeling worry	TEF	spatial	level0	blood	NA
rs2413631	Feeling worry	MEI1	spatial	level0	blood	NA
rs11090045	Feeling nervous	TEF	spatial	level0	blood	NA
rs11090045	Feeling nervous	PMM1	spatial	level0	blood	NA
rs11090045	Feeling nervous	DESI1	spatial	level0	blood	NA
rs11090045	Feeling nervous	MEI1	spatial	level0	blood	NA
rs3130614	Depressive symptoms	CCHCR1	spatial	level0	blood	NA
rs3130614	Depressive symptoms	LINC00243	spatial	level0	blood	NA
rs3130614	Depressive symptoms	FLOT1	spatial	level0	blood	NA
rs3130614	Depressive symptoms	C2	spatial	level0	blood	NA
rs77804065	Feeling guilty	LINC02210	spatial	level0	blood	NA
rs13054099	Feeling worry	MEI1	spatial	level0	blood	NA
rs2071303	Depressive symptoms	TRIM38	spatial	level0	blood	NA
rs2071303	Depressive symptoms	BTN3A2	spatial	level0	blood	NA
rs204893	Feeling nervous	HLA-DQA2	spatial	level0	blood	NA
rs6986	Feeling guilty	FLOT1	spatial	level0	blood	NA
rs2893916	Depressive symptoms	ZNF391	spatial	level0	blood	NA
rs6906565	Depressive symptoms	CCHCR1	spatial	level0	blood	NA
rs6906565	Depressive symptoms	HLA-B	spatial	level0	blood	NA
rs3115672	Depressive symptoms	CCHCR1	spatial	level0	blood	NA
rs3115672	Depressive symptoms	C2	spatial	level0	blood	NA
rs301806	Allergic disease (asthma, hay fever or eczema)	RERE	spatial	level0	blood	NA
rs301806	Allergic disease (asthma, hay fever or eczema)	RP5-1115A15.1	spatial	level0	blood	NA
rs301806	Hay fever and/or eczema	RERE	spatial	level0	blood	NA
rs301806	Hay fever and/or eczema	RP5-1115A15.1	spatial	level0	blood	NA
rs301806	Eczema	RERE	spatial	level0	blood	NA
rs301806	Eczema	RP5-1115A15.1	spatial	level0	blood	NA
rs1884352	Depressive symptoms	RERE	spatial	level0	blood	NA
rs198457	Depressive symptoms	FADS2	spatial	level0	blood	NA
rs198457	Depressive symptoms	MYRF	spatial	level0	blood	NA
rs10910095	Allergic disease (asthma, hay fever or eczema)	TNFRSF14	spatial	level0	blood	NA
rs10910095	Hay fever and/or eczema	TNFRSF14	spatial	level0	blood	NA
rs10910095	Eczema	TNFRSF14	spatial	level0	blood	NA
rs2689282	Allergic disease (asthma, hay fever or eczema)	IQCB1	spatial	level0	blood	NA
rs2689282	Allergic disease (asthma, hay fever or eczema)	CD86	spatial	level0	blood	NA
rs2139049	Allergic disease (asthma, hay fever or eczema)	PLCL1	spatial	level0	blood	NA
rs7240948	Allergic disease (asthma, hay fever or eczema)	POLI	spatial	level0	blood	NA
rs7240948	Hay fever and/or eczema	POLI	spatial	level0	blood	NA
rs13088318	Allergic disease (asthma, hay fever or eczema)	SENP7	spatial	level0	blood	NA
rs7632381	Allergic disease (asthma, hay fever or eczema)	ZBTB38	spatial	level0	blood	NA
rs11213941	Allergic disease (asthma, hay fever or eczema)	SIK2	spatial	level0	blood	NA
rs11213941	Eczema	SIK2	spatial	level0	blood	NA
rs10883723	Allergic disease (asthma, hay fever or eczema)	AS3MT	spatial	level0	blood	NA
rs4090390	Allergic disease (asthma, hay fever or eczema)	TNFSF4	spatial	level0	blood	NA
rs10865050	Allergic disease (asthma, hay fever or eczema)	IL18RAP	spatial	level0	blood	NA
rs10865050	Allergic disease (asthma, hay fever and/or eczema) (age of onset)	IL18RAP	spatial	level0	blood	NA
rs13403656	Allergic disease (asthma, hay fever or eczema)	AC017002.1	spatial	level0	blood	NA
rs1064213	Allergic disease (asthma, hay fever or eczema)	PLCL1	spatial	level0	blood	NA
rs75557865	Allergic disease (asthma, hay fever or eczema)	IQCB1	spatial	level0	blood	NA
rs10663129	Allergic disease (asthma, hay fever or eczema)	ZBTB38	spatial	level0	blood	NA
rs80064395	Allergic disease (asthma, hay fever or eczema)	NRROS	spatial	level0	blood	NA
rs12551834	Allergic disease (asthma, hay fever or eczema)	SPOUT1	spatial	level0	blood	NA
rs9259819	Allergic disease (asthma, hay fever or eczema)	BTN3A2	spatial	level0	blood	NA
rs28895016	Allergic disease (asthma, hay fever or eczema)	DDX39B	spatial	level0	blood	NA
rs10760123	Allergic disease (asthma, hay fever or eczema)	CNTRL	spatial	level0	blood	NA
rs10760123	Allergic disease (asthma, hay fever or eczema)	C5	spatial	level0	blood	NA
rs10760123	Allergic disease (asthma, hay fever or eczema)	PSMD5-AS1	spatial	level0	blood	NA
rs10760123	Allergic disease (asthma, hay fever or eczema)	PSMD5	spatial	level0	blood	NA
rs55726902	Allergic disease (asthma, hay fever or eczema)	RP1-197B17.3	spatial	level0	blood	NA
rs55726902	Allergic disease (asthma, hay fever or eczema)	RP5-1057I20.5	spatial	level0	blood	NA
rs55726902	Allergic disease (asthma, hay fever or eczema)	RP5-1057I20.6	spatial	level0	blood	NA
rs921650	Allergic disease (asthma, hay fever or eczema)	IKZF3	spatial	level0	blood	NA
rs921650	Allergic disease (asthma, hay fever or eczema)	GSDMB	spatial	level0	blood	NA
rs921650	Allergic disease (asthma, hay fever or eczema)	ORMDL3	spatial	level0	blood	NA
rs921650	Allergic disease (asthma, hay fever and/or eczema) (age of onset)	IKZF3	spatial	level0	blood	NA
rs921650	Allergic disease (asthma, hay fever and/or eczema) (age of onset)	GSDMB	spatial	level0	blood	NA
rs921650	Allergic disease (asthma, hay fever and/or eczema) (age of onset)	ORMDL3	spatial	level0	blood	NA
rs7214661	Allergic disease (asthma, hay fever or eczema)	LINC02210	spatial	level0	blood	NA
rs7214661	Allergic disease (asthma, hay fever or eczema)	SPATA32	spatial	level0	blood	NA
rs11464691	Allergic disease (asthma, hay fever or eczema)	RP11-458J1.1	spatial	level0	blood	NA
rs2507978	Allergic disease (asthma, hay fever or eczema)	CCHCR1	spatial	level0	blood	NA
rs2507978	Allergic disease (asthma, hay fever or eczema)	NOTCH4	spatial	level0	blood	NA
rs2507978	Allergic disease (asthma, hay fever or eczema)	LINC00243	spatial	level0	blood	NA
rs2507978	Allergic disease (asthma, hay fever or eczema)	FLOT1	spatial	level0	blood	NA
rs2507978	Allergic disease (asthma, hay fever or eczema)	MICA	spatial	level0	blood	NA
rs10068717	Allergic disease (asthma, hay fever or eczema)	NDFIP1	spatial	level0	blood	NA
rs3097670	Allergic disease (asthma, hay fever or eczema)	HLA-DPB2	spatial	level0	blood	NA
rs3097670	Allergic disease (asthma, hay fever or eczema)	HLA-DOA	spatial	level0	blood	NA
rs3097670	Allergic disease (asthma, hay fever or eczema)	RPL32P1	spatial	level0	blood	NA
rs6977955	Allergic disease (asthma, hay fever or eczema)	JAZF1-AS1	spatial	level0	blood	NA
rs11171739	Allergic disease (asthma, hay fever or eczema)	SUOX	spatial	level0	blood	NA
rs2766664	Allergic disease (asthma, hay fever or eczema)	RP4-724E16.2	spatial	level0	blood	NA
rs4833093	Allergic disease (asthma, hay fever or eczema)	FAM114A1	spatial	level0	blood	NA
rs9911533	Allergic disease (asthma, hay fever or eczema)	SMARCE1	spatial	level0	blood	NA
rs9911533	Allergic disease (asthma, hay fever or eczema)	RP11-458J1.1	spatial	level0	blood	NA
rs9911533	Asthma or allergic disease (pleiotropy)	SMARCE1	spatial	level0	blood	NA
rs9911533	Asthma or allergic disease (pleiotropy)	RP11-458J1.1	spatial	level0	blood	NA
rs659529	Allergic disease (asthma, hay fever or eczema)	SIK2	spatial	level0	blood	NA
rs659529	Asthma or allergic disease (pleiotropy)	SIK2	spatial	level0	blood	NA
rs3208007	Allergic disease (asthma, hay fever or eczema)	STMN3	spatial	level0	blood	NA
rs3208007	Allergic disease (asthma, hay fever or eczema)	ARFRP1	spatial	level0	blood	NA
rs3208007	Asthma or allergic disease (pleiotropy)	STMN3	spatial	level0	blood	NA
rs3208007	Asthma or allergic disease (pleiotropy)	ARFRP1	spatial	level0	blood	NA
rs62404084	Hay fever and/or eczema	HLA-DQB2	spatial	level0	blood	NA
rs62404084	Hay fever and/or eczema	HLA-DRB5	spatial	level0	blood	NA
rs62404084	Hay fever and/or eczema	HLA-DQB1	spatial	level0	blood	NA
rs62404084	Hay fever and/or eczema	HLA-DQA1	spatial	level0	blood	NA
rs62404084	Hay fever and/or eczema	TAP2	spatial	level0	blood	NA
rs7221109	Hay fever and/or eczema	RP11-458J1.1	spatial	level0	blood	NA
rs2516466	Hay fever and/or eczema	CCHCR1	spatial	level0	blood	NA
rs2516466	Hay fever and/or eczema	LINC00243	spatial	level0	blood	NA
rs2516466	Hay fever and/or eczema	MICB	spatial	level0	blood	NA
rs2516466	Hay fever and/or eczema	HLA-B	spatial	level0	blood	NA
rs2516466	Hay fever and/or eczema	MICA	spatial	level0	blood	NA
rs130071	Hay fever and/or eczema	CCHCR1	spatial	level0	blood	NA
rs130071	Hay fever and/or eczema	LINC00243	spatial	level0	blood	NA
rs130071	Hay fever and/or eczema	MICB	spatial	level0	blood	NA
rs130071	Hay fever and/or eczema	HLA-B	spatial	level0	blood	NA
rs4616071	Hay fever and/or eczema	SIK2	spatial	level0	blood	NA
rs4616071	Asthma (adult onset)	SIK2	spatial	level0	blood	NA
rs3128967	Hay fever and/or eczema	HLA-DPB2	spatial	level0	blood	NA
rs3128967	Hay fever and/or eczema	RPL32P1	spatial	level0	blood	NA
rs3787100	Hay fever and/or eczema	ARFRP1	spatial	level0	blood	NA
rs9816071	Hay fever and/or eczema	IQCB1	spatial	level0	blood	NA
rs9816071	Hay fever and/or eczema	CD86	spatial	level0	blood	NA
rs1260294	Hay fever and/or eczema	KMT5A	spatial	level0	blood	NA
rs1260294	Hay fever and/or eczema	ABCB9	spatial	level0	blood	NA
rs1260294	Eczema	KMT5A	spatial	level0	blood	NA
rs1260294	Eczema	ABCB9	spatial	level0	blood	NA
rs10986320	Hay fever and/or eczema	NEK6	spatial	level0	blood	NA
rs1942094	Hay fever and/or eczema	ME2	spatial	level0	blood	NA
rs13165038	Hay fever and/or eczema	SLC22A5	spatial	level0	blood	NA
rs13165038	Hay fever and/or eczema	C5orf56	spatial	level0	blood	NA
rs13165038	Hay fever and/or eczema	AC116366.6	spatial	level0	blood	NA
rs10796303	Hay fever and/or eczema	PRKCQ-AS1	spatial	level0	blood	NA
rs10796303	Hay fever and/or eczema	RP11-554I8.1	spatial	level0	blood	NA
rs10796303	Hay fever and/or eczema	PRKCQ	spatial	level0	blood	NA
rs10818483	Hay fever and/or eczema	CNTRL	spatial	level0	blood	NA
rs10818483	Hay fever and/or eczema	C5	spatial	level0	blood	NA
rs10818483	Hay fever and/or eczema	PSMD5-AS1	spatial	level0	blood	NA
rs10818483	Hay fever and/or eczema	PSMD5	spatial	level0	blood	NA
rs10185028	Hay fever and/or eczema	C2orf74	spatial	level0	blood	NA
rs2746438	Hay fever and/or eczema	AHI1	spatial	level0	blood	NA
rs2746438	Eczema	AHI1	spatial	level0	blood	NA
rs1344674	Hay fever and/or eczema	ZBTB38	spatial	level0	blood	NA
rs12784963	Hay fever and/or eczema	MFSD13A	spatial	level0	blood	NA
rs7601800	Hay fever and/or eczema	PLCL1	spatial	level0	blood	NA
rs7359623	Hay fever and/or eczema	IKZF3	spatial	level0	blood	NA
rs7359623	Hay fever and/or eczema	GSDMB	spatial	level0	blood	NA
rs7359623	Hay fever and/or eczema	ORMDL3	spatial	level0	blood	NA
rs9276796	Hay fever and/or eczema	HLA-DQB2	spatial	level0	blood	NA
rs9276796	Hay fever and/or eczema	HLA-DQB1	spatial	level0	blood	NA
rs9276796	Hay fever and/or eczema	HLA-DOB	spatial	level0	blood	NA
rs9276796	Hay fever and/or eczema	TAP2	spatial	level0	blood	NA
rs9271701	Hay fever and/or eczema	HLA-DQA2	spatial	level0	blood	NA
rs9271701	Hay fever and/or eczema	HLA-DQB2	spatial	level0	blood	NA
rs9271701	Hay fever and/or eczema	HLA-DRB9	spatial	level0	blood	NA
rs9271701	Hay fever and/or eczema	HLA-DRB5	spatial	level0	blood	NA
rs9271701	Hay fever and/or eczema	HLA-DQB1	spatial	level0	blood	NA
rs9271701	Hay fever and/or eczema	HLA-DQA1	spatial	level0	blood	NA
rs9271701	Hay fever and/or eczema	HLA-DRB1	spatial	level0	blood	NA
rs13020553	Hay fever and/or eczema	IL18RAP	spatial	level0	blood	NA
rs380852	Hay fever and/or eczema	HLA-B	spatial	level0	blood	NA
rs6062486	Eczema	CTD-3184A7.4	spatial	level0	blood	NA
rs6062486	Eczema	STMN3	spatial	level0	blood	NA
rs6062486	Eczema	ARFRP1	spatial	level0	blood	NA
rs3860444	Eczema	IL18RAP	spatial	level0	blood	NA
rs3860444	Eczema	AC007278.3	spatial	level0	blood	NA
rs3860444	Eczema	IL18R1	spatial	level0	blood	NA
rs3860444	Eczema	SDR42E1P5	spatial	level0	blood	NA
rs3024665	Eczema	IL4R	spatial	level0	blood	NA
rs8068844	Eczema	CNTNAP1	spatial	level0	blood	NA
rs8068844	Eczema	NAGLU	spatial	level0	blood	NA
rs61938962	Eczema	RPS26	spatial	level0	blood	NA
rs61938962	Eczema	SUOX	spatial	level0	blood	NA
rs6478484	Eczema	CNTRL	spatial	level0	blood	NA
rs6478484	Eczema	C5	spatial	level0	blood	NA
rs6478484	Eczema	PSMD5-AS1	spatial	level0	blood	NA
rs6478484	Eczema	PSMD5	spatial	level0	blood	NA
rs2255088	Eczema	PRKCQ-AS1	spatial	level0	blood	NA
rs2255088	Eczema	RP11-554I8.1	spatial	level0	blood	NA
rs2255088	Eczema	PRKCQ	spatial	level0	blood	NA
rs2255088	Respiratory diseases	PRKCQ-AS1	spatial	level0	blood	NA
rs2255088	Respiratory diseases	RP11-554I8.1	spatial	level0	blood	NA
rs2255088	Respiratory diseases	PRKCQ	spatial	level0	blood	NA
rs7899004	Eczema	MFSD13A	spatial	level0	blood	NA
rs6545836	Eczema	C2orf74	spatial	level0	blood	NA
rs1025549	Eczema	PLCL1	spatial	level0	blood	NA
rs11916411	Eczema	UBE2E2	spatial	level0	blood	NA
rs2293616	Eczema	IQCB1	spatial	level0	blood	NA
rs2293616	Eczema	CD86	spatial	level0	blood	NA
rs6785012	Eczema	ZBTB38	spatial	level0	blood	NA
rs12968012	Eczema	ME2	spatial	level0	blood	NA
rs2766680	Eczema	RP4-724E16.2	spatial	level0	blood	NA
rs5751086	Eczema	TEF	spatial	level0	blood	NA
rs5751086	Eczema	PMM1	spatial	level0	blood	NA
rs5751086	Eczema	DESI1	spatial	level0	blood	NA
rs5751086	Eczema	MEI1	spatial	level0	blood	NA
rs5751086	Eczema	XRCC6	spatial	level0	blood	NA
rs9378249	Eosinophil percentage of white cells	HLA-B	spatial	level0	blood	NA
rs9378249	Eosinophil percentage of white cells	MICA	spatial	level0	blood	NA
rs2856816	Eosinophil percentage of white cells	HLA-DPB2	spatial	level0	blood	NA
rs2856816	Eosinophil percentage of granulocytes	HLA-DPB2	spatial	level0	blood	NA
rs4787951	Eosinophil percentage of white cells	FLJ21408	spatial	level0	blood	NA
rs4787951	Eosinophil percentage of white cells	IL4R	spatial	level0	blood	NA
rs2182885	Eosinophil percentage of white cells	UBAC2	spatial	level0	blood	NA
rs2182885	Eosinophil percentage of granulocytes	UBAC2	spatial	level0	blood	NA
rs2182885	Neutrophil percentage of granulocytes	UBAC2	spatial	level0	blood	NA
rs4924544	Eosinophil percentage of white cells	RTF1	spatial	level0	blood	NA
rs4924544	Eosinophil percentage of white cells	CHP1	spatial	level0	blood	NA
rs10411696	Eosinophil percentage of white cells	ABCA7	spatial	level0	blood	NA
rs6002333	Eosinophil percentage of white cells	TEF	spatial	level0	blood	NA
rs6002333	Eosinophil percentage of white cells	DESI1	spatial	level0	blood	NA
rs2665558	Eosinophil percentage of white cells	ME2	spatial	level0	blood	NA
rs4807612	Eosinophil percentage of white cells	ABCA7	spatial	level0	blood	NA
rs1131896	Eosinophil percentage of white cells	MICB	spatial	level0	blood	NA
rs1131896	Eosinophil percentage of white cells	MICA	spatial	level0	blood	NA
rs1131896	Eosinophil percentage of granulocytes	MICB	spatial	level0	blood	NA
rs1131896	Eosinophil percentage of granulocytes	MICA	spatial	level0	blood	NA
rs1131896	Neutrophil percentage of granulocytes	MICB	spatial	level0	blood	NA
rs1131896	Neutrophil percentage of granulocytes	MICA	spatial	level0	blood	NA
rs2523677	Eosinophil percentage of white cells	HLA-B	spatial	level0	blood	NA
rs2523677	Eosinophil percentage of white cells	MICA	spatial	level0	blood	NA
rs9268671	Eosinophil percentage of white cells	HLA-DQB2	spatial	level0	blood	NA
rs9268671	Eosinophil percentage of white cells	HLA-DRB9	spatial	level0	blood	NA
rs9268671	Eosinophil percentage of white cells	HLA-DRB1	spatial	level0	blood	NA
rs1557550	Eosinophil percentage of white cells	HLA-DQA2	spatial	level0	blood	NA
rs1557550	Eosinophil percentage of white cells	HLA-DQB2	spatial	level0	blood	NA
rs1557550	Eosinophil percentage of white cells	HLA-DRB5	spatial	level0	blood	NA
rs1557550	Eosinophil percentage of white cells	HLA-DQA1	spatial	level0	blood	NA
rs1042901	Eosinophil percentage of white cells	HLA-DPB2	spatial	level0	blood	NA
rs11465254	Eosinophil percentage of white cells	ADAM19	spatial	level0	blood	NA
rs1611141	Eosinophil percentage of white cells	CCHCR1	spatial	level0	blood	NA
rs4361609	Eosinophil percentage of white cells	NOTCH4	spatial	level0	blood	NA
rs10906913	Eosinophil percentage of white cells	PRKCQ-AS1	spatial	level0	blood	NA
rs10906913	Eosinophil percentage of white cells	RP11-554I8.1	spatial	level0	blood	NA
rs10906913	Eosinophil percentage of white cells	PRKCQ	spatial	level0	blood	NA
rs12828755	Eosinophil percentage of white cells	CDK2AP1	spatial	level0	blood	NA
rs12828755	Eosinophil percentage of white cells	KMT5A	spatial	level0	blood	NA
rs12828755	Eosinophil percentage of white cells	ABCB9	spatial	level0	blood	NA
rs174594	Eosinophil percentage of white cells	FADS2	spatial	level0	blood	NA
rs174594	Eosinophil percentage of white cells	FADS1	spatial	level0	blood	NA
rs174594	Eosinophil percentage of white cells	TMEM258	spatial	level0	blood	NA
rs2979256	Eosinophil percentage of white cells	RPL10P19	spatial	level0	blood	NA
rs17668272	Eosinophil percentage of white cells	PEBP1P3	spatial	level0	blood	NA
rs35030093	Eosinophil percentage of white cells	GSDMA	spatial	level0	blood	NA
rs9906974	Eosinophil percentage of white cells	LINC02210	spatial	level0	blood	NA
rs9906974	Eosinophil percentage of white cells	LRRC37A4P	spatial	level0	blood	NA
rs60175411	Eosinophil percentage of white cells	PVALB	spatial	level0	blood	NA
rs2071278	Complement C3 and C4 levels	CCHCR1	spatial	level0	blood	NA
rs3763317	Complement C3 and C4 levels	HLA-DQA2	spatial	level0	blood	NA
rs3763317	Complement C3 and C4 levels	HLA-DQB2	spatial	level0	blood	NA
rs3763317	Complement C3 and C4 levels	HLA-DRB1	spatial	level0	blood	NA
rs9276606	Complement C3 and C4 levels	HLA-DQA2	spatial	level0	blood	NA
rs9276606	Complement C3 and C4 levels	HLA-DRB5	spatial	level0	blood	NA
rs1052693	Complement C3 and C4 levels	NOTCH4	spatial	level0	blood	NA
rs1052693	Complement C3 and C4 levels	LINC00243	spatial	level0	blood	NA
rs1052693	Complement C3 and C4 levels	HLA-B	spatial	level0	blood	NA
rs2857009	Complement C3 and C4 levels	HLA-DQB2	spatial	level0	blood	NA
rs11727978	Allergy	FAM114A1	spatial	level0	blood	NA
rs4795400	Allergy	IKZF3	spatial	level0	blood	NA
rs4795400	Allergy	GSDMB	spatial	level0	blood	NA
rs4795400	Allergy	ORMDL3	spatial	level0	blood	NA
rs4795400	Allergy	GSDMA	spatial	level0	blood	NA
rs4795400	Allergic disease (asthma, hay fever and/or eczema) (age of onset)	IKZF3	spatial	level0	blood	NA
rs4795400	Allergic disease (asthma, hay fever and/or eczema) (age of onset)	GSDMB	spatial	level0	blood	NA
rs4795400	Allergic disease (asthma, hay fever and/or eczema) (age of onset)	ORMDL3	spatial	level0	blood	NA
rs4795400	Allergic disease (asthma, hay fever and/or eczema) (age of onset)	GSDMA	spatial	level0	blood	NA
rs4795400	Allergic disease (asthma, hay fever and/or eczema) (multivariate analysis)	IKZF3	spatial	level0	blood	NA
rs4795400	Allergic disease (asthma, hay fever and/or eczema) (multivariate analysis)	GSDMB	spatial	level0	blood	NA
rs4795400	Allergic disease (asthma, hay fever and/or eczema) (multivariate analysis)	ORMDL3	spatial	level0	blood	NA
rs4795400	Allergic disease (asthma, hay fever and/or eczema) (multivariate analysis)	GSDMA	spatial	level0	blood	NA
rs35061832	Allergy	D2HGDH	spatial	level0	blood	NA
rs35061832	Allergy	PDCD1	spatial	level0	blood	NA
rs4908769	Allergy	RERE	spatial	level0	blood	NA
rs9739070	Allergy	CDK2AP1	spatial	level0	blood	NA
rs9739070	Allergy	KMT5A	spatial	level0	blood	NA
rs9739070	Allergy	ABCB9	spatial	level0	blood	NA
rs11217036	Allergy	DDX6	spatial	level0	blood	NA
rs8102732	Eosinophil percentage of granulocytes	ABCA7	spatial	level0	blood	NA
rs5758297	Eosinophil percentage of granulocytes	TEF	spatial	level0	blood	NA
rs5758297	Eosinophil percentage of granulocytes	PMM1	spatial	level0	blood	NA
rs5758297	Eosinophil percentage of granulocytes	DESI1	spatial	level0	blood	NA
rs5758297	Eosinophil percentage of granulocytes	MEI1	spatial	level0	blood	NA
rs5758297	Eosinophil percentage of granulocytes	XRCC6	spatial	level0	blood	NA
rs35735140	Eosinophil percentage of granulocytes	MICA	spatial	level0	blood	NA
rs11217037	Rheumatoid arthritis (ACPA-positive)	DDX6	spatial	level0	blood	NA
rs922483	Rheumatoid arthritis (ACPA-positive)	FAM167A	spatial	level0	blood	NA
rs10760126	Rheumatoid arthritis (ACPA-positive)	CNTRL	spatial	level0	blood	NA
rs10760126	Rheumatoid arthritis (ACPA-positive)	C5	spatial	level0	blood	NA
rs10760126	Rheumatoid arthritis (ACPA-positive)	PSMD5-AS1	spatial	level0	blood	NA
rs10760126	Rheumatoid arthritis (ACPA-positive)	PSMD5	spatial	level0	blood	NA
rs10739580	Rheumatoid arthritis (ACPA-positive)	CNTRL	spatial	level0	blood	NA
rs10739580	Rheumatoid arthritis (ACPA-positive)	C5	spatial	level0	blood	NA
rs10739580	Rheumatoid arthritis (ACPA-positive)	PSMD5-AS1	spatial	level0	blood	NA
rs10739580	Rheumatoid arthritis (ACPA-positive)	PSMD5	spatial	level0	blood	NA
rs174528	Phosphatidylcholine-ether levels	FADS2	spatial	level0	blood	NA
rs174528	Phosphatidylcholine-ether levels	FADS1	spatial	level0	blood	NA
rs174528	Phosphatidylcholine-ether levels	TMEM258	spatial	level0	blood	NA
rs5751077	Neutrophil percentage of granulocytes	TEF	spatial	level0	blood	NA
rs5751077	Neutrophil percentage of granulocytes	PMM1	spatial	level0	blood	NA
rs5751077	Neutrophil percentage of granulocytes	DESI1	spatial	level0	blood	NA
rs5751077	Neutrophil percentage of granulocytes	MEI1	spatial	level0	blood	NA
rs5751077	Neutrophil percentage of granulocytes	XRCC6	spatial	level0	blood	NA
rs1610096	Neutrophil percentage of granulocytes	ABCA7	spatial	level0	blood	NA
rs149543464	Depressive symptoms	FLOT1	spatial	level0	blood	NA
rs2064219	Depressive symptoms	ZNF391	spatial	level0	blood	NA
rs9611460	Depressive symptoms	TEF	spatial	level0	blood	NA
rs3799380	Depressive symptoms	BTN3A2	spatial	level0	blood	NA
rs200990	Depressive symptoms	TRIM38	spatial	level0	blood	NA
rs6442647	Depressive symptoms	PLCL2	spatial	level0	blood	NA
rs2893910	Depressive symptoms	ZNF391	spatial	level0	blood	NA
rs2893910	Depressive symptoms	HIST1H2BD	spatial	level0	blood	NA
rs10484399	Depressive symptoms	TRIM38	spatial	level0	blood	NA
rs13194781	Depressive symptoms	TRIM38	spatial	level0	blood	NA
rs66886492	Depressive symptoms	BTN3A2	spatial	level0	blood	NA
rs6926677	Depressive symptoms	BTN3A2	spatial	level0	blood	NA
rs114595701	Depressive symptoms	C2	spatial	level0	blood	NA
rs114595701	Depressive symptoms	HLA-DRB5	spatial	level0	blood	NA
rs114595701	Depressive symptoms	HLA-DQB1	spatial	level0	blood	NA
rs114595701	Depressive symptoms	HLA-DPB2	spatial	level0	blood	NA
rs139746351	Itch intensity from mosquito bite	MEIKIN	spatial	level0	blood	NA
rs139746351	Itch intensity from mosquito bite adjusted by bite size	MEIKIN	spatial	level0	blood	NA
rs4706020	Itch intensity from mosquito bite	MEIKIN	spatial	level0	blood	NA
rs4706020	Itch intensity from mosquito bite adjusted by bite size	MEIKIN	spatial	level0	blood	NA
rs4706020	Perceived unattractiveness to mosquitoes	MEIKIN	spatial	level0	blood	NA
rs35403253	Itch intensity from mosquito bite	MEIKIN	spatial	level0	blood	NA
rs35403253	Itch intensity from mosquito bite adjusted by bite size	MEIKIN	spatial	level0	blood	NA
rs11242103	Itch intensity from mosquito bite	MEIKIN	spatial	level0	blood	NA
rs11242103	Itch intensity from mosquito bite	SLC22A5	spatial	level0	blood	NA
rs11242103	Itch intensity from mosquito bite adjusted by bite size	MEIKIN	spatial	level0	blood	NA
rs11242103	Itch intensity from mosquito bite adjusted by bite size	SLC22A5	spatial	level0	blood	NA
rs35260072	Itch intensity from mosquito bite	MEIKIN	spatial	level0	blood	NA
rs35260072	Itch intensity from mosquito bite	SLC22A5	spatial	level0	blood	NA
rs35260072	Itch intensity from mosquito bite	SLC22A4	spatial	level0	blood	NA
rs521977	Itch intensity from mosquito bite	LINC00243	spatial	level0	blood	NA
rs521977	Itch intensity from mosquito bite	MICB	spatial	level0	blood	NA
rs521977	Itch intensity from mosquito bite	SKIV2L	spatial	level0	blood	NA
rs521977	Itch intensity from mosquito bite adjusted by bite size	LINC00243	spatial	level0	blood	NA
rs521977	Itch intensity from mosquito bite adjusted by bite size	MICB	spatial	level0	blood	NA
rs521977	Itch intensity from mosquito bite adjusted by bite size	SKIV2L	spatial	level0	blood	NA
rs521977	Perceived unattractiveness to mosquitoes	LINC00243	spatial	level0	blood	NA
rs521977	Perceived unattractiveness to mosquitoes	MICB	spatial	level0	blood	NA
rs521977	Perceived unattractiveness to mosquitoes	SKIV2L	spatial	level0	blood	NA
rs3104376	Itch intensity from mosquito bite	HLA-DQB2	spatial	level0	blood	NA
rs3104376	Itch intensity from mosquito bite	HLA-DRB9	spatial	level0	blood	NA
rs3104376	Itch intensity from mosquito bite	HLA-DRB5	spatial	level0	blood	NA
rs3104376	Itch intensity from mosquito bite	HLA-DQB1	spatial	level0	blood	NA
rs3104376	Itch intensity from mosquito bite	HLA-DQA1	spatial	level0	blood	NA
rs3104376	Itch intensity from mosquito bite	HLA-DRB1	spatial	level0	blood	NA
rs9276434	Itch intensity from mosquito bite	HLA-DQA2	spatial	level0	blood	NA
rs9276434	Itch intensity from mosquito bite	HLA-DQB2	spatial	level0	blood	NA
rs9276434	Itch intensity from mosquito bite	HLA-DRB9	spatial	level0	blood	NA
rs9276434	Itch intensity from mosquito bite	HLA-DRB5	spatial	level0	blood	NA
rs9276434	Itch intensity from mosquito bite	HLA-DQB1	spatial	level0	blood	NA
rs9276434	Itch intensity from mosquito bite	HLA-DQA1	spatial	level0	blood	NA
rs1055559	Itch intensity from mosquito bite	HLA-DQA2	spatial	level0	blood	NA
rs1055559	Itch intensity from mosquito bite	HLA-DRB9	spatial	level0	blood	NA
rs1055559	Itch intensity from mosquito bite	HLA-DRB5	spatial	level0	blood	NA
rs1055559	Itch intensity from mosquito bite	HLA-DQB1	spatial	level0	blood	NA
rs1055559	Itch intensity from mosquito bite	HLA-DPB2	spatial	level0	blood	NA
rs12133641	Itch intensity from mosquito bite	IL6R	spatial	level0	blood	NA
rs3864277	Itch intensity from mosquito bite adjusted by bite size	SLC22A5	spatial	level0	blood	NA
rs12521097	Itch intensity from mosquito bite adjusted by bite size	SLC22A5	spatial	level0	blood	NA
rs12521097	Itch intensity from mosquito bite adjusted by bite size	SLC22A4	spatial	level0	blood	NA
rs11741255	Itch intensity from mosquito bite adjusted by bite size	SLC22A5	spatial	level0	blood	NA
rs11741255	Itch intensity from mosquito bite adjusted by bite size	C5orf56	spatial	level0	blood	NA
rs11741255	Itch intensity from mosquito bite adjusted by bite size	AC116366.6	spatial	level0	blood	NA
rs11741255	Itch intensity from mosquito bite adjusted by bite size	SLC22A4	spatial	level0	blood	NA
rs2428501	Itch intensity from mosquito bite adjusted by bite size	CCHCR1	spatial	level0	blood	NA
rs2428501	Itch intensity from mosquito bite adjusted by bite size	HLA-B	spatial	level0	blood	NA
rs6913309	Itch intensity from mosquito bite adjusted by bite size	HLA-B	spatial	level0	blood	NA
rs13191810	Itch intensity from mosquito bite adjusted by bite size	HLA-DRB5	spatial	level0	blood	NA
rs13191810	Itch intensity from mosquito bite adjusted by bite size	HLA-DQB1	spatial	level0	blood	NA
rs13191810	Itch intensity from mosquito bite adjusted by bite size	HLA-DQA1	spatial	level0	blood	NA
rs13191810	Itch intensity from mosquito bite adjusted by bite size	HLA-DRB6	spatial	level0	blood	NA
rs13191810	Itch intensity from mosquito bite adjusted by bite size	TAP2	spatial	level0	blood	NA
rs3130646	Itch intensity from mosquito bite adjusted by bite size	FLOT1	spatial	level0	blood	NA
rs9263475	Itch intensity from mosquito bite adjusted by bite size	CCHCR1	spatial	level0	blood	NA
rs2853977	Itch intensity from mosquito bite adjusted by bite size	LINC00243	spatial	level0	blood	NA
rs1612904	Itch intensity from mosquito bite adjusted by bite size	HLA-DQA2	spatial	level0	blood	NA
rs1612904	Itch intensity from mosquito bite adjusted by bite size	HLA-DQB2	spatial	level0	blood	NA
rs1612904	Itch intensity from mosquito bite adjusted by bite size	HLA-DQB1	spatial	level0	blood	NA
rs1612904	Itch intensity from mosquito bite adjusted by bite size	HLA-DQA1	spatial	level0	blood	NA
rs1612904	Itch intensity from mosquito bite adjusted by bite size	HLA-DRB1	spatial	level0	blood	NA
rs1612904	Itch intensity from mosquito bite adjusted by bite size	HLA-DRB6	spatial	level0	blood	NA
rs1612904	Perceived unattractiveness to mosquitoes	HLA-DQA2	spatial	level0	blood	NA
rs1612904	Perceived unattractiveness to mosquitoes	HLA-DQB2	spatial	level0	blood	NA
rs1612904	Perceived unattractiveness to mosquitoes	HLA-DQB1	spatial	level0	blood	NA
rs1612904	Perceived unattractiveness to mosquitoes	HLA-DQA1	spatial	level0	blood	NA
rs1612904	Perceived unattractiveness to mosquitoes	HLA-DRB1	spatial	level0	blood	NA
rs1612904	Perceived unattractiveness to mosquitoes	HLA-DRB6	spatial	level0	blood	NA
rs2621355	Itch intensity from mosquito bite adjusted by bite size	HLA-DOB	spatial	level0	blood	NA
rs2621355	Itch intensity from mosquito bite adjusted by bite size	TAP2	spatial	level0	blood	NA
rs31251	Itch intensity from mosquito bite adjusted by bite size	ACSL6	spatial	level0	blood	NA
rs31251	Itch intensity from mosquito bite adjusted by bite size	MEIKIN	spatial	level0	blood	NA
rs31251	Itch intensity from mosquito bite adjusted by bite size	C5orf56	spatial	level0	blood	NA
rs35149731	Itch intensity from mosquito bite adjusted by bite size	MEIKIN	spatial	level0	blood	NA
rs35149731	Itch intensity from mosquito bite adjusted by bite size	SLC22A5	spatial	level0	blood	NA
rs4706006	Itch intensity from mosquito bite adjusted by bite size	MEIKIN	spatial	level0	blood	NA
rs1634794	Itch intensity from mosquito bite adjusted by bite size	MICB	spatial	level0	blood	NA
rs2853981	Itch intensity from mosquito bite adjusted by bite size	LINC00243	spatial	level0	blood	NA
rs3134943	Itch intensity from mosquito bite adjusted by bite size	AGER	spatial	level0	blood	NA
rs3134943	Itch intensity from mosquito bite adjusted by bite size	HLA-DRB9	spatial	level0	blood	NA
rs3134943	Itch intensity from mosquito bite adjusted by bite size	HLA-DRB1	spatial	level0	blood	NA
rs9268199	Itch intensity from mosquito bite adjusted by bite size	HLA-DQB2	spatial	level0	blood	NA
rs9268199	Itch intensity from mosquito bite adjusted by bite size	HLA-DRB9	spatial	level0	blood	NA
rs9268199	Itch intensity from mosquito bite adjusted by bite size	HLA-DRB5	spatial	level0	blood	NA
rs9268199	Itch intensity from mosquito bite adjusted by bite size	HLA-DQB1	spatial	level0	blood	NA
rs9268199	Itch intensity from mosquito bite adjusted by bite size	HLA-DQA1	spatial	level0	blood	NA
rs2523614	Itch intensity from mosquito bite adjusted by bite size	HLA-B	spatial	level0	blood	NA
rs1812006	Itch intensity from mosquito bite adjusted by bite size	HLA-DQA2	spatial	level0	blood	NA
rs1812006	Itch intensity from mosquito bite adjusted by bite size	HLA-DQB2	spatial	level0	blood	NA
rs1812006	Itch intensity from mosquito bite adjusted by bite size	HLA-DRB9	spatial	level0	blood	NA
rs1812006	Itch intensity from mosquito bite adjusted by bite size	HLA-DQB1	spatial	level0	blood	NA
rs1812006	Itch intensity from mosquito bite adjusted by bite size	HLA-DQA1	spatial	level0	blood	NA
rs2905752	Itch intensity from mosquito bite adjusted by bite size	CCHCR1	spatial	level0	blood	NA
rs2905752	Itch intensity from mosquito bite adjusted by bite size	HLA-B	spatial	level0	blood	NA
rs2857599	Itch intensity from mosquito bite adjusted by bite size	DDX39B	spatial	level0	blood	NA
rs12055445	Itch intensity from mosquito bite adjusted by bite size	HLA-DQA2	spatial	level0	blood	NA
rs12055445	Itch intensity from mosquito bite adjusted by bite size	NOTCH4	spatial	level0	blood	NA
rs12055445	Itch intensity from mosquito bite adjusted by bite size	HLA-DQB2	spatial	level0	blood	NA
rs12055445	Itch intensity from mosquito bite adjusted by bite size	HLA-DRB5	spatial	level0	blood	NA
rs12055445	Itch intensity from mosquito bite adjusted by bite size	HLA-DQB1	spatial	level0	blood	NA
rs12055445	Itch intensity from mosquito bite adjusted by bite size	HLA-DQA1	spatial	level0	blood	NA
rs12055445	Itch intensity from mosquito bite adjusted by bite size	HLA-DOB	spatial	level0	blood	NA
rs12055445	Itch intensity from mosquito bite adjusted by bite size	HLA-DRB6	spatial	level0	blood	NA
rs12055445	Itch intensity from mosquito bite adjusted by bite size	TAP2	spatial	level0	blood	NA
rs12055445	Itch intensity from mosquito bite adjusted by bite size	HLA-DQB1-AS1	spatial	level0	blood	NA
rs12055445	Feeling worry	HLA-DQA2	spatial	level0	blood	NA
rs12055445	Feeling worry	NOTCH4	spatial	level0	blood	NA
rs12055445	Feeling worry	HLA-DQB2	spatial	level0	blood	NA
rs12055445	Feeling worry	HLA-DRB5	spatial	level0	blood	NA
rs12055445	Feeling worry	HLA-DQB1	spatial	level0	blood	NA
rs12055445	Feeling worry	HLA-DQA1	spatial	level0	blood	NA
rs12055445	Feeling worry	HLA-DOB	spatial	level0	blood	NA
rs12055445	Feeling worry	HLA-DRB6	spatial	level0	blood	NA
rs12055445	Feeling worry	TAP2	spatial	level0	blood	NA
rs12055445	Feeling worry	HLA-DQB1-AS1	spatial	level0	blood	NA
rs2395258	Itch intensity from mosquito bite adjusted by bite size	NOTCH4	spatial	level0	blood	NA
rs2395258	Itch intensity from mosquito bite adjusted by bite size	TAP2	spatial	level0	blood	NA
rs17516457	Itch intensity from mosquito bite adjusted by bite size	ACSL6	spatial	level0	blood	NA
rs17516457	Itch intensity from mosquito bite adjusted by bite size	MEIKIN	spatial	level0	blood	NA
rs17516457	Itch intensity from mosquito bite adjusted by bite size	SLC22A5	spatial	level0	blood	NA
rs17516457	Itch intensity from mosquito bite adjusted by bite size	SLC22A4	spatial	level0	blood	NA
rs17516457	Perceived unattractiveness to mosquitoes	ACSL6	spatial	level0	blood	NA
rs17516457	Perceived unattractiveness to mosquitoes	MEIKIN	spatial	level0	blood	NA
rs17516457	Perceived unattractiveness to mosquitoes	SLC22A5	spatial	level0	blood	NA
rs17516457	Perceived unattractiveness to mosquitoes	SLC22A4	spatial	level0	blood	NA
rs1858074	Perceived unattractiveness to mosquitoes	MEIKIN	spatial	level0	blood	NA
rs1858074	Perceived unattractiveness to mosquitoes	SLC22A5	spatial	level0	blood	NA
rs1858074	Perceived unattractiveness to mosquitoes	AC116366.6	spatial	level0	blood	NA
rs3132479	Perceived unattractiveness to mosquitoes	MICB	spatial	level0	blood	NA
rs9268659	Perceived unattractiveness to mosquitoes	HLA-DQA2	spatial	level0	blood	NA
rs9268659	Perceived unattractiveness to mosquitoes	HLA-DQB2	spatial	level0	blood	NA
rs9268659	Perceived unattractiveness to mosquitoes	HLA-DRB9	spatial	level0	blood	NA
rs9268659	Perceived unattractiveness to mosquitoes	HLA-DRB5	spatial	level0	blood	NA
rs9268659	Perceived unattractiveness to mosquitoes	HLA-DQB1	spatial	level0	blood	NA
rs9268659	Perceived unattractiveness to mosquitoes	HLA-DRB1	spatial	level0	blood	NA
rs9268659	Perceived unattractiveness to mosquitoes	HLA-DRB6	spatial	level0	blood	NA
rs3132940	Sarcoidosis (non-Lofgren's syndrome without extrapulmonary manifestations)	HLA-DQB2	spatial	level0	blood	NA
rs3132940	Sarcoidosis (non-Lofgren's syndrome without extrapulmonary manifestations)	HLA-DRB9	spatial	level0	blood	NA
rs3132940	Autoimmune traits	HLA-DQB2	spatial	level0	blood	NA
rs3132940	Autoimmune traits	HLA-DRB9	spatial	level0	blood	NA
rs1964995	Sarcoidosis (non-Lofgren's syndrome without extrapulmonary manifestations)	HLA-DQA2	spatial	level0	blood	NA
rs1964995	Sarcoidosis (non-Lofgren's syndrome without extrapulmonary manifestations)	HLA-DQB2	spatial	level0	blood	NA
rs1964995	Sarcoidosis (non-Lofgren's syndrome without extrapulmonary manifestations)	HLA-DRB9	spatial	level0	blood	NA
rs1964995	Sarcoidosis (non-Lofgren's syndrome without extrapulmonary manifestations)	HLA-DQB1	spatial	level0	blood	NA
rs1964995	Sarcoidosis (non-Lofgren's syndrome without extrapulmonary manifestations)	HLA-DQA1	spatial	level0	blood	NA
rs1964995	Sarcoidosis (non-Lofgren's syndrome without extrapulmonary manifestations)	HLA-DRB1	spatial	level0	blood	NA
rs1964995	Sarcoidosis (non-Lofgren's syndrome without extrapulmonary manifestations)	HLA-DRB6	spatial	level0	blood	NA
rs9275582	Sarcoidosis (non-Lofgren's syndrome without extrapulmonary manifestations)	HLA-DOB	spatial	level0	blood	NA
rs9275582	Sarcoidosis (non-Lofgren's syndrome without extrapulmonary manifestations)	HLA-DRB6	spatial	level0	blood	NA
rs3819717	Sarcoidosis (non-Lofgren's syndrome without extrapulmonary manifestations)	HLA-DQB1	spatial	level0	blood	NA
rs13197574	Depression (broad)	TRIM38	spatial	level0	blood	NA
rs9257248	Depression (broad)	TRIM38	spatial	level0	blood	NA
rs9268905	Giant cell arteritis	HLA-DQB2	spatial	level0	blood	NA
rs9268905	Giant cell arteritis	HLA-DRB9	spatial	level0	blood	NA
rs9268905	Giant cell arteritis	HLA-DQB1	spatial	level0	blood	NA
rs9268905	Giant cell arteritis	HLA-DQA1	spatial	level0	blood	NA
rs9268905	Giant cell arteritis	HLA-DRB1	spatial	level0	blood	NA
rs9268905	Giant cell arteritis	HLA-DRB6	spatial	level0	blood	NA
rs9275592	Giant cell arteritis	HLA-DQA2	spatial	level0	blood	NA
rs9275592	Giant cell arteritis	HLA-DQB2	spatial	level0	blood	NA
rs9275592	Giant cell arteritis	HLA-DQA1	spatial	level0	blood	NA
rs9275592	Giant cell arteritis	HLA-DOB	spatial	level0	blood	NA
rs9275592	Giant cell arteritis	HLA-DRB6	spatial	level0	blood	NA
rs9275592	Giant cell arteritis	TAP2	spatial	level0	blood	NA
rs128738	Giant cell arteritis	ACSL6	spatial	level0	blood	NA
rs128738	Giant cell arteritis	MEIKIN	spatial	level0	blood	NA
rs128738	Giant cell arteritis	SLC22A5	spatial	level0	blood	NA
rs2256175	Giant cell arteritis	LINC00243	spatial	level0	blood	NA
rs2256175	Giant cell arteritis	HLA-B	spatial	level0	blood	NA
rs2256175	Giant cell arteritis	MICA	spatial	level0	blood	NA
rs4471723	Feeling guilty	LINC02210	spatial	level0	blood	NA
rs9461218	Feeling guilty	TRIM38	spatial	level0	blood	NA
rs34961555	Feeling guilty	TRIM38	spatial	level0	blood	NA
rs34961555	Feeling guilty	BTN3A2	spatial	level0	blood	NA
rs9467707	Feeling guilty	BTN3A2	spatial	level0	blood	NA
rs200988	Feeling guilty	BTN3A2	spatial	level0	blood	NA
rs1736904	Feeling guilty	BTN3A2	spatial	level0	blood	NA
rs5758209	Feeling nervous	TEF	spatial	level0	blood	NA
rs62055935	Feeling nervous	LINC02210	spatial	level0	blood	NA
rs707916	Feeling nervous	CCHCR1	spatial	level0	blood	NA
rs377763	Feeling nervous	HLA-DQA2	spatial	level0	blood	NA
rs377763	Feeling nervous	HLA-DRB5	spatial	level0	blood	NA
rs3117097	Feeling nervous	HLA-DQA2	spatial	level0	blood	NA
rs3117097	Feeling nervous	C2	spatial	level0	blood	NA
rs3117097	Feeling nervous	HLA-DRB1	spatial	level0	blood	NA
rs2856674	Feeling nervous	HLA-DQB2	spatial	level0	blood	NA
rs2856674	Feeling nervous	HLA-DQB1	spatial	level0	blood	NA
rs2856674	Feeling nervous	HLA-DQA1	spatial	level0	blood	NA
rs2856674	Feeling nervous	HLA-DRB1	spatial	level0	blood	NA
rs4919695	Feeling nervous	AS3MT	spatial	level0	blood	NA
rs4919695	Feeling worry	AS3MT	spatial	level0	blood	NA
rs7921574	Feeling nervous	AS3MT	spatial	level0	blood	NA
rs7077291	Feeling nervous	AS3MT	spatial	level0	blood	NA
rs7077291	Feeling worry	AS3MT	spatial	level0	blood	NA
rs102274	Serum metabolite concentrations in chronic kidney disease	FADS2	spatial	level0	blood	NA
rs102274	Serum metabolite concentrations in chronic kidney disease	FADS1	spatial	level0	blood	NA
rs102274	Serum metabolite concentrations in chronic kidney disease	TMEM258	spatial	level0	blood	NA
rs102274	Serum metabolite concentrations in chronic kidney disease	MYRF	spatial	level0	blood	NA
rs102274	Cholesteryl ester levels	FADS2	spatial	level0	blood	NA
rs102274	Cholesteryl ester levels	FADS1	spatial	level0	blood	NA
rs102274	Cholesteryl ester levels	TMEM258	spatial	level0	blood	NA
rs102274	Cholesteryl ester levels	MYRF	spatial	level0	blood	NA
rs174560	Serum metabolite concentrations in chronic kidney disease	FADS2	spatial	level0	blood	NA
rs174560	Serum metabolite concentrations in chronic kidney disease	FADS1	spatial	level0	blood	NA
rs174560	Serum metabolite concentrations in chronic kidney disease	TMEM258	spatial	level0	blood	NA
rs174560	Phosphatidylcholine-ether levels	FADS2	spatial	level0	blood	NA
rs174560	Phosphatidylcholine-ether levels	FADS1	spatial	level0	blood	NA
rs174560	Phosphatidylcholine-ether levels	TMEM258	spatial	level0	blood	NA
rs174568	Serum metabolite concentrations in chronic kidney disease	FADS2	spatial	level0	blood	NA
rs174568	Serum metabolite concentrations in chronic kidney disease	FADS1	spatial	level0	blood	NA
rs174568	Serum metabolite concentrations in chronic kidney disease	TMEM258	spatial	level0	blood	NA
rs174568	Serum metabolite concentrations in chronic kidney disease	MYRF	spatial	level0	blood	NA
rs5792235	Serum metabolite concentrations in chronic kidney disease	FADS2	spatial	level0	blood	NA
rs5792235	Serum metabolite concentrations in chronic kidney disease	FADS1	spatial	level0	blood	NA
rs5792235	Serum metabolite concentrations in chronic kidney disease	TMEM258	spatial	level0	blood	NA
rs174564	Phosphatidylcholine levels	FADS2	spatial	level0	blood	NA
rs174564	Phosphatidylcholine levels	FADS1	spatial	level0	blood	NA
rs174564	Phosphatidylcholine levels	TMEM258	spatial	level0	blood	NA
rs174564	Phosphatidylcholine levels	MYRF	spatial	level0	blood	NA
rs28456	Phosphatidylcholine levels	FADS2	spatial	level0	blood	NA
rs28456	Phosphatidylcholine levels	FADS1	spatial	level0	blood	NA
rs28456	Phosphatidylcholine levels	TMEM258	spatial	level0	blood	NA
rs28456	Phosphatidylcholine-ether levels	FADS2	spatial	level0	blood	NA
rs28456	Phosphatidylcholine-ether levels	FADS1	spatial	level0	blood	NA
rs28456	Phosphatidylcholine-ether levels	TMEM258	spatial	level0	blood	NA
rs28456	Cholesteryl ester levels	FADS2	spatial	level0	blood	NA
rs28456	Cholesteryl ester levels	FADS1	spatial	level0	blood	NA
rs28456	Cholesteryl ester levels	TMEM258	spatial	level0	blood	NA
rs174567	Phosphatidylcholine levels	FADS2	spatial	level0	blood	NA
rs174567	Phosphatidylcholine levels	FADS1	spatial	level0	blood	NA
rs174567	Phosphatidylcholine levels	TMEM258	spatial	level0	blood	NA
rs7943728	Phosphatidylcholine-ether levels	FADS2	spatial	level0	blood	NA
rs7943728	Phosphatidylcholine-ether levels	FADS1	spatial	level0	blood	NA
rs7943728	Phosphatidylcholine-ether levels	TMEM258	spatial	level0	blood	NA
rs174580	Phosphatidylcholine levels	FADS2	spatial	level0	blood	NA
rs174580	Phosphatidylcholine levels	FADS1	spatial	level0	blood	NA
rs174580	Phosphatidylcholine levels	TMEM258	spatial	level0	blood	NA
rs2248325	Phosphatidylcholine levels	FAM167A	spatial	level0	blood	NA
rs174465	Phosphatidylcholine levels	FADS2	spatial	level0	blood	NA
rs174455	Cholesteryl ester levels	FADS2	spatial	level0	blood	NA
rs2008560	Feeling worry	NOTCH4	spatial	level0	blood	NA
rs2008560	Feeling worry	HLA-DOB	spatial	level0	blood	NA
rs2008560	Feeling worry	TAP2	spatial	level0	blood	NA
rs943035	Feeling worry	AS3MT	spatial	level0	blood	NA
rs17688916	Feeling worry	LINC02210	spatial	level0	blood	NA
rs2696457	Feeling worry	LINC02210	spatial	level0	blood	NA
rs9607771	Feeling worry	MEI1	spatial	level0	blood	NA
rs9611522	Feeling worry	TEF	spatial	level0	blood	NA
rs9611522	Feeling worry	MEI1	spatial	level0	blood	NA
rs62057151	Feeling worry	LINC02210	spatial	level0	blood	NA
rs520692	Feeling worry	HLA-DQA2	spatial	level0	blood	NA
rs520692	Feeling worry	FLOT1	spatial	level0	blood	NA
rs9273374	Asthma or allergic disease (pleiotropy)	HLA-DQB2	spatial	level0	blood	NA
rs9273374	Asthma or allergic disease (pleiotropy)	HLA-DRB9	spatial	level0	blood	NA
rs9273374	Asthma or allergic disease (pleiotropy)	HLA-DRB5	spatial	level0	blood	NA
rs9273374	Asthma or allergic disease (pleiotropy)	HLA-DQB1	spatial	level0	blood	NA
rs9273374	Asthma or allergic disease (pleiotropy)	HLA-DQA1	spatial	level0	blood	NA
rs9273374	Asthma or allergic disease (pleiotropy)	HLA-DRB1	spatial	level0	blood	NA
rs9273374	Asthma or allergic disease (pleiotropy)	HLA-DRB6	spatial	level0	blood	NA
rs9273374	Asthma or allergic disease (pleiotropy)	HLA-DQB1-AS1	spatial	level0	blood	NA
rs28393318	Asthma or allergic disease (pleiotropy)	FAM114A1	spatial	level0	blood	NA
rs301805	Asthma or allergic disease (pleiotropy)	RERE	spatial	level0	blood	NA
rs301805	Asthma or allergic disease (pleiotropy)	RP5-1115A15.1	spatial	level0	blood	NA
rs2548992	Asthma or allergic disease (pleiotropy)	SLC22A5	spatial	level0	blood	NA
[truncated: 2,813 more rows]
