# Supplementary material for: De novo identification of complex traits associated with asthma
Source: Front Immunol. 2023 Aug 23;14:1231492. doi: 10.3389/fimmu.2023.1231492 (PMC10480836; doi:10.3389/fimmu.2023.1231492)
Supplement: Supplementary file 8 [file DataSheet_8.xlsx]

## Sheet: Supplementary Data 8
Supplementary Data 8. curated gene-disease associations from DisGeNet for the identified level 0-4 genes (hypergeometric test, FDR≤0.05).
gene_symbol	diseaseid	disease_name	level	tissue	ppin_db
CTSB	C0406756	Keratolytic winter erythema	level0	blood	NA
CTSB	C0017636	Glioblastoma	level0	blood	NA
CTSB	C1621958	Glioblastoma Multiforme	level0	blood	NA
CTSB	C0376358	Malignant neoplasm of prostate	level0	blood	NA
CTSB	C0007134	Renal Cell Carcinoma	level0	blood	NA
CTSB	C0026848	Myopathy	level0	blood	NA
CTSB	C0027540	Necrosis	level0	blood	NA
CTSB	C0027626	Neoplasm Invasiveness	level0	blood	NA
CTSB	C0033578	Prostatic Neoplasms	level0	blood	NA
CTSB	C0033687	Proteinuria	level0	blood	NA
CTSB	C0235874	Disease Exacerbation	level0	blood	NA
CTSB	C0279702	Conventional (Clear Cell) Renal Cell Carcinoma	level0	blood	NA
CTSB	C0334588	Giant Cell Glioblastoma	level0	blood	NA
CTSB	C1266042	Chromophobe Renal Cell Carcinoma	level0	blood	NA
CTSB	C1266043	Sarcomatoid Renal Cell Carcinoma	level0	blood	NA
CTSB	C1266044	Collecting Duct Carcinoma of the Kidney	level0	blood	NA
CTSB	C1306837	Papillary Renal Cell Carcinoma	level0	blood	NA
TEAD2	C0032460	Polycystic Ovary Syndrome	level2	blood	STRING
TEAD2	C1136382	Sclerocystic Ovaries	level2	blood	STRING
KANSL1	C1864871	Chromosome 17q21.31 Deletion Syndrome	level2	blood	STRING
KANSL1	C3714756	Intellectual Disability	level2	blood	STRING
KANSL1	C0026827	Muscle hypotonia	level2	blood	STRING
KANSL1	C0010606	Adenoid Cystic Carcinoma	level2	blood	STRING
KANSL1	C0020796	Profound Mental Retardation	level2	blood	STRING
KANSL1	C0025363	Mental Retardation, Psychosocial	level2	blood	STRING
KANSL1	C0026825	Flaccid Muscle Tone	level2	blood	STRING
KANSL1	C0376634	Craniofacial Abnormalities	level2	blood	STRING
KANSL1	C0427201	Floppy Muscles	level2	blood	STRING
KANSL1	C0427202	Muscle Tone Atonic	level2	blood	STRING
KANSL1	C0751330	Unilateral Hypotonia	level2	blood	STRING
KANSL1	C0917816	Mental deficiency	level2	blood	STRING
KANSL1	C0919267	ovarian neoplasm	level2	blood	STRING
KANSL1	C1140680	Malignant neoplasm of ovary	level2	blood	STRING
KANSL1	C1860789	Leukemia, Megakaryoblastic, of Down Syndrome	level2	blood	STRING
KANSL1	C2267233	Neonatal Hypotonia	level2	blood	STRING
KANSL1	C2931713	Chromosome 17 deletion	level2	blood	STRING
KANSL1	C3683846	Chromosome 17p Deletion Syndrome	level2	blood	STRING
GAA	C0017921	Glycogen storage disease type II	level3	blood	STRING
GAA	C0751173	Glycogen Storage Disease Type II, Infantile	level3	blood	STRING
GAA	C0342751	Generalized glycogen storage disease of infants	level3	blood	STRING
GAA	C0017919	Glycogen Storage Disease	level3	blood	STRING
GAA	C0007194	Hypertrophic Cardiomyopathy	level3	blood	STRING
GAA	C0878544	Cardiomyopathies	level3	blood	STRING
GAA	C3888924	Glycogen storage disease due to acid maltase deficiency, infantile onset	level3	blood	STRING
GAA	C0017665	Membranous glomerulonephritis	level3	blood	STRING
GAA	C0086445	Idiopathic Membranous Glomerulonephritis	level3	blood	STRING
GAA	C0149721	Left Ventricular Hypertrophy	level3	blood	STRING
GAA	C0242973	Ventricular Dysfunction	level3	blood	STRING
GAA	C0751172	Adult Glycogen Storage Disease Type II	level3	blood	STRING
GAA	C0751174	Glycogen Storage Disease Type II, Juvenile	level3	blood	STRING
GAA	C1704378	Heymann Nephritis	level3	blood	STRING
GAA	C1968741	Glycogen Storage Disease IIIC	level3	blood	STRING
GAA	C3888925	Pompe's disease adult onset	level3	blood	STRING
GAA	C4551472	Hypertrophic obstructive cardiomyopathy	level3	blood	STRING
NEU1	C4282398	Sialidase deficiency	level3	blood	STRING
NEU1	C0268226	Type I Mucolipidosis	level3	blood	STRING
NEU1	C0026697	Mucolipidoses	level3	blood	STRING
NEU1	C0268228	Neuraminidase 1 deficiency	level3	blood	STRING
NEU1	C0023806	Lipomucopolysaccharidosis	level3	blood	STRING
NEU1	C0020305	Hydrops Fetalis	level3	blood	STRING
NEU1	C3888317	Sialidosis, type 2	level3	blood	STRING
NEU1	C0751776	Atypical Inclusion-Body Disease	level3	blood	STRING
NEU1	C0751777	Familial Progressive Myoclonic Epilepsy	level3	blood	STRING
NEU1	C0751778	Myoclonic Epilepsies, Progressive	level3	blood	STRING
NEU1	C0751779	Action Myoclonus-Renal Failure Syndrome	level3	blood	STRING
NEU1	C0751780	Biotin-Responsive Encephalopathy	level3	blood	STRING
NEU1	C0751781	Dentatorubral-Pallidoluysian Atrophy	level3	blood	STRING
NEU1	C0751782	May-White Syndrome	level3	blood	STRING
NEU1	C2673285	Hydrops fetalis (type II, congenital)	level3	blood	STRING
LYRM4	C3810055	COMBINED OXIDATIVE PHOSPHORYLATION DEFICIENCY 19	level3	blood	STRING
LYRM4	C0036341	Schizophrenia	level3	blood	STRING
LYRM4	C4750855	Severe neonatal lactic acidosis due to NFS1-ISD11 complex deficiency	level3	blood	STRING
ETV6	C0023467	Leukemia, Myelocytic, Acute	level4	blood	STRING
ETV6	C4015537	THROMBOCYTOPENIA 5	level4	blood	STRING
ETV6	C0040034	Thrombocytopenia	level4	blood	STRING
ETV6	C0376545	Hematologic Neoplasms	level4	blood	STRING
ETV6	C0023452	Childhood Acute Lymphoblastic Leukemia	level4	blood	STRING
ETV6	C1292769	Precursor B-cell lymphoblastic leukemia	level4	blood	STRING
ETV6	C1332965	Congenital Mesoblastic Nephroma	level4	blood	STRING
ETV6	C1961102	Precursor Cell Lymphoblastic Leukemia Lymphoma	level4	blood	STRING
ETV6	C0023480	Leukemia, Myelomonocytic, Chronic	level4	blood	STRING
ETV6	C0376544	Hematopoietic Neoplasms	level4	blood	STRING
ETV6	C0238463	Papillary thyroid carcinoma	level4	blood	STRING
ETV6	C0016057	Fibrosarcoma	level4	blood	STRING
ETV6	C0023485	Precursor B-Cell Lymphoblastic Leukemia-Lymphoma	level4	blood	STRING
ETV6	C0006413	Burkitt Lymphoma	level4	blood	STRING
ETV6	C0013146	Drug abuse	level4	blood	STRING
ETV6	C0013170	Drug habituation	level4	blood	STRING
ETV6	C0013222	Drug Use Disorders	level4	blood	STRING
ETV6	C0023453	L2 Acute Lymphoblastic Leukemia	level4	blood	STRING
ETV6	C0026998	Acute Myeloid Leukemia, M1	level4	blood	STRING
ETV6	C0029231	Organic Mental Disorders, Substance-Induced	level4	blood	STRING
ETV6	C0038580	Substance Dependence	level4	blood	STRING
ETV6	C0038586	Substance Use Disorders	level4	blood	STRING
ETV6	C0087031	Juvenile-Onset Still Disease	level4	blood	STRING
ETV6	C0236969	Substance-Related Disorders	level4	blood	STRING
ETV6	C0740858	Substance abuse problem	level4	blood	STRING
ETV6	C1510472	Drug Dependence	level4	blood	STRING
ETV6	C1832388	Platelet Disorder, Familial, with Associated Myeloid Malignancy	level4	blood	STRING
ETV6	C1838656	Macrocytosis, Familial	level4	blood	STRING
ETV6	C1879321	Acute Myeloid Leukemia (AML-M2)	level4	blood	STRING
ETV6	C3495559	Juvenile arthritis	level4	blood	STRING
ETV6	C3714758	Juvenile psoriatic arthritis	level4	blood	STRING
ETV6	C4316881	Prescription Drug Abuse	level4	blood	STRING
ETV6	C4552091	Polyarthritis, Juvenile, Rheumatoid Factor Negative	level4	blood	STRING
ETV6	C4704862	Polyarthritis, Juvenile, Rheumatoid Factor Positive	level4	blood	STRING
PML	C0023487	Acute Promyelocytic Leukemia	level4	blood	STRING
PML	C0029401	Osteitis Deformans	level4	blood	STRING
PML	C0376358	Malignant neoplasm of prostate	level4	blood	STRING
PML	C0027627	Neoplasm Metastasis	level4	blood	STRING
PML	C0017636	Glioblastoma	level4	blood	STRING
PML	C1621958	Glioblastoma Multiforme	level4	blood	STRING
PML	C0033578	Prostatic Neoplasms	level4	blood	STRING
PML	C0014518	Toxic Epidermal Necrolysis	level4	blood	STRING
PML	C0019207	Hepatoma, Morris	level4	blood	STRING
PML	C0019208	Hepatoma, Novikoff	level4	blood	STRING
PML	C0023904	Liver Neoplasms, Experimental	level4	blood	STRING
PML	C0036341	Schizophrenia	level4	blood	STRING
PML	C0038325	Stevens-Johnson Syndrome	level4	blood	STRING
PML	C0085183	Neoplasms, Second Primary	level4	blood	STRING
PML	C0086404	Experimental Hepatoma	level4	blood	STRING
PML	C0086696	Neoplasms, Therapy-Associated	level4	blood	STRING
PML	C0334588	Giant Cell Glioblastoma	level4	blood	STRING
PML	C0877578	Treatment related secondary malignancy	level4	blood	STRING
PML	C1274933	Drug-Induced Stevens Johnson Syndrome	level4	blood	STRING
PML	C3658301	Mycoplasma-Induced Stevens-Johnson Syndrome	level4	blood	STRING
PML	C3658302	Stevens-Johnson Syndrome Toxic Epidermal Necrolysis Spectrum	level4	blood	STRING
LAMA5	C0027726	Nephrotic Syndrome	level4	blood	STRING
CORO1C	C0007131	Non-Small Cell Lung Carcinoma	level1	blood	PROPER
CORO1C	C0017661	IGA Glomerulonephritis	level1	blood	PROPER
NME7	C0013146	Drug abuse	level2	blood	PROPER
NME7	C0013170	Drug habituation	level2	blood	PROPER
NME7	C0013222	Drug Use Disorders	level2	blood	PROPER
NME7	C0029231	Organic Mental Disorders, Substance-Induced	level2	blood	PROPER
NME7	C0037221	Situs Inversus	level2	blood	PROPER
NME7	C0038580	Substance Dependence	level2	blood	PROPER
NME7	C0038586	Substance Use Disorders	level2	blood	PROPER
NME7	C0236969	Substance-Related Disorders	level2	blood	PROPER
NME7	C0238198	Gastrointestinal Stromal Tumors	level2	blood	PROPER
NME7	C0740858	Substance abuse problem	level2	blood	PROPER
NME7	C1510472	Drug Dependence	level2	blood	PROPER
NME7	C3179349	Gastrointestinal Stromal Sarcoma	level2	blood	PROPER
NME7	C4316881	Prescription Drug Abuse	level2	blood	PROPER
TMEM165	C3553571	Carbohydrate deficient glycoprotein syndrome type 2k	level2	blood	PROPER
TMEM165	C0002452	Amelogenesis Imperfecta	level2	blood	PROPER
TMEM165	C0023893	Liver Cirrhosis, Experimental	level2	blood	PROPER
CD164	C4283893	DEAFNESS, AUTOSOMAL DOMINANT 66	level2	blood	PROPER
CD164	C3711374	Nonsyndromic Deafness	level2	blood	PROPER
CD164	C0000786	Spontaneous abortion	level2	blood	PROPER
CD164	C0000822	Abortion, Tubal	level2	blood	PROPER
CD164	C3830362	Early Pregnancy Loss	level2	blood	PROPER
CD164	C4552766	Miscarriage	level2	blood	PROPER
RSRP1	C0023893	Liver Cirrhosis, Experimental	level2	blood	PROPER
EIF4ENIF1	C0085215	Ovarian Failure, Premature	level2	blood	PROPER
CYB5R3	C0268193	NADH cytochrome B5 reductase deficiency	level2	blood	PROPER
CYB5R3	C0025637	Methemoglobinemia	level2	blood	PROPER
CYB5R3	C0272087	Congenital Methemoglobinemia	level2	blood	PROPER
CYB5R3	C2749559	Methemoglobinemia, Type I	level2	blood	PROPER
CYB5R3	C2749560	Methemoglobinemia, Type Ii	level2	blood	PROPER
CYB5R3	C0010520	Cyanosis	level2	blood	PROPER
CYB5R3	C2749561	Nadh-Cytochrome B5 Reductase Deficiency, Type I	level2	blood	PROPER
CYB5R3	C2749562	Nadh-Cytochrome B5 Reductase Deficiency, Type Ii	level2	blood	PROPER
TBCD	C4310671	ENCEPHALOPATHY, PROGRESSIVE, EARLY-ONSET, WITH BRAIN ATROPHY AND THIN CORPUS CALLOSUM	level2	blood	PROPER
TBCD	C0036572	Seizures	level2	blood	PROPER
TBCD	C0029124	Optic Atrophy	level2	blood	PROPER
TBCD	C0034372	Quadriplegia	level2	blood	PROPER
TBCD	C0035229	Respiratory Insufficiency	level2	blood	PROPER
TBCD	C0151786	Muscle Weakness	level2	blood	PROPER
TBCD	C0426970	Spastic Quadriplegia	level2	blood	PROPER
TBCD	C0494475	Tonic - clonic seizures	level2	blood	PROPER
TBCD	C1145670	Respiratory Failure	level2	blood	PROPER
TBCD	C3714756	Intellectual Disability	level2	blood	PROPER
TBCD	C0524851	Neurodegenerative Disorders	level2	blood	PROPER
TBCD	C0008073	Developmental Disabilities	level2	blood	PROPER
TBCD	C0020796	Profound Mental Retardation	level2	blood	PROPER
TBCD	C0022333	Jacksonian Seizure	level2	blood	PROPER
TBCD	C0023944	Locked-In Syndrome	level2	blood	PROPER
TBCD	C0025363	Mental Retardation, Psychosocial	level2	blood	PROPER
TBCD	C0025958	Microcephaly	level2	blood	PROPER
TBCD	C0037769	West Syndrome	level2	blood	PROPER
TBCD	C0085996	Child Development Deviations	level2	blood	PROPER
TBCD	C0085997	Child Development Disorders, Specific	level2	blood	PROPER
TBCD	C0149958	Complex partial seizures	level2	blood	PROPER
TBCD	C0234533	Generalized seizures	level2	blood	PROPER
TBCD	C0234535	Clonic Seizures	level2	blood	PROPER
TBCD	C0235063	Respiratory Depression	level2	blood	PROPER
TBCD	C0270715	Degenerative Diseases, Central Nervous System	level2	blood	PROPER
TBCD	C0270790	Quadriparesis	level2	blood	PROPER
TBCD	C0270824	Visual seizure	level2	blood	PROPER
TBCD	C0270844	Tonic Seizures	level2	blood	PROPER
TBCD	C0270846	Epileptic drop attack	level2	blood	PROPER
TBCD	C0422850	Seizures, Somatosensory	level2	blood	PROPER
TBCD	C0422852	Seizures, Auditory	level2	blood	PROPER
TBCD	C0422853	Olfactory seizure	level2	blood	PROPER
TBCD	C0422854	Gustatory seizure	level2	blood	PROPER
TBCD	C0422855	Vertiginous seizure	level2	blood	PROPER
TBCD	C0431380	Cortical Dysplasia	level2	blood	PROPER
TBCD	C0751056	Non-epileptic convulsion	level2	blood	PROPER
TBCD	C0751110	Single Seizure	level2	blood	PROPER
TBCD	C0751123	Atonic Absence Seizures	level2	blood	PROPER
TBCD	C0751460	Flaccid Quadriplegia	level2	blood	PROPER
TBCD	C0751461	Paralysis, Spinal, Quadriplegic	level2	blood	PROPER
TBCD	C0751494	Convulsive Seizures	level2	blood	PROPER
TBCD	C0751495	Seizures, Focal	level2	blood	PROPER
TBCD	C0751496	Seizures, Sensory	level2	blood	PROPER
TBCD	C0751733	Degenerative Diseases, Spinal Cord	level2	blood	PROPER
TBCD	C0917816	Mental deficiency	level2	blood	PROPER
TBCD	C1955869	Malformations of Cortical Development	level2	blood	PROPER
TBCD	C1956147	Microlissencephaly	level2	blood	PROPER
TBCD	C3495874	Nonepileptic Seizures	level2	blood	PROPER
TBCD	C3853041	Severe Congenital Microcephaly	level2	blood	PROPER
TBCD	C4048158	Convulsions	level2	blood	PROPER
TBCD	C4316903	Absence Seizures	level2	blood	PROPER
TBCD	C4317109	Epileptic Seizures	level2	blood	PROPER
TBCD	C4317123	Myoclonic Seizures	level2	blood	PROPER
TBCD	C4505436	Generalized Absence Seizures	level2	blood	PROPER
TNFSF15	C0009324	Ulcerative Colitis	level2	blood	PROPER
TNFSF15	C0021390	Inflammatory Bowel Diseases	level2	blood	PROPER
TNFSF15	C0008312	Primary biliary cirrhosis	level2	blood	PROPER
TNFSF15	C0021368	Inflammation	level2	blood	PROPER
TNFSF15	C0014335	Enteritis	level2	blood	PROPER
TNFSF15	C0029408	Degenerative polyarthritis	level2	blood	PROPER
TNFSF15	C0086743	Osteoarthrosis Deformans	level2	blood	PROPER
ZMYND11	C4015167	MENTAL RETARDATION, AUTOSOMAL DOMINANT 30	level2	blood	PROPER
ZMYND11	C3714756	Intellectual Disability	level2	blood	PROPER
ZMYND11	C0004352	Autistic Disorder	level2	blood	PROPER
SUPV3L1	C0872084	Sarcopenia	level2	blood	PROPER
SUPV3L1	C0002170	Alopecia	level2	blood	PROPER
SUPV3L1	C0020757	Ichthyoses	level2	blood	PROPER
SUPV3L1	C0037268	Skin Abnormalities	level2	blood	PROPER
SUPV3L1	C0043345	Xeroderma	level2	blood	PROPER
SUPV3L1	C0086873	Pseudopelade	level2	blood	PROPER
SUPV3L1	C0162311	Androgenetic Alopecia	level2	blood	PROPER
SUPV3L1	C0263477	Female pattern alopecia (disorder)	level2	blood	PROPER
SUPV3L1	C4083212	Alopecia, Male Pattern	level2	blood	PROPER
KANSL1	C1864871	Chromosome 17q21.31 Deletion Syndrome	level3	blood	PROPER
KANSL1	C3714756	Intellectual Disability	level3	blood	PROPER
KANSL1	C0026827	Muscle hypotonia	level3	blood	PROPER
KANSL1	C0010606	Adenoid Cystic Carcinoma	level3	blood	PROPER
KANSL1	C0020796	Profound Mental Retardation	level3	blood	PROPER
KANSL1	C0025363	Mental Retardation, Psychosocial	level3	blood	PROPER
KANSL1	C0026825	Flaccid Muscle Tone	level3	blood	PROPER
KANSL1	C0376634	Craniofacial Abnormalities	level3	blood	PROPER
KANSL1	C0427201	Floppy Muscles	level3	blood	PROPER
KANSL1	C0427202	Muscle Tone Atonic	level3	blood	PROPER
KANSL1	C0751330	Unilateral Hypotonia	level3	blood	PROPER
KANSL1	C0917816	Mental deficiency	level3	blood	PROPER
KANSL1	C0919267	ovarian neoplasm	level3	blood	PROPER
KANSL1	C1140680	Malignant neoplasm of ovary	level3	blood	PROPER
KANSL1	C1860789	Leukemia, Megakaryoblastic, of Down Syndrome	level3	blood	PROPER
KANSL1	C2267233	Neonatal Hypotonia	level3	blood	PROPER
KANSL1	C2931713	Chromosome 17 deletion	level3	blood	PROPER
KANSL1	C3683846	Chromosome 17p Deletion Syndrome	level3	blood	PROPER
PUS10	C0009402	Colorectal Carcinoma	level4	blood	PROPER
SMAD4	C0345893	Juvenile polyposis syndrome	level0	lung	NA
SMAD4	C0796081	Myhre syndrome	level0	lung	NA
SMAD4	C1832940	JUVENILE POLYPOSIS OF STOMACH	level0	lung	NA
SMAD4	C1868081	Juvenile Polyposis Coli	level0	lung	NA
SMAD4	C1832942	JUVENILE POLYPOSIS/HEREDITARY HEMORRHAGIC TELANGIECTASIA SYNDROME (disorder)	level0	lung	NA
SMAD4	C0009402	Colorectal Carcinoma	level0	lung	NA
SMAD4	C0030297	Pancreatic Neoplasm	level0	lung	NA
SMAD4	C0235974	Pancreatic carcinoma	level0	lung	NA
SMAD4	C0346647	Malignant neoplasm of pancreas	level0	lung	NA
SMAD4	C0009404	Colorectal Neoplasms	level0	lung	NA
SMAD4	C0023893	Liver Cirrhosis, Experimental	level0	lung	NA
SMAD4	C4707243	Familial thoracic aortic aneurysm and aortic dissection	level0	lung	NA
SMAD4	C3203102	Idiopathic pulmonary arterial hypertension	level0	lung	NA
SMAD4	C0024623	Malignant neoplasm of stomach	level0	lung	NA
SMAD4	C0039445	Hereditary hemorrhagic telangiectasia	level0	lung	NA
SMAD4	C0221357	Brachydactyly	level0	lung	NA
SMAD4	C2973725	Pulmonary arterial hypertension	level0	lung	NA
SMAD4	C0345905	Intrahepatic Cholangiocarcinoma	level0	lung	NA
SMAD4	C1134719	Invasive Ductal Breast Carcinoma	level0	lung	NA
SMAD4	C3805278	Extrahepatic Cholangiocarcinoma	level0	lung	NA
SMAD4	C0206698	Cholangiocarcinoma	level0	lung	NA
SMAD4	C0279628	Adenocarcinoma Of Esophagus	level0	lung	NA
SMAD4	C0026848	Myopathy	level0	lung	NA
SMAD4	C0038356	Stomach Neoplasms	level0	lung	NA
SMAD4	C2931038	Pancreatic carcinoma, familial	level0	lung	NA
SMAD4	C3714239	Bmpr1a-Related Juvenile Polyposis	level0	lung	NA
SMAD4	C0005779	Blood Coagulation Disorders	level0	lung	NA
SMAD4	C0009241	Cognition Disorders	level0	lung	NA
SMAD4	C0011052	Prelingual Deafness	level0	lung	NA
SMAD4	C0011053	Deafness	level0	lung	NA
SMAD4	C0021367	Mammary Ductal Carcinoma	level0	lung	NA
SMAD4	C0023897	Liver Diseases, Parasitic	level0	lung	NA
SMAD4	C0086395	Hearing Loss, Extreme	level0	lung	NA
SMAD4	C0152171	Idiopathic pulmonary hypertension	level0	lung	NA
SMAD4	C0340543	Familial primary pulmonary hypertension	level0	lung	NA
SMAD4	C0345832	Neoplasm of small intestine	level0	lung	NA
SMAD4	C0347284	Benign tumor of pancreas	level0	lung	NA
SMAD4	C0376634	Craniofacial Abnormalities	level0	lung	NA
SMAD4	C0581883	Complete Hearing Loss	level0	lung	NA
SMAD4	C0751068	Deafness, Acquired	level0	lung	NA
SMAD4	C1150929	2-oxo-hept-3-ene-1,7-dioate hydratase activity	level0	lung	NA
SMAD4	C1319315	Adenocarcinoma of large intestine	level0	lung	NA
SMAD4	C1458140	Bleeding tendency	level0	lung	NA
SMAD4	C1708349	Hereditary Diffuse Gastric Cancer	level0	lung	NA
SMAD4	C3665473	Bilateral Deafness	level0	lung	NA
SMAD4	C3714240	Smad4-Related Juvenile Polyposis	level0	lung	NA
SMAD4	C4082305	Deaf Mutism	level0	lung	NA
COG6	C3553230	CONGENITAL DISORDER OF GLYCOSYLATION, TYPE IIl	level0	lung	NA
COG6	C3809160	Hypohidrosis, enamel hypoplasia, palmoplantar keratoderma, intellectual disability syndrome	level0	lung	NA
MAP3K2	C0345958	Large cell carcinoma of lung	level1	lung	STRING
SDCCAG8	C0752166	Bardet-Biedl Syndrome	level3	lung	STRING
SDCCAG8	C3889474	BARDET-BIEDL SYNDROME 16	level3	lung	STRING
SDCCAG8	C0403553	Renal dysplasia and retinal aplasia (disorder)	level3	lung	STRING
SDCCAG8	C0028754	Obesity	level3	lung	STRING
SDCCAG8	C0036341	Schizophrenia	level3	lung	STRING
SDCCAG8	C3150877	SENIOR-LOKEN SYNDROME 7	level3	lung	STRING
SDCCAG8	C3714756	Intellectual Disability	level3	lung	STRING
SDCCAG8	C4277690	Ciliopathies	level3	lung	STRING
SDCCAG8	C0015397	Disorder of eye	level3	lung	STRING
SDCCAG8	C0022679	Cystic kidney	level3	lung	STRING
SDCCAG8	C0035309	Retinal Diseases	level3	lung	STRING
SDCCAG8	C1691228	Cystic Kidney Diseases	level3	lung	STRING
CDA	C0006142	Malignant neoplasm of breast	level3	lung	STRING
CDA	C0678222	Breast Carcinoma	level3	lung	STRING
CDA	C1458155	Mammary Neoplasms	level3	lung	STRING
CDA	C1257931	Mammary Neoplasms, Human	level3	lung	STRING
CDA	C4704874	Mammary Carcinoma, Human	level3	lung	STRING
GGA3	C0006142	Malignant neoplasm of breast	level4	lung	STRING
SENP2	C0019193	Hepatitis, Toxic	level1	lung	PROPER
SENP2	C0023893	Liver Cirrhosis, Experimental	level1	lung	PROPER
SENP2	C0860207	Drug-Induced Liver Disease	level1	lung	PROPER
SENP2	C1262760	Hepatitis, Drug-Induced	level1	lung	PROPER
SENP2	C3658290	Drug-Induced Acute Liver Injury	level1	lung	PROPER
SENP2	C4277682	Chemical and Drug Induced Liver Injury	level1	lung	PROPER
SENP2	C4279912	Chemically-Induced Liver Toxicity	level1	lung	PROPER
CLOCK	C0005586	Bipolar Disorder	level2	lung	PROPER
CLOCK	C0525045	Mood Disorders	level2	lung	PROPER
CLOCK	C1269683	Major Depressive Disorder	level2	lung	PROPER
CLOCK	C0011570	Mental Depression	level2	lung	PROPER
CLOCK	C0011581	Depressive disorder	level2	lung	PROPER
CLOCK	C0036341	Schizophrenia	level2	lung	PROPER
CLOCK	C0041696	Unipolar Depression	level2	lung	PROPER
CLOCK	C0001973	Alcoholic Intoxication, Chronic	level2	lung	PROPER
CLOCK	C3496069	cocaine use	level2	lung	PROPER
CLOCK	C0001957	Alcohol Withdrawal Delirium	level2	lung	PROPER
CLOCK	C0085159	Seasonal Affective Disorder	level2	lung	PROPER
CLOCK	C0600427	Cocaine Dependence	level2	lung	PROPER
NEK4	C0005586	Bipolar Disorder	level2	lung	PROPER
NEK4	C1319315	Adenocarcinoma of large intestine	level2	lung	PROPER
FBRSL1	C0004238	Atrial Fibrillation	level2	lung	PROPER
FBRSL1	C0235480	Paroxysmal atrial fibrillation	level2	lung	PROPER
FBRSL1	C2585653	Persistent atrial fibrillation	level2	lung	PROPER
FBRSL1	C2931456	Prostate cancer, familial	level2	lung	PROPER
FBRSL1	C3468561	familial atrial fibrillation	level2	lung	PROPER
FBRSL1	C4722327	PROSTATE CANCER, HEREDITARY, 1	level2	lung	PROPER
GBA2	C2828721	SPASTIC PARAPLEGIA 46, AUTOSOMAL RECESSIVE	level2	lung	PROPER
GBA2	C4706412	Autosomal recessive cerebellar ataxia with late-onset spasticity	level2	lung	PROPER
RCHY1	C0024121	Lung Neoplasms	level2	lung	PROPER
RCHY1	C0235874	Disease Exacerbation	level2	lung	PROPER
RCHY1	C0242379	Malignant neoplasm of lung	level2	lung	PROPER
ASPSCR1	C0206657	Alveolar Soft Part Sarcoma	level2	lung	PROPER
ASPSCR1	C4518356	MiT family translocation renal cell carcinoma	level2	lung	PROPER
CCDC92	C0010068	Coronary heart disease	level3	lung	PROPER
CCDC92	C0011860	Diabetes Mellitus, Non-Insulin-Dependent	level3	lung	PROPER
PUS10	C0009402	Colorectal Carcinoma	level4	lung	PROPER
