# Supplementary material for: De novo identification of complex traits associated with asthma
Source: Front Immunol. 2023 Aug 23;14:1231492. doi: 10.3389/fimmu.2023.1231492 (PMC10480836; doi:10.3389/fimmu.2023.1231492)
Supplement: Supplementary file 9 [file DataSheet_9.xlsx]

## Sheet: Supplementary Data 9
Supplementary Data 9. Comorbidity analysis using health records of 2051661 hospitalized patients, 26781 of which had asthma (ICD10-AM code J459).
disAcode	disBcode	disB	fisher	oddsRatio	95%confidenceInterval	relativeRisk	phi	expect	score	correctedPvalue	sumRank
Z825	J459	26781	0	29.726	( 17.28 , 49.415 )	21.607	0.015	1.018	3.51	0	1.5
V175	J459	26781	0	26.01	( 15.249 , 42.778 )	19.597	0.014	1.123	3.438	0	3.5
M301	J459	26781	0	20.026	( 11.202 , 34.074 )	16.034	0.011	1.123	3.162	0	9.5
E242	J459	26781	0	16.356	( 8.889 , 28.372 )	13.619	0.01	1.175	2.967	0	17.5
L309	J459	26781	0	8.879	( 8.227 , 9.574 )	7.865	0.048	98.791	2.963	0	53.5
J47	J459	26781	0	8.128	( 7.442 , 8.864 )	7.308	0.04	79.641	2.854	0	61.5
J22	J459	26781	0	8.894	( 8.618 , 9.177 )	6.769	0.115	784.744	2.757	0	63.5
T491	J459	26781	0	45.368	( 7.043 , 234.582 )	28.727	0.006	0.104	1.857	0.001	89.5
Z575	J459	26781	0	8.403	( 3.494 , 17.464 )	7.661	0.005	1.044	2.138	0	97.5
J123	J459	26781	0	6.217	( 4.563 , 8.307 )	5.812	0.01	8.602	2.409	0	103.5
R092	J459	26781	0	5.758	( 4.439 , 7.361 )	5.41	0.011	12.754	2.348	0	121.5
J9691	J459	26781	0	5.236	( 4.719 , 5.797 )	4.905	0.025	82.37	2.28	0	131.5
O218	J459	26781	0	7.563	( 3.156 , 15.633 )	6.964	0.004	1.149	2.066	0	133.5
J019	J459	26781	0	4.784	( 3.368 , 6.618 )	4.554	0.007	8.563	2.064	0	181.5
J040	J459	26781	0	4.69	( 3.363 , 6.386 )	4.47	0.008	9.621	2.051	0	187.5
J324	J459	26781	0	4.724	( 3.357 , 6.48 )	4.5	0.007	9.112	2.054	0	189.5
E669	J459	26781	0	4.259	( 3.839 , 4.714 )	4.041	0.021	99.235	2.004	0	195.5
Y379	J459	26781	0	4.595	( 3.22 , 6.379 )	4.384	0.007	8.668	2.012	0	203.5
B850	J459	26781	0	4.523	( 3.23 , 6.179 )	4.319	0.007	9.725	2.003	0	209.5
F681	J459	26781	0	7.69	( 2.713 , 17.76 )	7.071	0.004	0.848	1.921	0.002	213.5
J80	J459	26781	0	4.391	( 3.137 , 5.998 )	4.2	0.007	9.999	1.967	0	227.5
E668	J459	26781	0	3.883	( 3.478 , 4.324 )	3.707	0.019	95.489	1.879	0	257.5
J189	J459	26781	0	3.831	( 3.691 , 3.975 )	3.368	0.053	995.316	1.751	0	277.5
G311	J459	26781	0.002	37.806	( 3.419 , 262.267 )	25.535	0.005	0.078	1.476	0.015	296.5
R465	J459	26781	0.002	37.806	( 3.419 , 262.267 )	25.535	0.005	0.078	1.476	0.015	296.5
J050	J459	26781	0	3.469	( 3.058 , 3.921 )	3.337	0.015	81.208	1.726	0	317.5
R090	J459	26781	0	3.36	( 2.961 , 3.799 )	3.238	0.014	83.088	1.683	0	341.5
E872	J459	26781	0	3.286	( 2.957 , 3.642 )	3.16	0.017	121.518	1.652	0	355.5
J385	J459	26781	0	3.522	( 2.509 , 4.82 )	3.407	0.006	12.036	1.688	0	363.5
J398	J459	26781	0	3.491	( 2.352 , 5.004 )	3.378	0.005	9.177	1.653	0	389.5
J156	J459	26781	0	3.396	( 2.348 , 4.765 )	3.29	0.005	10.639	1.629	0	393.5
G251	J459	26781	0	3.382	( 2.295 , 4.819 )	3.277	0.005	9.764	1.616	0	395.5
J029	J459	26781	0	3.046	( 2.678 , 3.452 )	2.949	0.013	87.5	1.549	0	397.5
H669	J459	26781	0	3.016	( 2.703 , 3.357 )	2.914	0.015	121.479	1.535	0	401.5
E660	J459	26781	0.006	21.603	( 2.19 , 113.586 )	17.024	0.004	0.117	1.425	0.03	418.5
M4633	J459	26781	0.006	21.603	( 2.19 , 113.586 )	17.024	0.004	0.117	1.425	0.03	418.5
I509	J459	26781	0	2.942	( 2.579 , 3.344 )	2.853	0.012	86.586	1.502	0	425.5
B171	J459	26781	0.001	6.752	( 2.11 , 16.719 )	6.279	0.003	0.796	1.74	0.008	437.5
J014	J459	26781	0.001	6.633	( 2.075 , 16.409 )	6.178	0.003	0.809	1.73	0.009	441.5
T433	J459	26781	0	3.084	( 2.033 , 4.498 )	3	0.004	9.333	1.489	0	461.5
F89	J459	26781	0	2.974	( 2.069 , 4.149 )	2.897	0.005	12.427	1.462	0	463.5
H818	J459	26781	0.001	5.533	( 1.973 , 12.569 )	5.223	0.003	1.149	1.704	0.007	469.5
H181	J459	26781	0.001	5.401	( 1.927 , 12.258 )	5.107	0.003	1.175	1.686	0.008	483.5
J028	J459	26781	0	2.992	( 2.018 , 4.283 )	2.914	0.004	10.639	1.459	0	487.5
I130	J459	26781	0	2.997	( 1.925 , 4.468 )	2.919	0.004	8.563	1.443	0	491.5
F609	J459	26781	0	3	( 1.886 , 4.547 )	2.922	0.004	7.871	1.436	0	495.5
Z599	J459	26781	0	2.967	( 2.016 , 4.223 )	2.891	0.004	11.07	1.451	0	497.5
Y701	J459	26781	0.002	5.817	( 1.827 , 14.279 )	5.472	0.003	0.914	1.649	0.014	501.5
Z597	J459	26781	0.001	5.276	( 1.884 , 11.966 )	4.996	0.003	1.201	1.669	0.009	503.5
F985	J459	26781	0.001	5.215	( 1.863 , 11.82 )	4.942	0.003	1.214	1.661	0.009	519.5
Z731	J459	26781	0.002	5.729	( 1.801 , 14.062 )	5.395	0.003	0.927	1.639	0.015	525.5
L299	J459	26781	0	2.613	( 2.295 , 2.964 )	2.544	0.011	99.431	1.339	0	527.5
E139	J459	26781	0	2.9	( 1.995 , 4.085 )	2.828	0.004	12.023	1.426	0	529.5
V609	J459	26781	0	2.815	( 1.925 , 3.984 )	2.748	0.004	12.01	1.386	0	547.5
M7966	J459	26781	0	2.589	( 2.239 , 2.978 )	2.525	0.01	80.803	1.325	0	549.5
L83	J459	26781	0.002	5.098	( 1.822 , 11.543 )	4.838	0.003	1.24	1.644	0.01	587.5
K140	J459	26781	0	2.802	( 1.762 , 4.244 )	2.736	0.004	8.407	1.351	0	589.5
E876	J459	26781	0	2.592	( 2.472 , 2.717 )	2.431	0.029	789.744	1.281	0	591.5
R068	J459	26781	0	2.548	( 2.256 , 2.869 )	2.482	0.011	115.631	1.304	0	595.5
A400	J459	26781	0	2.784	( 1.904 , 3.939 )	2.718	0.004	12.14	1.372	0	601.5
K146	J459	26781	0.003	5.401	( 1.701 , 13.213 )	5.107	0.003	0.979	1.6	0.018	607.5
D803	J459	26781	0.003	5.325	( 1.678 , 13.019 )	5.04	0.003	0.992	1.591	0.019	623.5
P271	J459	26781	0	2.696	( 1.833 , 3.835 )	2.636	0.004	12.14	1.328	0	635.5
T887	J459	26781	0	2.676	( 1.78 , 3.873 )	2.617	0.004	11.083	1.312	0	655.5
Z636	J459	26781	0	2.683	( 1.724 , 3.994 )	2.623	0.004	9.529	1.304	0	657.5
Z918	J459	26781	0	2.825	( 1.757 , 4.319 )	2.758	0.003	7.976	1.358	0	659.5
F602	J459	26781	0	2.653	( 1.791 , 3.795 )	2.595	0.004	11.944	1.306	0	665.5
R600	J459	26781	0	2.391	( 2.068 , 2.75 )	2.338	0.009	87.252	1.216	0	693.5
T805	J459	26781	0.008	5.401	( 1.422 , 14.615 )	5.107	0.003	0.783	1.487	0.039	735.5
L033	J459	26781	0	2.362	( 2.059 , 2.698 )	2.31	0.009	97.852	1.199	0	739.5
J330	J459	26781	0	2.641	( 1.697 , 3.932 )	2.585	0.003	9.673	1.285	0	741.5
E1141	J459	26781	0	2.514	( 1.686 , 3.614 )	2.463	0.004	12.179	1.234	0	745.5
R947	J459	26781	0.006	4.611	( 1.458 , 11.204 )	4.403	0.003	1.136	1.49	0.03	775.5
N9953	J459	26781	0.006	4.555	( 1.441 , 11.065 )	4.353	0.003	1.149	1.481	0.031	781.5
J449	J459	26781	0	2.186	( 1.929 , 2.469 )	2.141	0.009	126.557	1.092	0	865.5
G444	J459	26781	0	2.383	( 1.574 , 3.469 )	2.339	0.003	11.97	1.161	0	867.5
R4581	J459	26781	0	2.181	( 1.899 , 2.494 )	2.138	0.008	103.83	1.089	0	875.5
V154	J459	26781	0	2.172	( 1.903 , 2.47 )	2.129	0.008	113.647	1.084	0	883.5
L732	J459	26781	0	2.586	( 1.568 , 4.032 )	2.532	0.003	7.898	1.239	0.002	885.5
X788	J459	26781	0	2.546	( 1.564 , 3.927 )	2.494	0.003	8.42	1.224	0.001	889.5
Z760	J459	26781	0.009	5.215	( 1.375 , 14.086 )	4.942	0.002	0.809	1.466	0.043	896.5
C9240	J459	26781	0.009	5.215	( 1.375 , 14.086 )	4.942	0.002	0.809	1.466	0.043	896.5
J039	J459	26781	0	2.167	( 1.892 , 2.472 )	2.125	0.008	108.229	1.081	0	902.5
O212	J459	26781	0	2.514	( 1.564 , 3.839 )	2.464	0.003	8.929	1.212	0.001	909.5
M0280	J459	26781	0.01	5.041	( 1.33 , 13.594 )	4.788	0.002	0.835	1.446	0.047	923.5
Q332	J459	26781	0.01	4.958	( 1.309 , 13.359 )	4.714	0.002	0.848	1.436	0.05	937.5
F258	J459	26781	0.012	4.801	( 1.269 , 12.913 )	4.573	0.002	0.875	1.415	0.054	986.5
Z628	J459	26781	0.012	4.801	( 1.269 , 12.913 )	4.573	0.002	0.875	1.415	0.054	986.5
K430	J459	26781	0	2.406	( 1.515 , 3.64 )	2.362	0.003	9.738	1.16	0.002	995.5
T827	J459	26781	0	2.055	( 1.752 , 2.397 )	2.021	0.007	83.14	1.006	0	1013.5
Z530	J459	26781	0	2.041	( 1.783 , 2.327 )	2.005	0.008	115.696	0.998	0	1017.5
V641	J459	26781	0	2.041	( 1.782 , 2.326 )	2.005	0.008	115.735	0.997	0	1021.5
C783	J459	26781	0.013	4.653	( 1.231 , 12.497 )	4.441	0.002	0.901	1.395	0.059	1027.5
Z604	J459	26781	0	2.34	( 1.533 , 3.429 )	2.298	0.003	11.748	1.135	0.001	1031.5
E611	J459	26781	0	2.035	( 1.768 , 2.331 )	2	0.007	107.524	0.993	0	1033.5
A560	J459	26781	0	2.335	( 1.543 , 3.399 )	2.294	0.003	12.205	1.135	0.001	1035.5
V681	J459	26781	0.013	4.583	( 1.213 , 12.299 )	4.377	0.002	0.914	1.386	0.06	1037.5
Q336	J459	26781	0.014	4.514	( 1.195 , 12.108 )	4.316	0.002	0.927	1.376	0.062	1076.5
T2114	J459	26781	0.014	4.514	( 1.195 , 12.108 )	4.316	0.002	0.927	1.376	0.062	1076.5
R4589	J459	26781	0	1.985	( 1.702 , 2.303 )	1.954	0.006	92.134	0.959	0	1147.5
T8563	J459	26781	0.016	4.321	( 1.145 , 11.566 )	4.141	0.002	0.966	1.347	0.07	1161.5
Y3709	J459	26781	0.017	4.26	( 1.13 , 11.394 )	4.086	0.002	0.979	1.337	0.072	1167.5
T461	J459	26781	0.001	2.444	( 1.461 , 3.852 )	2.398	0.003	7.924	1.164	0.004	1169.5
L039	J459	26781	0	2.232	( 1.45 , 3.294 )	2.196	0.003	11.84	1.072	0.002	1181.5
O231	J459	26781	0.018	4.143	( 1.1 , 11.072 )	3.98	0.002	1.005	1.318	0.078	1215.5
N939	J459	26781	0	1.939	( 1.668 , 2.242 )	1.909	0.006	98.491	0.926	0	1247.5
F341	J459	26781	0.001	2.399	( 1.434 , 3.78 )	2.355	0.003	8.067	1.141	0.006	1249.5
Q206	J459	26781	0.019	4.087	( 1.085 , 10.915 )	3.929	0.002	1.018	1.309	0.08	1261.5
F1519	J459	26781	0.001	2.346	( 1.443 , 3.617 )	2.305	0.003	9.112	1.121	0.004	1299.5
Z560	J459	26781	0	2.161	( 1.404 , 3.189 )	2.128	0.003	12.218	1.03	0.003	1316.5
V620	J459	26781	0	2.161	( 1.404 , 3.189 )	2.128	0.003	12.218	1.03	0.003	1316.5
E60	J459	26781	0.021	3.98	( 1.057 , 10.615 )	3.83	0.002	1.044	1.29	0.086	1319.5
B259	J459	26781	0.001	2.335	( 1.416 , 3.636 )	2.294	0.003	8.72	1.111	0.006	1325.5
K421	J459	26781	0.022	3.928	( 1.044 , 10.47 )	3.783	0.002	1.057	1.281	0.089	1343.5
M2551	J459	26781	0	1.882	( 1.616 , 2.181 )	1.855	0.006	98.648	0.885	0	1347.5
D691	J459	26781	0.023	3.878	( 1.031 , 10.333 )	3.737	0.002	1.07	1.272	0.091	1361.5
F0630	J459	26781	0.023	3.878	( 1.031 , 10.333 )	3.737	0.002	1.07	1.272	0.091	1361.5
V675	J459	26781	0.023	3.878	( 1.031 , 10.333 )	3.737	0.002	1.07	1.272	0.091	1361.5
R040	J459	26781	0	1.861	( 1.626 , 2.12 )	1.833	0.007	127.68	0.869	0	1371.5
R0989	J459	26781	0.001	2.273	( 1.416 , 3.469 )	2.235	0.003	9.843	1.085	0.004	1381.5
M706	J459	26781	0.001	2.292	( 1.37 , 3.61 )	2.253	0.003	8.433	1.084	0.008	1387.5
E213	J459	26781	0.001	2.288	( 1.368 , 3.605 )	2.25	0.003	8.446	1.082	0.009	1403.5
M7964	J459	26781	0.002	2.307	( 1.358 , 3.68 )	2.268	0.003	7.937	1.088	0.011	1433.5
E1169	J459	26781	0	1.851	( 1.571 , 2.168 )	1.826	0.005	87.069	0.861	0	1435.5
K045	J459	26781	0.03	3.558	( 0.948 , 9.452 )	3.443	0.002	1.162	1.21	0.111	1513.5
D806	J459	26781	0.076	15.122	( 0.32 , 135.119 )	12.768	0.002	0.078	0.891	0.221	1528.5
C471	J459	26781	0.076	15.122	( 0.32 , 135.119 )	12.768	0.002	0.078	0.891	0.221	1528.5
I090	J459	26781	0.076	15.122	( 0.32 , 135.119 )	12.768	0.002	0.078	0.891	0.221	1528.5
D581	J459	26781	0.076	15.122	( 0.32 , 135.119 )	12.768	0.002	0.078	0.891	0.221	1528.5
M1253	J459	26781	0.076	15.122	( 0.32 , 135.119 )	12.768	0.002	0.078	0.891	0.221	1528.5
Q6262	J459	26781	0.076	15.122	( 0.32 , 135.119 )	12.768	0.002	0.078	0.891	0.221	1528.5
S135	J459	26781	0.076	15.122	( 0.32 , 135.119 )	12.768	0.002	0.078	0.891	0.221	1528.5
Q102	J459	26781	0.076	15.122	( 0.32 , 135.119 )	12.768	0.002	0.078	0.891	0.221	1528.5
P010	J459	26781	0.076	15.122	( 0.32 , 135.119 )	12.768	0.002	0.078	0.891	0.221	1528.5
M8561	J459	26781	0.076	15.122	( 0.32 , 135.119 )	12.768	0.002	0.078	0.891	0.221	1528.5
K434	J459	26781	0.076	15.122	( 0.32 , 135.119 )	12.768	0.002	0.078	0.891	0.221	1528.5
T3160	J459	26781	0.076	15.122	( 0.32 , 135.119 )	12.768	0.002	0.078	0.891	0.221	1528.5
O992	J459	26781	0	1.767	( 1.525 , 2.038 )	1.744	0.006	111.78	0.797	0	1543.5
N768	J459	26781	0.032	3.477	( 0.926 , 9.225 )	3.367	0.002	1.188	1.192	0.117	1563.5
Y3723	J459	26781	0.044	3.98	( 0.797 , 12.232 )	3.83	0.002	0.783	1.166	0.149	1583.5
Y3739	J459	26781	0.044	3.98	( 0.797 , 12.232 )	3.83	0.002	0.783	1.166	0.149	1583.5
M0519	J459	26781	0.044	3.98	( 0.797 , 12.232 )	3.83	0.002	0.783	1.166	0.149	1583.5
B351	J459	26781	0.001	2.114	( 1.332 , 3.195 )	2.083	0.003	11.044	0.995	0.008	1589.5
S333	J459	26781	0.034	3.398	( 0.906 , 9.013 )	3.295	0.002	1.214	1.175	0.124	1601.5
R36	J459	26781	0.035	3.361	( 0.896 , 8.908 )	3.26	0.002	1.227	1.167	0.127	1613.5
M2555	J459	26781	0	1.757	( 1.495 , 2.051 )	1.735	0.005	95.11	0.788	0	1615.5
H920	J459	26781	0.001	2.08	( 1.339 , 3.092 )	2.05	0.003	12.192	0.979	0.008	1627.5
A510	J459	26781	0.088	12.601	( 0.274 , 103.971 )	10.944	0.002	0.091	0.874	0.244	1658.5
C474	J459	26781	0.088	12.601	( 0.274 , 103.971 )	10.944	0.002	0.091	0.874	0.244	1658.5
G241	J459	26781	0.088	12.601	( 0.274 , 103.971 )	10.944	0.002	0.091	0.874	0.244	1658.5
C9260	J459	26781	0.088	12.601	( 0.274 , 103.971 )	10.944	0.002	0.091	0.874	0.244	1658.5
A545	J459	26781	0.088	12.601	( 0.274 , 103.971 )	10.944	0.002	0.091	0.874	0.244	1658.5
H212	J459	26781	0.088	12.601	( 0.274 , 103.971 )	10.944	0.002	0.091	0.874	0.244	1658.5
G369	J459	26781	0.088	12.601	( 0.274 , 103.971 )	10.944	0.002	0.091	0.874	0.244	1658.5
M8582	J459	26781	0.088	12.601	( 0.274 , 103.971 )	10.944	0.002	0.091	0.874	0.244	1658.5
R049	J459	26781	0.088	12.601	( 0.274 , 103.971 )	10.944	0.002	0.091	0.874	0.244	1658.5
M6004	J459	26781	0.088	12.601	( 0.274 , 103.971 )	10.944	0.002	0.091	0.874	0.244	1658.5
T690	J459	26781	0.088	12.601	( 0.274 , 103.971 )	10.944	0.002	0.091	0.874	0.244	1658.5
M0520	J459	26781	0.088	12.601	( 0.274 , 103.971 )	10.944	0.002	0.091	0.874	0.244	1658.5
L242	J459	26781	0.088	12.601	( 0.274 , 103.971 )	10.944	0.002	0.091	0.874	0.244	1658.5
N734	J459	26781	0.088	12.601	( 0.274 , 103.971 )	10.944	0.002	0.091	0.874	0.244	1658.5
O996	J459	26781	0	1.742	( 1.494 , 2.02 )	1.721	0.005	105.201	0.777	0	1673.5
J3802	J459	26781	0.048	3.845	( 0.771 , 11.798 )	3.707	0.002	0.809	1.145	0.159	1681.5
N911	J459	26781	0.048	3.845	( 0.771 , 11.798 )	3.707	0.002	0.809	1.145	0.159	1681.5
T507	J459	26781	0.048	3.845	( 0.771 , 11.798 )	3.707	0.002	0.809	1.145	0.159	1681.5
T2212	J459	26781	0.036	3.324	( 0.887 , 8.807 )	3.226	0.002	1.24	1.158	0.131	1685.5
I878	J459	26781	0.001	2.057	( 1.337 , 3.034 )	2.028	0.003	12.819	0.966	0.007	1687.5
J3801	J459	26781	0.002	2.269	( 1.335 , 3.618 )	2.231	0.002	8.067	1.067	0.012	1699.5
J353	J459	26781	0	1.737	( 1.47 , 2.039 )	1.716	0.005	89.745	0.772	0	1707.5
O470	J459	26781	0	1.729	( 1.456 , 2.04 )	1.709	0.005	84.837	0.766	0	1727.5
F801	J459	26781	0.05	3.781	( 0.758 , 11.592 )	3.648	0.002	0.822	1.134	0.164	1731.5
V521	J459	26781	0.05	3.781	( 0.758 , 11.592 )	3.648	0.002	0.822	1.134	0.164	1731.5
Z441	J459	26781	0.05	3.781	( 0.758 , 11.592 )	3.648	0.002	0.822	1.134	0.164	1731.5
L308	J459	26781	0.002	2.247	( 1.322 , 3.582 )	2.21	0.002	8.146	1.055	0.013	1735.5
B957	J459	26781	0	1.721	( 1.476 , 1.996 )	1.7	0.005	105.854	0.76	0	1743.5
T368	J459	26781	0.039	3.252	( 0.868 , 8.611 )	3.159	0.002	1.266	1.142	0.136	1747.5
E889	J459	26781	0.051	3.719	( 0.746 , 11.393 )	3.591	0.002	0.835	1.124	0.167	1759.5
S760	J459	26781	0.002	2.207	( 1.32 , 3.476 )	2.172	0.002	8.746	1.037	0.011	1763.5
T471	J459	26781	0.002	2.206	( 1.299 , 3.517 )	2.172	0.002	8.289	1.032	0.014	1783.5
I501	J459	26781	0	1.699	( 1.47 , 1.954 )	1.678	0.005	120.356	0.742	0	1787.5
J411	J459	26781	0.1	10.801	( 0.24 , 83.869 )	9.576	0.002	0.104	0.857	0.268	1808.5
E261	J459	26781	0.1	10.801	( 0.24 , 83.869 )	9.576	0.002	0.104	0.857	0.268	1808.5
H027	J459	26781	0.1	10.801	( 0.24 , 83.869 )	9.576	0.002	0.104	0.857	0.268	1808.5
Q684	J459	26781	0.1	10.801	( 0.24 , 83.869 )	9.576	0.002	0.104	0.857	0.268	1808.5
T170	J459	26781	0.1	10.801	( 0.24 , 83.869 )	9.576	0.002	0.104	0.857	0.268	1808.5
Z1382	J459	26781	0.1	10.801	( 0.24 , 83.869 )	9.576	0.002	0.104	0.857	0.268	1808.5
Y212	J459	26781	0.1	10.801	( 0.24 , 83.869 )	9.576	0.002	0.104	0.857	0.268	1808.5
S2311	J459	26781	0.1	10.801	( 0.24 , 83.869 )	9.576	0.002	0.104	0.857	0.268	1808.5
Y0703	J459	26781	0.1	10.801	( 0.24 , 83.869 )	9.576	0.002	0.104	0.857	0.268	1808.5
Z574	J459	26781	0.1	10.801	( 0.24 , 83.869 )	9.576	0.002	0.104	0.857	0.268	1808.5
M7117	J459	26781	0.1	10.801	( 0.24 , 83.869 )	9.576	0.002	0.104	0.857	0.268	1808.5
T539	J459	26781	0.1	10.801	( 0.24 , 83.869 )	9.576	0.002	0.104	0.857	0.268	1808.5
Q6681	J459	26781	0.1	10.801	( 0.24 , 83.869 )	9.576	0.002	0.104	0.857	0.268	1808.5
M7156	J459	26781	0.1	10.801	( 0.24 , 83.869 )	9.576	0.002	0.104	0.857	0.268	1808.5
M9435	J459	26781	0.1	10.801	( 0.24 , 83.869 )	9.576	0.002	0.104	0.857	0.268	1808.5
M0880	J459	26781	0.1	10.801	( 0.24 , 83.869 )	9.576	0.002	0.104	0.857	0.268	1808.5
N172	J459	26781	0.1	10.801	( 0.24 , 83.869 )	9.576	0.002	0.104	0.857	0.268	1808.5
V4701	J459	26781	0.1	10.801	( 0.24 , 83.869 )	9.576	0.002	0.104	0.857	0.268	1808.5
Z712	J459	26781	0.1	10.801	( 0.24 , 83.869 )	9.576	0.002	0.104	0.857	0.268	1808.5
Q6475	J459	26781	0.1	10.801	( 0.24 , 83.869 )	9.576	0.002	0.104	0.857	0.268	1808.5
T173	J459	26781	0.041	3.184	( 0.85 , 8.425 )	3.095	0.002	1.292	1.125	0.143	1829.5
Q311	J459	26781	0.053	3.659	( 0.734 , 11.201 )	3.536	0.002	0.848	1.114	0.172	1831.5
O11	J459	26781	0.002	2.167	( 1.333 , 3.338 )	2.134	0.002	9.843	1.021	0.011	1833.5
M2553	J459	26781	0.002	2.164	( 1.331 , 3.334 )	2.131	0.002	9.856	1.019	0.011	1835.5
L97	J459	26781	0	1.685	( 1.446 , 1.953 )	1.666	0.005	109.261	0.731	0	1853.5
K521	J459	26781	0	1.669	( 1.445 , 1.92 )	1.65	0.005	123.032	0.718	0	1881.5
A590	J459	26781	0.002	2.114	( 1.317 , 3.225 )	2.083	0.002	10.561	0.992	0.01	1887.5
S3082	J459	26781	0.058	3.544	( 0.712 , 10.833 )	3.43	0.002	0.875	1.093	0.181	1898.5
J954	J459	26781	0.058	3.544	( 0.712 , 10.833 )	3.43	0.002	0.875	1.093	0.181	1898.5
M542	J459	26781	0	1.671	( 1.399 , 1.98 )	1.653	0.004	82.892	0.718	0	1936.5
C498	J459	26781	0.112	9.451	( 0.213 , 70.459 )	8.512	0.002	0.117	0.84	0.287	1957.5
F633	J459	26781	0.112	9.451	( 0.213 , 70.459 )	8.512	0.002	0.117	0.84	0.287	1957.5
D197	J459	26781	0.112	9.451	( 0.213 , 70.459 )	8.512	0.002	0.117	0.84	0.287	1957.5
B901	J459	26781	0.112	9.451	( 0.213 , 70.459 )	8.512	0.002	0.117	0.84	0.287	1957.5
E731	J459	26781	0.112	9.451	( 0.213 , 70.459 )	8.512	0.002	0.117	0.84	0.287	1957.5
Y636	J459	26781	0.112	9.451	( 0.213 , 70.459 )	8.512	0.002	0.117	0.84	0.287	1957.5
L8940	J459	26781	0.112	9.451	( 0.213 , 70.459 )	8.512	0.002	0.117	0.84	0.287	1957.5
Z288	J459	26781	0.112	9.451	( 0.213 , 70.459 )	8.512	0.002	0.117	0.84	0.287	1957.5
M1039	J459	26781	0.112	9.451	( 0.213 , 70.459 )	8.512	0.002	0.117	0.84	0.287	1957.5
L305	J459	26781	0.112	9.451	( 0.213 , 70.459 )	8.512	0.002	0.117	0.84	0.287	1957.5
Z807	J459	26781	0.112	9.451	( 0.213 , 70.459 )	8.512	0.002	0.117	0.84	0.287	1957.5
M7155	J459	26781	0.112	9.451	( 0.213 , 70.459 )	8.512	0.002	0.117	0.84	0.287	1957.5
M6083	J459	26781	0.112	9.451	( 0.213 , 70.459 )	8.512	0.002	0.117	0.84	0.287	1957.5
M354	J459	26781	0.112	9.451	( 0.213 , 70.459 )	8.512	0.002	0.117	0.84	0.287	1957.5
V469	J459	26781	0.112	9.451	( 0.213 , 70.459 )	8.512	0.002	0.117	0.84	0.287	1957.5
S334	J459	26781	0.112	9.451	( 0.213 , 70.459 )	8.512	0.002	0.117	0.84	0.287	1957.5
L109	J459	26781	0.112	9.451	( 0.213 , 70.459 )	8.512	0.002	0.117	0.84	0.287	1957.5
A059	J459	26781	0.003	2.122	( 1.288 , 3.302 )	2.09	0.002	9.568	0.991	0.016	1979.5
K580	J459	26781	0.002	2.08	( 1.296 , 3.172 )	2.05	0.002	10.73	0.971	0.011	1987.5
Q263	J459	26781	0.062	3.437	( 0.691 , 10.494 )	3.331	0.002	0.901	1.073	0.191	1990.5
G14	J459	26781	0.062	3.437	( 0.691 , 10.494 )	3.331	0.002	0.901	1.073	0.191	1990.5
K047	J459	26781	0	1.621	( 1.405 , 1.86 )	1.603	0.005	129.755	0.677	0	2027.5
V606	J459	26781	0.066	3.336	( 0.671 , 10.172 )	3.237	0.002	0.927	1.054	0.201	2042.5
Z593	J459	26781	0.066	3.336	( 0.671 , 10.172 )	3.237	0.002	0.927	1.054	0.201	2042.5
S9082	J459	26781	0.003	2.06	( 1.268 , 3.173 )	2.031	0.002	10.339	0.956	0.015	2049.5
M750	J459	26781	0.004	2.095	( 1.253 , 3.298 )	2.065	0.002	9.203	0.971	0.022	2055.5
H601	J459	26781	0.002	2.035	( 1.283 , 3.074 )	2.007	0.002	11.461	0.946	0.015	2057.5
L022	J459	26781	0	1.613	( 1.351 , 1.911 )	1.597	0.004	85.803	0.669	0	2101.5
N031	J459	26781	0.005	2.082	( 1.226 , 3.317 )	2.052	0.002	8.772	0.959	0.028	2111.5
E1142	J459	26781	0	1.607	( 1.376 , 1.865 )	1.59	0.004	111.95	0.664	0	2123.5
T813	J459	26781	0	1.605	( 1.357 , 1.886 )	1.589	0.004	95.658	0.663	0	2125.5
B181	J459	26781	0	1.583	( 1.37 , 1.821 )	1.567	0.005	129.533	0.644	0	2127.5
V233	J459	26781	0.002	1.967	( 1.253 , 2.945 )	1.941	0.002	12.362	0.904	0.014	2141.5
T510	J459	26781	0	1.59	( 1.33 , 1.887 )	1.575	0.004	85.698	0.65	0	2143.5
N059	J459	26781	0.004	1.993	( 1.242 , 3.038 )	1.967	0.002	11.187	0.916	0.02	2147.5
O094	J459	26781	0	1.569	( 1.333 , 1.835 )	1.554	0.004	103.621	0.631	0	2213.5
K435	J459	26781	0.005	1.99	( 1.191 , 3.132 )	1.964	0.002	9.673	0.906	0.029	2219.5
S400	J459	26781	0	1.545	( 1.292 , 1.835 )	1.532	0.004	87.474	0.61	0	2235.5
F1521	J459	26781	0.006	1.977	( 1.201 , 3.076 )	1.952	0.002	10.247	0.901	0.033	2239.5
S798	J459	26781	0.006	1.972	( 1.198 , 3.068 )	1.947	0.002	10.273	0.897	0.033	2241.5
E639	J459	26781	0.007	1.987	( 1.171 , 3.165 )	1.961	0.002	9.177	0.901	0.036	2245.5
I958	J459	26781	0.009	2	( 1.157 , 3.227 )	1.973	0.002	8.616	0.905	0.043	2249.5
T407	J459	26781	0.004	1.928	( 1.202 , 2.939 )	1.904	0.002	11.553	0.874	0.024	2251.5
R11	J459	26781	0	1.481	( 1.4 , 1.565 )	1.448	0.01	934.419	0.534	0	2267.5
H931	J459	26781	0.012	1.997	( 1.134 , 3.27 )	1.971	0.002	8.119	0.899	0.054	2271.5
B961	J459	26781	0	1.509	( 1.29 , 1.755 )	1.495	0.004	115.683	0.576	0	2277.5
N185	J459	26781	0	1.501	( 1.293 , 1.733 )	1.488	0.004	128.384	0.569	0	2287.5
T818	J459	26781	0	1.496	( 1.285 , 1.733 )	1.483	0.004	123.385	0.565	0	2295.5
R072	J459	26781	0.012	1.968	( 1.117 , 3.221 )	1.942	0.002	8.237	0.88	0.057	2303.5
M755	J459	26781	0.01	1.948	( 1.128 , 3.144 )	1.924	0.002	8.837	0.872	0.049	2307.5
E878	J459	26781	0.007	1.906	( 1.188 , 2.905 )	1.883	0.002	11.683	0.859	0.035	2311.5
S299	J459	26781	0	1.516	( 1.253 , 1.819 )	1.504	0.003	79.119	0.583	0	2313.5
R638	J459	26781	0	1.515	( 1.271 , 1.793 )	1.503	0.003	92.499	0.582	0	2317.5
D802	J459	26781	0.068	3.287	( 0.662 , 10.018 )	3.192	0.001	0.94	1.044	0.206	2333.5
L032	J459	26781	0	1.502	( 1.244 , 1.797 )	1.49	0.003	81.9	0.569	0	2337.5
K761	J459	26781	0.008	1.886	( 1.146 , 2.933 )	1.864	0.002	10.73	0.84	0.041	2359.5
G501	J459	26781	0.071	3.241	( 0.653 , 9.869 )	3.148	0.001	0.953	1.034	0.212	2367.5
I38	J459	26781	0.008	1.857	( 1.158 , 2.83 )	1.836	0.002	11.983	0.825	0.039	2373.5
G579	J459	26781	0.073	3.195	( 0.644 , 9.724 )	3.106	0.001	0.966	1.025	0.216	2382.5
V560	J459	26781	0.073	3.195	( 0.644 , 9.724 )	3.106	0.001	0.966	1.025	0.216	2382.5
Z758	J459	26781	0.073	3.195	( 0.644 , 9.724 )	3.106	0.001	0.966	1.025	0.216	2382.5
O458	J459	26781	0.073	3.195	( 0.644 , 9.724 )	3.106	0.001	0.966	1.025	0.216	2382.5
B182	J459	26781	0	1.472	( 1.236 , 1.741 )	1.461	0.003	95.828	0.542	0	2407.5
T432	J459	26781	0	1.47	( 1.23 , 1.743 )	1.458	0.003	92.565	0.54	0	2413.5
S298	J459	26781	0.008	1.839	( 1.146 , 2.802 )	1.818	0.002	12.101	0.812	0.041	2419.5
Z831	J459	26781	0.075	3.15	( 0.635 , 9.584 )	3.064	0.001	0.979	1.015	0.221	2423.5
J352	J459	26781	0	1.46	( 1.228 , 1.723 )	1.448	0.003	98.726	0.53	0	2445.5
M223	J459	26781	0.078	3.107	( 0.626 , 9.447 )	3.024	0.001	0.992	1.006	0.225	2453.5
T361	J459	26781	0.078	3.107	( 0.626 , 9.447 )	3.024	0.001	0.992	1.006	0.225	2453.5
Y3730	J459	26781	0.078	3.107	( 0.626 , 9.447 )	3.024	0.001	0.992	1.006	0.225	2453.5
N63	J459	26781	0.012	1.845	( 1.104 , 2.901 )	1.824	0.002	10.417	0.809	0.056	2457.5
R102	J459	26781	0	1.451	( 1.215 , 1.72 )	1.44	0.003	94.431	0.522	0	2461.5
F952	J459	26781	0.08	3.065	( 0.618 , 9.316 )	2.985	0.001	1.005	0.996	0.23	2471.5
K758	J459	26781	0.01	1.801	( 1.123 , 2.744 )	1.782	0.002	12.349	0.785	0.046	2483.5
H010	J459	26781	0.02	1.897	( 1.055 , 3.155 )	1.875	0.002	8.002	0.83	0.081	2485.5
M2547	J459	26781	0.022	1.903	( 1.081 , 3.114 )	1.88	0.002	8.511	0.838	0.09	2495.5
H671	J459	26781	0.082	3.024	( 0.61 , 9.183 )	2.946	0.001	1.018	0.987	0.235	2501.5
M6586	J459	26781	0.082	3.024	( 0.61 , 9.183 )	2.946	0.001	1.018	0.987	0.235	2501.5
V725	J459	26781	0.082	3.024	( 0.61 , 9.183 )	2.946	0.001	1.018	0.987	0.235	2501.5
S469	J459	26781	0.018	1.871	( 1.084 , 3.019 )	1.85	0.002	9.19	0.821	0.076	2505.5
G479	J459	26781	0.014	1.833	( 1.114 , 2.851 )	1.813	0.002	11.03	0.804	0.061	2551.5
H659	J459	26781	0	1.426	( 1.213 , 1.666 )	1.416	0.003	115.148	0.498	0	2565.5
R234	J459	26781	0	1.42	( 1.201 , 1.667 )	1.41	0.003	108.543	0.491	0	2587.5
F606	J459	26781	0.085	2.985	( 0.602 , 9.059 )	2.909	0.001	1.031	0.978	0.24	2596.5
R498	J459	26781	0.085	2.985	( 0.602 , 9.059 )	2.909	0.001	1.031	0.978	0.24	2596.5
S799	J459	26781	0	1.458	( 1.209 , 1.744 )	1.448	0.003	84.967	0.528	0.001	2603.5
A600	J459	26781	0.019	1.839	( 1.065 , 2.967 )	1.819	0.002	9.347	0.799	0.081	2609.5
E1143	J459	26781	0	1.454	( 1.214 , 1.729 )	1.444	0.003	91.442	0.525	0.001	2611.5
G934	J459	26781	0.015	1.796	( 1.091 , 2.793 )	1.777	0.002	11.252	0.777	0.065	2621.5
T8189	J459	26781	0.014	1.785	( 1.113 , 2.72 )	1.767	0.002	12.453	0.774	0.062	2623.5
I959	J459	26781	0	1.335	( 1.258 , 1.416 )	1.315	0.007	899.54	0.395	0	2625.5
V625	J459	26781	0.014	1.78	( 1.11 , 2.711 )	1.761	0.002	12.493	0.769	0.062	2629.5
C329	J459	26781	0.09	2.908	( 0.587 , 8.819 )	2.837	0.001	1.057	0.959	0.249	2671.5
G438	J459	26781	0.021	1.816	( 1.052 , 2.929 )	1.796	0.002	9.464	0.783	0.085	2673.5
G522	J459	26781	0.092	2.871	( 0.58 , 8.703 )	2.803	0.001	1.07	0.95	0.255	2693.5
I489	J459	26781	0	1.32	( 1.247 , 1.397 )	1.3	0.007	983.162	0.378	0	2697.5
R222	J459	26781	0.025	1.836	( 1.043 , 3.005 )	1.816	0.002	8.811	0.793	0.098	2699.5
S800	J459	26781	0	1.414	( 1.163 , 1.704 )	1.405	0.003	80.438	0.485	0.004	2797.5
Z043	J459	26781	0	1.387	( 1.182 , 1.618 )	1.378	0.003	120.5	0.459	0.001	2804.5
B952	J459	26781	0	1.387	( 1.184 , 1.615 )	1.378	0.003	123.398	0.459	0.001	2804.5
I772	J459	26781	0.1	2.766	( 0.559 , 8.373 )	2.704	0.001	1.11	0.923	0.268	2807.5
T828	J459	26781	0	1.394	( 1.159 , 1.664 )	1.385	0.003	90.959	0.466	0.003	2831.5
S202	J459	26781	0	1.38	( 1.172 , 1.616 )	1.371	0.003	115.944	0.452	0.001	2835.5
E1162	J459	26781	0.103	2.733	( 0.552 , 8.27 )	2.672	0.001	1.123	0.914	0.273	2848.5
D599	J459	26781	0.103	2.733	( 0.552 , 8.27 )	2.672	0.001	1.123	0.914	0.273	2848.5
B350	J459	26781	0.106	2.7	( 0.546 , 8.168 )	2.642	0.001	1.136	0.905	0.278	2873.5
M513	J459	26781	0.025	1.727	( 1.049 , 2.684 )	1.71	0.002	11.696	0.726	0.099	2917.5
E0931	J459	26781	0.108	2.669	( 0.54 , 8.068 )	2.612	0.001	1.149	0.897	0.283	2924.5
Q357	J459	26781	0.108	2.669	( 0.54 , 8.068 )	2.612	0.001	1.149	0.897	0.283	2924.5
T622	J459	26781	0.111	2.638	( 0.533 , 7.972 )	2.582	0.001	1.162	0.888	0.287	2949.5
T464	J459	26781	0.034	1.742	( 1.009 , 2.809 )	1.725	0.002	9.856	0.73	0.125	2953.5
T518	J459	26781	0.114	2.607	( 0.527 , 7.878 )	2.554	0.001	1.175	0.879	0.292	2982.5
O038	J459	26781	0.114	2.607	( 0.527 , 7.878 )	2.554	0.001	1.175	0.879	0.292	2982.5
A4152	J459	26781	0.033	1.717	( 1.028 , 2.699 )	1.7	0.002	11.174	0.716	0.12	3007.5
Q790	J459	26781	0.117	2.578	( 0.522 , 7.783 )	2.525	0.001	1.188	0.87	0.297	3017.5
O982	J459	26781	0.12	2.549	( 0.516 , 7.694 )	2.498	0.001	1.201	0.862	0.303	3031.5
G518	J459	26781	0.122	2.52	( 0.51 , 7.606 )	2.471	0.001	1.214	0.853	0.308	3102.5
M0283	J459	26781	0.122	2.52	( 0.51 , 7.606 )	2.471	0.001	1.214	0.853	0.308	3102.5
R942	J459	26781	0.125	2.493	( 0.505 , 7.52 )	2.445	0.001	1.227	0.845	0.312	3121.5
K056	J459	26781	0.037	1.65	( 0.988 , 2.593 )	1.635	0.002	11.618	0.665	0.133	3145.5
M707	J459	26781	0.128	2.466	( 0.499 , 7.435 )	2.419	0.001	1.24	0.836	0.318	3151.5
Y845	J459	26781	0.128	2.466	( 0.499 , 7.435 )	2.419	0.001	1.24	0.836	0.318	3151.5
T2201	J459	26781	0.128	2.466	( 0.499 , 7.435 )	2.419	0.001	1.24	0.836	0.318	3151.5
J948	J459	26781	0.045	1.662	( 0.98 , 2.644 )	1.647	0.002	10.926	0.672	0.152	3203.5
G968	J459	26781	0.137	2.388	( 0.484 , 7.194 )	2.345	0.001	1.279	0.811	0.331	3231.5
S1314	J459	26781	0.137	2.388	( 0.484 , 7.194 )	2.345	0.001	1.279	0.811	0.331	3231.5
T449	J459	26781	0.137	2.388	( 0.484 , 7.194 )	2.345	0.001	1.279	0.811	0.331	3231.5
H918	J459	26781	0.14	2.363	( 0.479 , 7.116 )	2.321	0.001	1.292	0.803	0.335	3293.5
T8259	J459	26781	0.14	2.363	( 0.479 , 7.116 )	2.321	0.001	1.292	0.803	0.335	3293.5
T506	J459	26781	0.14	2.363	( 0.479 , 7.116 )	2.321	0.001	1.292	0.803	0.335	3293.5
E781	J459	26781	0.047	1.759	( 0.956 , 2.974 )	1.741	0.001	8.041	0.73	0.158	3371.5
E880	J459	26781	0.001	1.309	( 1.116 , 1.526 )	1.302	0.002	128.306	0.378	0.007	3387.5
E051	J459	26781	0.185	2.607	( 0.308 , 9.855 )	2.554	0.001	0.783	0.75	0.396	3396.5
Y0702	J459	26781	0.185	2.607	( 0.308 , 9.855 )	2.554	0.001	0.783	0.75	0.396	3396.5
R91	J459	26781	0.004	1.339	( 1.095 , 1.621 )	1.331	0.002	80.372	0.408	0.023	3451.5
L899	J459	26781	0.004	1.334	( 1.093 , 1.613 )	1.327	0.002	82.122	0.404	0.021	3453.5
C810	J459	26781	0.189	2.563	( 0.303 , 9.68 )	2.512	0.001	0.796	0.74	0.4	3478.5
F842	J459	26781	0.189	2.563	( 0.303 , 9.68 )	2.512	0.001	0.796	0.74	0.4	3478.5
D821	J459	26781	0.189	2.563	( 0.303 , 9.68 )	2.512	0.001	0.796	0.74	0.4	3478.5
E118	J459	26781	0.189	2.563	( 0.303 , 9.68 )	2.512	0.001	0.796	0.74	0.4	3478.5
M1914	J459	26781	0.189	2.563	( 0.303 , 9.68 )	2.512	0.001	0.796	0.74	0.4	3478.5
P280	J459	26781	0.189	2.563	( 0.303 , 9.68 )	2.512	0.001	0.796	0.74	0.4	3478.5
S6351	J459	26781	0.189	2.563	( 0.303 , 9.68 )	2.512	0.001	0.796	0.74	0.4	3478.5
S3620	J459	26781	0.189	2.563	( 0.303 , 9.68 )	2.512	0.001	0.796	0.74	0.4	3478.5
K921	J459	26781	0.003	1.312	( 1.093 , 1.564 )	1.305	0.002	98.047	0.381	0.018	3497.5
C538	J459	26781	0.194	2.52	( 0.298 , 9.51 )	2.471	0.001	0.809	0.73	0.408	3514.5
Z221	J459	26781	0.194	2.52	( 0.298 , 9.51 )	2.471	0.001	0.809	0.73	0.408	3514.5
T2103	J459	26781	0.194	2.52	( 0.298 , 9.51 )	2.471	0.001	0.809	0.73	0.408	3514.5
M4125	J459	26781	0.194	2.52	( 0.298 , 9.51 )	2.471	0.001	0.809	0.73	0.408	3514.5
I472	J459	26781	0.005	1.311	( 1.083 , 1.573 )	1.304	0.002	90.463	0.38	0.026	3561.5
K5790	J459	26781	0.059	1.714	( 0.953 , 2.847 )	1.697	0.001	8.837	0.702	0.183	3567.5
Z655	J459	26781	0.199	2.479	( 0.294 , 9.349 )	2.432	0.001	0.822	0.719	0.415	3582.5
S351	J459	26781	0.199	2.479	( 0.294 , 9.349 )	2.432	0.001	0.822	0.719	0.415	3582.5
A083	J459	26781	0.056	1.686	( 0.916 , 2.85 )	1.671	0.001	8.381	0.677	0.177	3585.5
E1134	J459	26781	0.005	1.3	( 1.076 , 1.558 )	1.294	0.002	92.734	0.368	0.029	3589.5
F447	J459	26781	0.204	2.439	( 0.289 , 9.193 )	2.394	0.001	0.835	0.709	0.419	3618.5
G548	J459	26781	0.204	2.439	( 0.289 , 9.193 )	2.394	0.001	0.835	0.709	0.419	3618.5
I088	J459	26781	0.204	2.439	( 0.289 , 9.193 )	2.394	0.001	0.835	0.709	0.419	3618.5
M8437	J459	26781	0.204	2.439	( 0.289 , 9.193 )	2.394	0.001	0.835	0.709	0.419	3618.5
J985	J459	26781	0.062	1.676	( 0.932 , 2.784 )	1.661	0.001	9.033	0.673	0.191	3623.5
B352	J459	26781	0.208	2.4	( 0.284 , 9.036 )	2.357	0.001	0.848	0.699	0.425	3654.5
D899	J459	26781	0.208	2.4	( 0.284 , 9.036 )	2.357	0.001	0.848	0.699	0.425	3654.5
T503	J459	26781	0.208	2.4	( 0.284 , 9.036 )	2.357	0.001	0.848	0.699	0.425	3654.5
Y843	J459	26781	0.208	2.4	( 0.284 , 9.036 )	2.357	0.001	0.848	0.699	0.425	3654.5
V551	J459	26781	0.047	1.585	( 0.964 , 2.463 )	1.573	0.001	12.714	0.615	0.157	3682.5
Z431	J459	26781	0.047	1.585	( 0.964 , 2.463 )	1.573	0.001	12.714	0.615	0.157	3682.5
T252	J459	26781	0.065	1.646	( 0.916 , 2.735 )	1.632	0.001	9.19	0.651	0.198	3685.5
K626	J459	26781	0.071	1.666	( 0.882 , 2.872 )	1.652	0.001	7.871	0.658	0.213	3687.5
P702	J459	26781	0.072	1.661	( 0.879 , 2.862 )	1.646	0.001	7.898	0.654	0.216	3691.5
T8281	J459	26781	0.078	1.675	( 0.91 , 2.832 )	1.66	0.001	8.433	0.669	0.226	3695.5
E663	J459	26781	0.213	2.363	( 0.28 , 8.89 )	2.321	0.001	0.862	0.688	0.429	3706.5
A031	J459	26781	0.213	2.363	( 0.28 , 8.89 )	2.321	0.001	0.862	0.688	0.429	3706.5
J204	J459	26781	0.213	2.363	( 0.28 , 8.89 )	2.321	0.001	0.862	0.688	0.429	3706.5
M1317	J459	26781	0.213	2.363	( 0.28 , 8.89 )	2.321	0.001	0.862	0.688	0.429	3706.5
S665	J459	26781	0.213	2.363	( 0.28 , 8.89 )	2.321	0.001	0.862	0.688	0.429	3706.5
K002	J459	26781	0.213	2.363	( 0.28 , 8.89 )	2.321	0.001	0.862	0.688	0.429	3706.5
N945	J459	26781	0.213	2.363	( 0.28 , 8.89 )	2.321	0.001	0.862	0.688	0.429	3706.5
Z523	J459	26781	0.213	2.363	( 0.28 , 8.89 )	2.321	0.001	0.862	0.688	0.429	3706.5
F102	J459	26781	0.006	1.257	( 1.067 , 1.472 )	1.251	0.002	126.257	0.321	0.031	3715.5
B09	J459	26781	0.049	1.572	( 0.956 , 2.442 )	1.56	0.001	12.819	0.604	0.161	3743.5
M2552	J459	26781	0.08	1.657	( 0.9 , 2.801 )	1.642	0.001	8.524	0.655	0.23	3749.5
Y9232	J459	26781	0.074	1.633	( 0.928 , 2.67 )	1.619	0.001	9.882	0.644	0.22	3753.5
F402	J459	26781	0.075	1.628	( 0.926 , 2.663 )	1.615	0.001	9.908	0.64	0.22	3761.5
H505	J459	26781	0.218	2.326	( 0.276 , 8.748 )	2.287	0.001	0.875	0.678	0.435	3771.5
H262	J459	26781	0.218	2.326	( 0.276 , 8.748 )	2.287	0.001	0.875	0.678	0.435	3771.5
I058	J459	26781	0.218	2.326	( 0.276 , 8.748 )	2.287	0.001	0.875	0.678	0.435	3771.5
K634	J459	26781	0.218	2.326	( 0.276 , 8.748 )	2.287	0.001	0.875	0.678	0.435	3771.5
P250	J459	26781	0.218	2.326	( 0.276 , 8.748 )	2.287	0.001	0.875	0.678	0.435	3771.5
Y828	J459	26781	0.218	2.326	( 0.276 , 8.748 )	2.287	0.001	0.875	0.678	0.435	3771.5
Y762	J459	26781	0.218	2.326	( 0.276 , 8.748 )	2.287	0.001	0.875	0.678	0.435	3771.5
R478	J459	26781	0.013	1.266	( 1.047 , 1.518 )	1.261	0.002	94.392	0.331	0.058	3795.5
D351	J459	26781	0.071	1.604	( 0.893 , 2.665 )	1.592	0.001	9.425	0.618	0.212	3831.5
S198	J459	26781	0.07	1.596	( 0.941 , 2.538 )	1.583	0.001	11.37	0.619	0.21	3833.5
R7989	J459	26781	0.076	1.613	( 0.917 , 2.638 )	1.6	0.001	9.999	0.628	0.222	3839.5
M300	J459	26781	0.223	2.291	( 0.272 , 8.611 )	2.253	0.001	0.888	0.668	0.439	3848.5
M8587	J459	26781	0.223	2.291	( 0.272 , 8.611 )	2.253	0.001	0.888	0.668	0.439	3848.5
L891	J459	26781	0.016	1.267	( 1.043 , 1.527 )	1.262	0.002	89.549	0.332	0.07	3863.5
A029	J459	26781	0.228	2.257	( 0.268 , 8.478 )	2.22	0.001	0.901	0.658	0.446	3888.5
A280	J459	26781	0.228	2.257	( 0.268 , 8.478 )	2.22	0.001	0.901	0.658	0.446	3888.5
I677	J459	26781	0.228	2.257	( 0.268 , 8.478 )	2.22	0.001	0.901	0.658	0.446	3888.5
D031	J459	26781	0.228	2.257	( 0.268 , 8.478 )	2.22	0.001	0.901	0.658	0.446	3888.5
M0282	J459	26781	0.228	2.257	( 0.268 , 8.478 )	2.22	0.001	0.901	0.658	0.446	3888.5
Q664	J459	26781	0.228	2.257	( 0.268 , 8.478 )	2.22	0.001	0.901	0.658	0.446	3888.5
K911	J459	26781	0.228	2.257	( 0.268 , 8.478 )	2.22	0.001	0.901	0.658	0.446	3888.5
R828	J459	26781	0.228	2.257	( 0.268 , 8.478 )	2.22	0.001	0.901	0.658	0.446	3888.5
V593	J459	26781	0.228	2.257	( 0.268 , 8.478 )	2.22	0.001	0.901	0.658	0.446	3888.5
O868	J459	26781	0.228	2.257	( 0.268 , 8.478 )	2.22	0.001	0.901	0.658	0.446	3888.5
J387	J459	26781	0.079	1.584	( 0.9 , 2.589 )	1.571	0.001	10.182	0.604	0.229	3933.5
S119	J459	26781	0.089	1.592	( 0.865 , 2.691 )	1.58	0.001	8.864	0.605	0.246	3949.5
L501	J459	26781	0.232	2.224	( 0.264 , 8.348 )	2.189	0.001	0.914	0.649	0.451	3955.5
L401	J459	26781	0.232	2.224	( 0.264 , 8.348 )	2.189	0.001	0.914	0.649	0.451	3955.5
T476	J459	26781	0.232	2.224	( 0.264 , 8.348 )	2.189	0.001	0.914	0.649	0.451	3955.5
T8685	J459	26781	0.232	2.224	( 0.264 , 8.348 )	2.189	0.001	0.914	0.649	0.451	3955.5
O074	J459	26781	0.232	2.224	( 0.264 , 8.348 )	2.189	0.001	0.914	0.649	0.451	3955.5
O750	J459	26781	0.083	1.559	( 0.887 , 2.549 )	1.548	0.001	10.339	0.584	0.236	4001.5
H161	J459	26781	0.237	2.192	( 0.26 , 8.223 )	2.158	0.001	0.927	0.639	0.458	4015.5
T174	J459	26781	0.237	2.192	( 0.26 , 8.223 )	2.158	0.001	0.927	0.639	0.458	4015.5
T2202	J459	26781	0.237	2.192	( 0.26 , 8.223 )	2.158	0.001	0.927	0.639	0.458	4015.5
K3181	J459	26781	0.107	1.609	( 0.852 , 2.773 )	1.596	0.001	8.146	0.614	0.282	4023.5
D690	J459	26781	0.085	1.547	( 0.88 , 2.529 )	1.536	0.001	10.417	0.574	0.24	4031.5
E109	J459	26781	0.028	1.25	( 1.021 , 1.517 )	1.245	0.002	84.328	0.313	0.106	4035.5
E1151	J459	26781	0.023	1.222	( 1.025 , 1.446 )	1.217	0.002	113.386	0.281	0.091	4079.5
D163	J459	26781	0.242	2.16	( 0.257 , 8.101 )	2.128	0.001	0.94	0.629	0.461	4085.5
A329	J459	26781	0.242	2.16	( 0.257 , 8.101 )	2.128	0.001	0.94	0.629	0.461	4085.5
S1121	J459	26781	0.242	2.16	( 0.257 , 8.101 )	2.128	0.001	0.94	0.629	0.461	4085.5
Y763	J459	26781	0.242	2.16	( 0.257 , 8.101 )	2.128	0.001	0.94	0.629	0.461	4085.5
S6302	J459	26781	0.242	2.16	( 0.257 , 8.101 )	2.128	0.001	0.94	0.629	0.461	4085.5
H028	J459	26781	0.102	1.556	( 0.866 , 2.584 )	1.544	0.001	9.712	0.579	0.272	4111.5
N735	J459	26781	0.247	2.13	( 0.253 , 7.983 )	2.099	0.001	0.953	0.619	0.468	4115.5
B084	J459	26781	0.113	1.573	( 0.833 , 2.71 )	1.561	0.001	8.328	0.586	0.289	4117.5
H440	J459	26781	0.113	1.57	( 0.831 , 2.706 )	1.558	0.001	8.341	0.584	0.29	4121.5
Z820	J459	26781	0.252	2.1	( 0.25 , 7.868 )	2.07	0.001	0.966	0.61	0.473	4161.5
K5732	J459	26781	0.029	1.217	( 1.016 , 1.446 )	1.212	0.002	108.895	0.275	0.111	4165.5
O4212	J459	26781	0.107	1.529	( 0.851 , 2.538 )	1.518	0.001	9.882	0.556	0.281	4170.5
R931	J459	26781	0.107	1.529	( 0.851 , 2.538 )	1.518	0.001	9.882	0.556	0.281	4170.5
S936	J459	26781	0.116	1.555	( 0.824 , 2.68 )	1.544	0.001	8.42	0.572	0.296	4173.5
A539	J459	26781	0.256	2.071	( 0.246 , 7.756 )	2.043	0.001	0.979	0.6	0.479	4189.5
Q860	J459	26781	0.261	2.043	( 0.243 , 7.646 )	2.016	0.001	0.992	0.591	0.485	4221.5
I803	J459	26781	0.094	1.468	( 0.88 , 2.305 )	1.458	0.001	13.028	0.512	0.259	4223.5
E1161	J459	26781	0.109	1.491	( 0.879 , 2.37 )	1.481	0.001	12.153	0.531	0.284	4229.5
R591	J459	26781	0.119	1.511	( 0.859 , 2.469 )	1.5	0.001	10.665	0.543	0.302	4237.5
O312	J459	26781	0.266	2.016	( 0.24 , 7.543 )	1.99	0.001	1.005	0.581	0.492	4245.5
E069	J459	26781	0.271	1.99	( 0.237 , 7.44 )	1.964	0.001	1.018	0.572	0.496	4296.5
Q261	J459	26781	0.271	1.99	( 0.237 , 7.44 )	1.964	0.001	1.018	0.572	0.496	4296.5
T2113	J459	26781	0.271	1.99	( 0.237 , 7.44 )	1.964	0.001	1.018	0.572	0.496	4296.5
K823	J459	26781	0.271	1.99	( 0.237 , 7.44 )	1.964	0.001	1.018	0.572	0.496	4296.5
S498	J459	26781	0.135	1.506	( 0.819 , 2.544 )	1.496	0.001	9.36	0.534	0.328	4315.5
S0045	J459	26781	0.148	1.53	( 0.786 , 2.694 )	1.519	0.001	7.898	0.547	0.345	4325.5
O754	J459	26781	0.276	1.964	( 0.234 , 7.34 )	1.939	0.001	1.031	0.563	0.501	4343.5
L235	J459	26781	0.276	1.964	( 0.234 , 7.34 )	1.939	0.001	1.031	0.563	0.501	4343.5
M1000	J459	26781	0.276	1.964	( 0.234 , 7.34 )	1.939	0.001	1.031	0.563	0.501	4343.5
B022	J459	26781	0.136	1.469	( 0.852 , 2.367 )	1.46	0.001	11.644	0.51	0.33	4403.5
G008	J459	26781	0.285	1.914	( 0.228 , 7.148 )	1.892	0.001	1.057	0.544	0.514	4417.5
H160	J459	26781	0.156	1.495	( 0.768 , 2.631 )	1.485	0.001	8.08	0.518	0.357	4451.5
G4020	J459	26781	0.139	1.449	( 0.84 , 2.334 )	1.441	0.001	11.801	0.492	0.335	4463.5
E859	J459	26781	0.29	1.89	( 0.225 , 7.056 )	1.868	0.001	1.07	0.535	0.52	4470.5
R067	J459	26781	0.29	1.89	( 0.225 , 7.056 )	1.868	0.001	1.07	0.535	0.52	4470.5
S001	J459	26781	0.037	1.218	( 1.007 , 1.46 )	1.214	0.001	98.06	0.277	0.131	4485.5
I651	J459	26781	0.295	1.867	( 0.222 , 6.966 )	1.846	0.001	1.083	0.526	0.527	4513.5
H352	J459	26781	0.295	1.867	( 0.222 , 6.966 )	1.846	0.001	1.083	0.526	0.527	4513.5
M6085	J459	26781	0.295	1.867	( 0.222 , 6.966 )	1.846	0.001	1.083	0.526	0.527	4513.5
Y703	J459	26781	0.3	1.844	( 0.22 , 6.878 )	1.824	0.001	1.097	0.517	0.531	4543.5
G472	J459	26781	0.153	1.437	( 0.848 , 2.285 )	1.429	0.001	12.597	0.483	0.352	4549.5
T4369	J459	26781	0.173	1.469	( 0.778 , 2.531 )	1.46	0.001	8.903	0.5	0.381	4551.5
T447	J459	26781	0.153	1.434	( 0.846 , 2.28 )	1.426	0.001	12.623	0.48	0.352	4555.5
E1339	J459	26781	0.305	1.822	( 0.217 , 6.793 )	1.802	0.001	1.11	0.508	0.537	4571.5
M4186	J459	26781	0.305	1.822	( 0.217 , 6.793 )	1.802	0.001	1.11	0.508	0.537	4571.5
Z892	J459	26781	0.305	1.822	( 0.217 , 6.793 )	1.802	0.001	1.11	0.508	0.537	4571.5
H351	J459	26781	0.175	1.461	( 0.774 , 2.515 )	1.452	0.001	8.955	0.492	0.384	4601.5
H041	J459	26781	0.176	1.454	( 0.77 , 2.504 )	1.445	0.001	8.994	0.486	0.386	4621.5
Z711	J459	26781	0.162	1.427	( 0.795 , 2.368 )	1.419	0.001	10.574	0.467	0.366	4627.5
I744	J459	26781	0.31	1.8	( 0.214 , 6.709 )	1.782	0.001	1.123	0.499	0.541	4629.5
V655	J459	26781	0.163	1.423	( 0.793 , 2.362 )	1.415	0.001	10.6	0.464	0.368	4633.5
V632	J459	26781	0.054	1.208	( 0.994 , 1.455 )	1.204	0.001	93.857	0.265	0.173	4645.5
F1510	J459	26781	0.314	1.779	( 0.212 , 6.628 )	1.761	0.001	1.136	0.49	0.547	4671.5
E1342	J459	26781	0.314	1.779	( 0.212 , 6.628 )	1.761	0.001	1.136	0.49	0.547	4671.5
Q523	J459	26781	0.314	1.779	( 0.212 , 6.628 )	1.761	0.001	1.136	0.49	0.547	4671.5
M436	J459	26781	0.182	1.431	( 0.758 , 2.464 )	1.423	0.001	9.138	0.466	0.393	4685.5
Z8679	J459	26781	0.319	1.758	( 0.21 , 6.549 )	1.741	0.001	1.149	0.481	0.551	4691.5
S128	J459	26781	0.319	1.758	( 0.21 , 6.549 )	1.741	0.001	1.149	0.481	0.551	4691.5
S978	J459	26781	0.319	1.758	( 0.21 , 6.549 )	1.741	0.001	1.149	0.481	0.551	4691.5
O368	J459	26781	0.056	1.181	( 0.99 , 1.398 )	1.177	0.001	117.25	0.233	0.177	4733.5
R80	J459	26781	0.214	1.461	( 0.751 , 2.571 )	1.452	0.001	8.263	0.489	0.431	4737.5
E1331	J459	26781	0.324	1.738	( 0.207 , 6.471 )	1.721	0.001	1.162	0.473	0.557	4743.5
P924	J459	26781	0.324	1.738	( 0.207 , 6.471 )	1.721	0.001	1.162	0.473	0.557	4743.5
S942	J459	26781	0.324	1.738	( 0.207 , 6.471 )	1.721	0.001	1.162	0.473	0.557	4743.5
K267	J459	26781	0.324	1.738	( 0.207 , 6.471 )	1.721	0.001	1.162	0.473	0.557	4743.5
Q859	J459	26781	0.324	1.738	( 0.207 , 6.471 )	1.721	0.001	1.162	0.473	0.557	4743.5
N318	J459	26781	0.217	1.45	( 0.745 , 2.551 )	1.441	0.001	8.328	0.479	0.434	4763.5
Q701	J459	26781	0.329	1.718	( 0.205 , 6.394 )	1.702	0.001	1.175	0.464	0.561	4769.5
O900	J459	26781	0.218	1.443	( 0.741 , 2.538 )	1.434	0.001	8.368	0.473	0.435	4777.5
A413	J459	26781	0.333	1.699	( 0.203 , 6.32 )	1.684	0.001	1.188	0.455	0.567	4787.5
P722	J459	26781	0.333	1.699	( 0.203 , 6.32 )	1.684	0.001	1.188	0.455	0.567	4787.5
M8446	J459	26781	0.333	1.699	( 0.203 , 6.32 )	1.684	0.001	1.188	0.455	0.567	4787.5
K8050	J459	26781	0.069	1.173	( 0.983 , 1.389 )	1.169	0.001	117.145	0.224	0.207	4791.5
Z21	J459	26781	0.196	1.373	( 0.797 , 2.211 )	1.367	0.001	12.44	0.421	0.411	4797.5
G513	J459	26781	0.338	1.68	( 0.2 , 6.25 )	1.665	0.001	1.201	0.447	0.572	4807.5
M332	J459	26781	0.338	1.68	( 0.2 , 6.25 )	1.665	0.001	1.201	0.447	0.572	4807.5
T8689	J459	26781	0.338	1.68	( 0.2 , 6.25 )	1.665	0.001	1.201	0.447	0.572	4807.5
H531	J459	26781	0.217	1.393	( 0.776 , 2.312 )	1.386	0.001	10.822	0.437	0.434	4823.5
N830	J459	26781	0.217	1.392	( 0.775 , 2.31 )	1.384	0.001	10.835	0.435	0.434	4825.5
C501	J459	26781	0.218	1.388	( 0.773 , 2.304 )	1.381	0.001	10.861	0.432	0.435	4827.5
K768	J459	26781	0.201	1.355	( 0.786 , 2.181 )	1.348	0.001	12.61	0.403	0.416	4833.5
D682	J459	26781	0.343	1.662	( 0.198 , 6.179 )	1.647	0.001	1.214	0.438	0.574	4840.5
M2541	J459	26781	0.343	1.662	( 0.198 , 6.179 )	1.647	0.001	1.214	0.438	0.574	4840.5
L292	J459	26781	0.343	1.662	( 0.198 , 6.179 )	1.647	0.001	1.214	0.438	0.574	4840.5
O602	J459	26781	0.343	1.662	( 0.198 , 6.179 )	1.647	0.001	1.214	0.438	0.574	4840.5
N832	J459	26781	0.082	1.162	( 0.977 , 1.373 )	1.159	0.001	121.662	0.211	0.234	4847.5
S310	J459	26781	0.219	1.382	( 0.77 , 2.293 )	1.375	0.001	10.913	0.426	0.436	4849.5
N950	J459	26781	0.084	1.162	( 0.973 , 1.378 )	1.159	0.001	116.492	0.211	0.238	4859.5
B002	J459	26781	0.233	1.383	( 0.711 , 2.433 )	1.376	0.001	8.72	0.419	0.452	4875.5
N481	J459	26781	0.235	1.373	( 0.781 , 2.243 )	1.366	0.001	11.709	0.42	0.455	4881.5
I201	J459	26781	0.249	1.375	( 0.728 , 2.367 )	1.368	0.001	9.503	0.415	0.472	4909.5
N179	J459	26781	0	1.611	( 1.538 , 1.686 )	NA	NA	1295.85	0.635	0	4918
L740	J459	26781	0.241	1.346	( 0.766 , 2.198 )	1.34	0.001	11.944	0.393	0.461	4927.5
D696	J459	26781	0.109	1.15	( 0.965 , 1.36 )	1.147	0.001	121.231	0.196	0.283	4933.5
O080	J459	26781	0.28	1.384	( 0.687 , 2.494 )	1.377	0.001	7.989	0.417	0.507	4947.5
B958	J459	26781	0.258	1.345	( 0.712 , 2.314 )	1.339	0.001	9.712	0.386	0.481	4965.5
K046	J459	26781	0.256	1.338	( 0.776 , 2.154 )	1.332	0.001	12.767	0.387	0.479	4971.5
E119	J459	26781	0	1.533	( 1.459 , 1.61 )	NA	NA	1171.49	0.574	0	4981
F310	J459	26781	0.285	1.366	( 0.678 , 2.462 )	1.359	0.001	8.093	0.4	0.514	4985.5
O611	J459	26781	0.251	1.309	( 0.745 , 2.138 )	1.304	0.001	12.271	0.357	0.473	4999.5
Y9204	J459	26781	0.129	1.136	( 0.957 , 1.339 )	1.133	0.001	127.993	0.179	0.321	5005.5
R938	J459	26781	0.261	1.314	( 0.762 , 2.116 )	1.309	0.001	12.989	0.364	0.484	5011.5
K381	J459	26781	0.275	1.332	( 0.725 , 2.248 )	1.326	0.001	10.561	0.376	0.501	5015.5
K859	J459	26781	0.152	1.159	( 0.938 , 1.417 )	1.156	0.001	83.923	0.207	0.351	5021.5
R258	J459	26781	0.281	1.313	( 0.715 , 2.217 )	1.308	0.001	10.704	0.358	0.507	5045.5
S0154	J459	26781	0.284	1.304	( 0.709 , 2.201 )	1.298	0.001	10.782	0.348	0.512	5085.5
P0722	J459	26781	0.296	1.307	( 0.728 , 2.168 )	1.301	0.001	11.527	0.353	0.528	5099.5
K2950	J459	26781	0.15	1.132	( 0.952 , 1.337 )	1.129	0.001	125.721	0.174	0.348	5101.5
O13	J459	26781	0.178	1.144	( 0.929 , 1.394 )	1.141	0.001	87.617	0.189	0.388	5151.5
K632	J459	26781	0.332	1.321	( 0.7 , 2.274 )	1.316	0.001	9.882	0.364	0.566	5157.5
N390	J459	26781	0	1.389	( 1.319 , 1.463 )	NA	NA	1146.88	0.443	0	5160
Y9209	J459	26781	0	1.377	( 1.306 , 1.452 )	NA	NA	1106.16	0.432	0	5166
I619	J459	26781	0.313	1.295	( 0.737 , 2.115 )	1.29	0.001	12.401	0.343	0.546	5167.5
N948	J459	26781	0.306	1.276	( 0.711 , 2.116 )	1.271	0.001	11.801	0.322	0.538	5181.5
O908	J459	26781	0.307	1.274	( 0.71 , 2.114 )	1.27	0.001	11.814	0.32	0.538	5185.5
R391	J459	26781	0.317	1.279	( 0.728 , 2.088 )	1.274	0.001	12.558	0.326	0.55	5213.5
G443	J459	26781	0.348	1.644	( 0.196 , 6.109 )	1.63	0	1.227	0.43	0.579	5216.5
E301	J459	26781	0.348	1.644	( 0.196 , 6.109 )	1.63	0	1.227	0.43	0.579	5216.5
I312	J459	26781	0.352	1.626	( 0.194 , 6.042 )	1.613	0	1.24	0.421	0.583	5233.5
D134	J459	26781	0.352	1.626	( 0.194 , 6.042 )	1.613	0	1.24	0.421	0.583	5233.5
S853	J459	26781	0.352	1.626	( 0.194 , 6.042 )	1.613	0	1.24	0.421	0.583	5233.5
O2681	J459	26781	0.341	1.287	( 0.682 , 2.214 )	1.282	0.001	10.143	0.329	0.574	5241.5
G832	J459	26781	0.342	1.282	( 0.679 , 2.205 )	1.277	0.001	10.182	0.324	0.574	5261.5
K567	J459	26781	0.198	1.125	( 0.936 , 1.342 )	1.123	0.001	112.198	0.166	0.415	5265.5
S290	J459	26781	0.324	1.259	( 0.717 , 2.055 )	1.255	0.001	12.754	0.306	0.557	5271.5
M2506	J459	26781	0.343	1.28	( 0.678 , 2.202 )	1.275	0.001	10.195	0.323	0.574	5273.5
M4656	J459	26781	0.357	1.609	( 0.192 , 5.975 )	1.596	0	1.253	0.413	0.589	5275.5
A4151	J459	26781	0.209	1.133	( 0.925 , 1.374 )	1.13	0.001	92.891	0.175	0.425	5279.5
S3651	J459	26781	0.362	1.592	( 0.19 , 5.911 )	1.58	0	1.266	0.405	0.594	5299.5
H530	J459	26781	0.366	1.575	( 0.188 , 5.848 )	1.563	0	1.279	0.396	0.599	5325.5
R455	J459	26781	0.366	1.575	( 0.188 , 5.848 )	1.563	0	1.279	0.396	0.599	5325.5
M0607	J459	26781	0.366	1.575	( 0.188 , 5.848 )	1.563	0	1.279	0.396	0.599	5325.5
Y905	J459	26781	0.371	1.279	( 0.61 , 2.37 )	1.275	0.001	7.845	0.315	0.603	5329.5
K2930	J459	26781	0.388	1.282	( 0.636 , 2.309 )	1.277	0.001	8.616	0.32	0.617	5375.5
T839	J459	26781	0.371	1.559	( 0.186 , 5.786 )	1.548	0	1.292	0.388	0.603	5378.5
S6216	J459	26781	0.371	1.559	( 0.186 , 5.786 )	1.548	0	1.292	0.388	0.603	5378.5
H540	J459	26781	0.366	1.251	( 0.681 , 2.112 )	1.247	0.001	11.226	0.295	0.599	5381.5
O469	J459	26781	0.226	1.108	( 0.93 , 1.309 )	1.105	0.001	126.648	0.144	0.445	5383.5
M6289	J459	26781	0.406	1.287	( 0.662 , 2.263 )	1.282	0.001	9.36	0.328	0.634	5389.5
Z653	J459	26781	0.392	1.268	( 0.63 , 2.284 )	1.263	0.001	8.707	0.306	0.619	5403.5
O902	J459	26781	0.381	1.249	( 0.696 , 2.072 )	1.245	0.001	12.049	0.294	0.61	5405.5
O149	J459	26781	0.279	1.12	( 0.906 , 1.369 )	1.117	0.001	86.808	0.158	0.506	5471.5
A020	J459	26781	0.433	1.247	( 0.661 , 2.146 )	1.243	0.001	10.456	0.289	0.66	5487.5
Y9259	J459	26781	0.468	1.275	( 0.608 , 2.362 )	1.27	0.001	7.871	0.31	0.687	5526.5
K051	J459	26781	0.468	1.275	( 0.608 , 2.362 )	1.27	0.001	7.871	0.31	0.687	5526.5
H578	J459	26781	0.437	1.23	( 0.652 , 2.116 )	1.226	0.001	10.6	0.271	0.664	5533.5
R652	J459	26781	0.471	1.26	( 0.601 , 2.334 )	1.256	0.001	7.963	0.295	0.69	5547.5
G4010	J459	26781	0.453	1.228	( 0.668 , 2.072 )	1.224	0.001	11.435	0.271	0.676	5575.5
I350	J459	26781	0.313	1.097	( 0.909 , 1.314 )	1.096	0.001	110.448	0.131	0.546	5579.5
R008	J459	26781	0.455	1.22	( 0.664 , 2.058 )	1.216	0.001	11.513	0.261	0.678	5587.5
K904	J459	26781	0.457	1.213	( 0.66 , 2.046 )	1.209	0.001	11.579	0.254	0.68	5593.5
Z880	J459	26781	0.473	1.205	( 0.672 , 1.999 )	1.202	0.001	12.479	0.247	0.692	5641.5
N736	J459	26781	0.34	1.087	( 0.909 , 1.29 )	1.085	0.001	123.45	0.117	0.574	5643.5
L890	J459	26781	0.374	1.095	( 0.879 , 1.349 )	1.094	0.001	82.291	0.128	0.607	5679.5
H811	J459	26781	0.427	1.091	( 0.871 , 1.351 )	1.09	0.001	78.923	0.122	0.655	5743.5
Z9665	J459	26781	0.427	1.09	( 0.87 , 1.349 )	1.089	0.001	79.002	0.121	0.655	5749.5
O82	J459	26781	0	0.733	( 0.676 , 0.795 )	0.742	-0.005	824.741	-0.43	0	5767.5
Y9253	J459	26781	0.449	1.082	( 0.873 , 1.327 )	1.081	0.001	86.965	0.111	0.674	5815.5
S5253	J459	26781	0.425	1.218	( 0.626 , 2.141 )	1.214	0	9.882	0.257	0.653	5851.5
K8020	J459	26781	0.461	1.071	( 0.882 , 1.291 )	1.07	0.001	105.592	0.097	0.682	5855.5
G960	J459	26781	0.472	1.254	( 0.598 , 2.322 )	1.25	0	8.002	0.289	0.69	5887.5
I491	J459	26781	0.475	1.24	( 0.591 , 2.296 )	1.236	0	8.093	0.275	0.693	5903.5
C796	J459	26781	0.476	1.235	( 0.589 , 2.288 )	1.232	0	8.119	0.27	0.694	5931.5
O320	J459	26781	0.457	1.21	( 0.659 , 2.041 )	1.206	0	11.605	0.251	0.68	5933.5
H663	J459	26781	0.496	1.236	( 0.614 , 2.226 )	1.232	0	8.929	0.273	0.71	5947.5
V140	J459	26781	0.473	1.204	( 0.671 , 1.997 )	1.201	0	12.493	0.246	0.692	5953.5
M1904	J459	26781	0.483	1.212	( 0.578 , 2.244 )	1.208	0	8.276	0.246	0.7	5979.5
M751	J459	26781	0	0.631	( 0.498 , 0.789 )	0.635	-0.003	122.784	-0.648	0	5987.5
O630	J459	26781	0	0.624	( 0.486 , 0.79 )	0.628	-0.003	111.388	-0.663	0	6005.5
T2222	J459	26781	0.487	1.198	( 0.572 , 2.219 )	1.195	0	8.368	0.232	0.705	6014.5
X100	J459	26781	0.487	1.198	( 0.572 , 2.219 )	1.195	0	8.368	0.232	0.705	6014.5
N840	J459	26781	0.002	0.725	( 0.582 , 0.892 )	0.728	-0.002	123.62	-0.454	0.011	6031.5
G938	J459	26781	0.478	1.186	( 0.661 , 1.967 )	1.183	0	12.675	0.227	0.696	6035.5
N200	J459	26781	0.004	0.738	( 0.591 , 0.911 )	0.742	-0.002	118.646	-0.427	0.02	6075.5
S510	J459	26781	0.004	0.737	( 0.588 , 0.912 )	0.74	-0.002	114.861	-0.43	0.023	6083.5
S5251	J459	26781	0	0.592	( 0.462 , 0.748 )	0.596	-0.003	119.103	-0.738	0	6099.5
P220	J459	26781	0	0.591	( 0.449 , 0.764 )	0.595	-0.003	99.105	-0.738	0	6101.5
Y9248	J459	26781	0.013	0.778	( 0.63 , 0.951 )	0.781	-0.002	124.129	-0.353	0.058	6105.5
N23	J459	26781	0.001	0.685	( 0.535 , 0.864 )	0.688	-0.002	104.587	-0.532	0.006	6111.5
O731	J459	26781	0.484	1.167	( 0.65 , 1.934 )	1.164	0	12.884	0.205	0.702	6115.5
S7203	J459	26781	0	0.617	( 0.46 , 0.811 )	0.621	-0.002	83.74	-0.677	0.002	6121.5
A523	J459	26781	0.545	1.281	( 0.032 , 7.423 )	1.277	0	0.783	0.166	0.746	6130.5
G467	J459	26781	0.545	1.281	( 0.032 , 7.423 )	1.277	0	0.783	0.166	0.746	6130.5
J312	J459	26781	0.545	1.281	( 0.032 , 7.423 )	1.277	0	0.783	0.166	0.746	6130.5
B479	J459	26781	0.545	1.281	( 0.032 , 7.423 )	1.277	0	0.783	0.166	0.746	6130.5
H520	J459	26781	0.545	1.281	( 0.032 , 7.423 )	1.277	0	0.783	0.166	0.746	6130.5
P941	J459	26781	0.545	1.281	( 0.032 , 7.423 )	1.277	0	0.783	0.166	0.746	6130.5
Q222	J459	26781	0.545	1.281	( 0.032 , 7.423 )	1.277	0	0.783	0.166	0.746	6130.5
T500	J459	26781	0.545	1.281	( 0.032 , 7.423 )	1.277	0	0.783	0.166	0.746	6130.5
I7101	J459	26781	0.524	1.191	( 0.612 , 2.093 )	1.188	0	10.104	0.227	0.734	6156.5
M501	J459	26781	0.524	1.191	( 0.612 , 2.093 )	1.188	0	10.104	0.227	0.734	6156.5
S0081	J459	26781	0.053	0.825	( 0.673 , 1.001 )	0.828	-0.001	125.669	-0.271	0.17	6159.5
S3205	J459	26781	0.51	1.181	( 0.587 , 2.127 )	1.179	0	9.333	0.216	0.722	6165.5
S325	J459	26781	0	0.606	( 0.446 , 0.805 )	0.61	-0.002	78.715	-0.702	0.002	6167.5
K353	J459	26781	0	0.573	( 0.428 , 0.753 )	0.577	-0.003	90.058	-0.781	0	6169.5
H353	J459	26781	0.001	0.671	( 0.517 , 0.857 )	0.675	-0.002	96.311	-0.56	0.006	6171.5
E778	J459	26781	0.551	1.26	( 0.031 , 7.295 )	1.256	0	0.796	0.155	0.751	6186.5
E752	J459	26781	0.551	1.26	( 0.031 , 7.295 )	1.256	0	0.796	0.155	0.751	6186.5
A041	J459	26781	0.551	1.26	( 0.031 , 7.295 )	1.256	0	0.796	0.155	0.751	6186.5
M2561	J459	26781	0.551	1.26	( 0.031 , 7.295 )	1.256	0	0.796	0.155	0.751	6186.5
K038	J459	26781	0.551	1.26	( 0.031 , 7.295 )	1.256	0	0.796	0.155	0.751	6186.5
L282	J459	26781	0.551	1.26	( 0.031 , 7.295 )	1.256	0	0.796	0.155	0.751	6186.5
T862	J459	26781	0.551	1.26	( 0.031 , 7.295 )	1.256	0	0.796	0.155	0.751	6186.5
L043	J459	26781	0.551	1.26	( 0.031 , 7.295 )	1.256	0	0.796	0.155	0.751	6186.5
W03	J459	26781	0	0.564	( 0.415 , 0.749 )	0.568	-0.003	84.497	-0.803	0	6197.5
Y9241	J459	26781	0.059	0.824	( 0.669 , 1.005 )	0.826	-0.001	119.795	-0.273	0.183	6205.5
G309	J459	26781	0	0.56	( 0.424 , 0.727 )	0.565	-0.003	100.971	-0.814	0	6207.5
W50	J459	26781	0	0.604	( 0.452 , 0.792 )	0.608	-0.003	87.147	-0.707	0.001	6209.5
C786	J459	26781	0	0.554	( 0.408 , 0.736 )	0.558	-0.003	85.986	-0.828	0	6223.5
L82	J459	26781	0	0.598	( 0.446 , 0.786 )	0.602	-0.003	86.364	-0.721	0.001	6225.5
S5310	J459	26781	0.541	1.186	( 0.629 , 2.039 )	1.183	0	10.991	0.223	0.742	6227.5
N808	J459	26781	0.528	1.172	( 0.603 , 2.06 )	1.17	0	10.26	0.207	0.736	6233.5
J340	J459	26781	0.541	1.183	( 0.627 , 2.034 )	1.18	0	11.017	0.22	0.743	6241.5
Z511	J459	26781	0.008	0.715	( 0.545 , 0.922 )	0.718	-0.002	83.518	-0.47	0.04	6247.5
A483	J459	26781	0.557	1.239	( 0.031 , 7.171 )	1.236	0	0.809	0.145	0.755	6259.5
E0952	J459	26781	0.557	1.239	( 0.031 , 7.171 )	1.236	0	0.809	0.145	0.755	6259.5
A039	J459	26781	0.557	1.239	( 0.031 , 7.171 )	1.236	0	0.809	0.145	0.755	6259.5
E892	J459	26781	0.557	1.239	( 0.031 , 7.171 )	1.236	0	0.809	0.145	0.755	6259.5
X110	J459	26781	0.557	1.239	( 0.031 , 7.171 )	1.236	0	0.809	0.145	0.755	6259.5
T8681	J459	26781	0.557	1.239	( 0.031 , 7.171 )	1.236	0	0.809	0.145	0.755	6259.5
M0897	J459	26781	0.557	1.239	( 0.031 , 7.171 )	1.236	0	0.809	0.145	0.755	6259.5
M2466	J459	26781	0.557	1.239	( 0.031 , 7.171 )	1.236	0	0.809	0.145	0.755	6259.5
P712	J459	26781	0.557	1.239	( 0.031 , 7.171 )	1.236	0	0.809	0.145	0.755	6259.5
N843	J459	26781	0.557	1.239	( 0.031 , 7.171 )	1.236	0	0.809	0.145	0.755	6259.5
M083	J459	26781	0.557	1.239	( 0.031 , 7.171 )	1.236	0	0.809	0.145	0.755	6259.5
V536	J459	26781	0.01	0.716	( 0.543 , 0.927 )	0.719	-0.002	80.62	-0.468	0.047	6291.5
C447	J459	26781	0	0.535	( 0.411 , 0.686 )	0.539	-0.004	116.78	-0.88	0	6307.5
S826	J459	26781	0.074	0.818	( 0.648 , 1.02 )	0.821	-0.001	97.473	-0.282	0.219	6309.5
Z850	J459	26781	0	0.524	( 0.385 , 0.698 )	0.528	-0.003	89.001	-0.907	0	6321.5
D759	J459	26781	0.563	1.219	( 0.03 , 7.051 )	1.216	0	0.822	0.134	0.759	6337.5
H922	J459	26781	0.563	1.219	( 0.03 , 7.051 )	1.216	0	0.822	0.134	0.759	6337.5
K030	J459	26781	0.563	1.219	( 0.03 , 7.051 )	1.216	0	0.822	0.134	0.759	6337.5
T282	J459	26781	0.563	1.219	( 0.03 , 7.051 )	1.216	0	0.822	0.134	0.759	6337.5
M765	J459	26781	0.563	1.219	( 0.03 , 7.051 )	1.216	0	0.822	0.134	0.759	6337.5
Z466	J459	26781	0.015	0.729	( 0.553 , 0.944 )	0.732	-0.002	79.237	-0.444	0.065	6343.5
S0151	J459	26781	0.028	0.767	( 0.595 , 0.974 )	0.77	-0.002	88.348	-0.373	0.105	6365.5
O601	J459	26781	0.106	0.852	( 0.698 , 1.03 )	0.854	-0.001	126.452	-0.226	0.279	6367.5
C772	J459	26781	0	0.509	( 0.372 , 0.68 )	0.513	-0.003	89.602	-0.947	0	6379.5
Z539	J459	26781	0.027	0.754	( 0.574 , 0.972 )	0.757	-0.002	79.302	-0.397	0.104	6399.5
K661	J459	26781	0.55	1.148	( 0.609 , 1.975 )	1.146	0	11.344	0.182	0.751	6405.5
Z738	J459	26781	0.561	1.157	( 0.63 , 1.951 )	1.154	0	12.127	0.192	0.759	6409.5
G111	J459	26781	0.569	1.2	( 0.03 , 6.935 )	1.197	0	0.835	0.124	0.763	6421.5
E291	J459	26781	0.569	1.2	( 0.03 , 6.935 )	1.197	0	0.835	0.124	0.763	6421.5
E340	J459	26781	0.569	1.2	( 0.03 , 6.935 )	1.197	0	0.835	0.124	0.763	6421.5
R936	J459	26781	0.569	1.2	( 0.03 , 6.935 )	1.197	0	0.835	0.124	0.763	6421.5
O9270	J459	26781	0.569	1.2	( 0.03 , 6.935 )	1.197	0	0.835	0.124	0.763	6421.5
Q760	J459	26781	0.569	1.2	( 0.03 , 6.935 )	1.197	0	0.835	0.124	0.763	6421.5
L8910	J459	26781	0.569	1.2	( 0.03 , 6.935 )	1.197	0	0.835	0.124	0.763	6421.5
T2102	J459	26781	0.569	1.2	( 0.03 , 6.935 )	1.197	0	0.835	0.124	0.763	6421.5
K119	J459	26781	0.569	1.2	( 0.03 , 6.935 )	1.197	0	0.835	0.124	0.763	6421.5
M6634	J459	26781	0.569	1.2	( 0.03 , 6.935 )	1.197	0	0.835	0.124	0.763	6421.5
S840	J459	26781	0.569	1.2	( 0.03 , 6.935 )	1.197	0	0.835	0.124	0.763	6421.5
P590	J459	26781	0.079	0.803	( 0.623 , 1.02 )	0.806	-0.001	84.393	-0.308	0.227	6433.5
S314	J459	26781	0.599	1.191	( 0.568 , 2.205 )	1.188	0	8.42	0.224	0.781	6443.5
C780	J459	26781	0	0.502	( 0.388 , 0.64 )	0.507	-0.004	130.212	-0.97	0	6449.5
R195	J459	26781	0	0.501	( 0.381 , 0.647 )	0.506	-0.004	116.688	-0.972	0	6455.5
C444	J459	26781	0	0.483	( 0.36 , 0.634 )	0.487	-0.004	106.78	-1.024	0	6491.5
N028	J459	26781	0.602	1.176	( 0.561 , 2.177 )	1.173	0	8.524	0.208	0.781	6495.5
D124	J459	26781	0	0.473	( 0.341 , 0.641 )	0.478	-0.003	87.944	-1.049	0	6499.5
S011	J459	26781	0.116	0.837	( 0.665 , 1.039 )	0.839	-0.001	98.935	-0.251	0.296	6511.5
H476	J459	26781	0.574	1.181	( 0.029 , 6.823 )	1.179	0	0.848	0.114	0.765	6527.5
H681	J459	26781	0.574	1.181	( 0.029 , 6.823 )	1.179	0	0.848	0.114	0.765	6527.5
G578	J459	26781	0.574	1.181	( 0.029 , 6.823 )	1.179	0	0.848	0.114	0.765	6527.5
A180	J459	26781	0.574	1.181	( 0.029 , 6.823 )	1.179	0	0.848	0.114	0.765	6527.5
D390	J459	26781	0.574	1.181	( 0.029 , 6.823 )	1.179	0	0.848	0.114	0.765	6527.5
O221	J459	26781	0.574	1.181	( 0.029 , 6.823 )	1.179	0	0.848	0.114	0.765	6527.5
S859	J459	26781	0.574	1.181	( 0.029 , 6.823 )	1.179	0	0.848	0.114	0.765	6527.5
M203	J459	26781	0.574	1.181	( 0.029 , 6.823 )	1.179	0	0.848	0.114	0.765	6527.5
S751	J459	26781	0.574	1.181	( 0.029 , 6.823 )	1.179	0	0.848	0.114	0.765	6527.5
T873	J459	26781	0.574	1.181	( 0.029 , 6.823 )	1.179	0	0.848	0.114	0.765	6527.5
R827	J459	26781	0.574	1.181	( 0.029 , 6.823 )	1.179	0	0.848	0.114	0.765	6527.5
K621	J459	26781	0	0.474	( 0.362 , 0.609 )	0.478	-0.004	127.562	-1.052	0	6543.5
L570	J459	26781	0	0.463	( 0.354 , 0.596 )	0.468	-0.004	130.408	-1.084	0	6571.5
M329	J459	26781	0.59	1.149	( 0.523 , 2.197 )	1.147	0	7.845	0.177	0.776	6579.5
D120	J459	26781	0	0.459	( 0.338 , 0.609 )	0.463	-0.004	103.634	-1.095	0	6581.5
K610	J459	26781	0.111	0.814	( 0.626 , 1.041 )	0.816	-0.001	78.414	-0.289	0.287	6589.5
P221	J459	26781	0	0.458	( 0.349 , 0.591 )	0.463	-0.004	129.612	-1.098	0	6597.5
H510	J459	26781	0.58	1.163	( 0.029 , 6.714 )	1.161	0	0.862	0.103	0.768	6618.5
B829	J459	26781	0.58	1.163	( 0.029 , 6.714 )	1.161	0	0.862	0.103	0.768	6618.5
E250	J459	26781	0.58	1.163	( 0.029 , 6.714 )	1.161	0	0.862	0.103	0.768	6618.5
L8991	J459	26781	0.58	1.163	( 0.029 , 6.714 )	1.161	0	0.862	0.103	0.768	6618.5
L245	J459	26781	0.58	1.163	( 0.029 , 6.714 )	1.161	0	0.862	0.103	0.768	6618.5
T375	J459	26781	0.58	1.163	( 0.029 , 6.714 )	1.161	0	0.862	0.103	0.768	6618.5
R452	J459	26781	0.58	1.163	( 0.029 , 6.714 )	1.161	0	0.862	0.103	0.768	6618.5
K2941	J459	26781	0.58	1.163	( 0.029 , 6.714 )	1.161	0	0.862	0.103	0.768	6618.5
O322	J459	26781	0.621	1.163	( 0.578 , 2.094 )	1.161	0	9.477	0.196	0.798	6627.5
T2122	J459	26781	0.606	1.156	( 0.552 , 2.14 )	1.154	0	8.668	0.186	0.785	6629.5
T751	J459	26781	0.591	1.144	( 0.52 , 2.186 )	1.141	0	7.885	0.171	0.777	6633.5
Z383	J459	26781	0	0.442	( 0.311 , 0.61 )	0.446	-0.004	82.97	-1.144	0	6659.5
D648	J459	26781	0.623	1.149	( 0.571 , 2.068 )	1.146	0	9.595	0.18	0.8	6701.5
H499	J459	26781	0.585	1.146	( 0.029 , 6.608 )	1.143	0	0.875	0.093	0.772	6726.5
C531	J459	26781	0.585	1.146	( 0.029 , 6.608 )	1.143	0	0.875	0.093	0.772	6726.5
C577	J459	26781	0.585	1.146	( 0.029 , 6.608 )	1.143	0	0.875	0.093	0.772	6726.5
H907	J459	26781	0.585	1.146	( 0.029 , 6.608 )	1.143	0	0.875	0.093	0.772	6726.5
N829	J459	26781	0.585	1.146	( 0.029 , 6.608 )	1.143	0	0.875	0.093	0.772	6726.5
S850	J459	26781	0.585	1.146	( 0.029 , 6.608 )	1.143	0	0.875	0.093	0.772	6726.5
Z206	J459	26781	0.585	1.146	( 0.029 , 6.608 )	1.143	0	0.875	0.093	0.772	6726.5
O269	J459	26781	0.585	1.146	( 0.029 , 6.608 )	1.143	0	0.875	0.093	0.772	6726.5
Z8671	J459	26781	0.609	1.14	( 0.544 , 2.111 )	1.138	0	8.785	0.169	0.788	6735.5
D128	J459	26781	0	0.421	( 0.291 , 0.589 )	0.425	-0.004	80.072	-1.212	0	6741.5
S3649	J459	26781	0.638	1.15	( 0.592 , 2.02 )	1.148	0	10.456	0.182	0.811	6751.5
C446	J459	26781	0	0.414	( 0.301 , 0.554 )	0.418	-0.004	107.668	-1.24	0	6785.5
C711	J459	26781	0.612	1.132	( 0.54 , 2.095 )	1.13	0	8.85	0.159	0.789	6788.5
E43	J459	26781	0.612	1.132	( 0.54 , 2.095 )	1.13	0	8.85	0.159	0.789	6788.5
O021	J459	26781	0	0.414	( 0.308 , 0.545 )	0.419	-0.005	121.805	-1.24	0	6797.5
B871	J459	26781	0.591	1.128	( 0.028 , 6.506 )	1.127	0	0.888	0.083	0.776	6835.5
H105	J459	26781	0.591	1.128	( 0.028 , 6.506 )	1.127	0	0.888	0.083	0.776	6835.5
H018	J459	26781	0.591	1.128	( 0.028 , 6.506 )	1.127	0	0.888	0.083	0.776	6835.5
G913	J459	26781	0.591	1.128	( 0.028 , 6.506 )	1.127	0	0.888	0.083	0.776	6835.5
K041	J459	26781	0.591	1.128	( 0.028 , 6.506 )	1.127	0	0.888	0.083	0.776	6835.5
Q442	J459	26781	0.591	1.128	( 0.028 , 6.506 )	1.127	0	0.888	0.083	0.776	6835.5
K4000	J459	26781	0.591	1.128	( 0.028 , 6.506 )	1.127	0	0.888	0.083	0.776	6835.5
M1125	J459	26781	0.591	1.128	( 0.028 , 6.506 )	1.127	0	0.888	0.083	0.776	6835.5
T251	J459	26781	0.591	1.128	( 0.028 , 6.506 )	1.127	0	0.888	0.083	0.776	6835.5
Q381	J459	26781	0	0.396	( 0.274 , 0.555 )	0.4	-0.004	84.915	-1.296	0	6849.5
O631	J459	26781	0	0.401	( 0.294 , 0.533 )	0.405	-0.005	116.075	-1.286	0	6853.5
O640	J459	26781	0	0.4	( 0.294 , 0.53 )	0.404	-0.005	118.855	-1.29	0	6863.5
C442	J459	26781	0	0.392	( 0.27 , 0.551 )	0.396	-0.004	83.323	-1.31	0	6881.5
Y927	J459	26781	0	0.376	( 0.267 , 0.515 )	0.38	-0.004	102.499	-1.372	0	6911.5
I131	J459	26781	0.596	1.112	( 0.028 , 6.407 )	1.11	0	0.901	0.073	0.778	6924.5
I510	J459	26781	0.596	1.112	( 0.028 , 6.407 )	1.11	0	0.901	0.073	0.778	6924.5
D67	J459	26781	0.596	1.112	( 0.028 , 6.407 )	1.11	0	0.901	0.073	0.778	6924.5
V092	J459	26781	0.596	1.112	( 0.028 , 6.407 )	1.11	0	0.901	0.073	0.778	6924.5
N361	J459	26781	0.596	1.112	( 0.028 , 6.407 )	1.11	0	0.901	0.073	0.778	6924.5
S0269	J459	26781	0.596	1.112	( 0.028 , 6.407 )	1.11	0	0.901	0.073	0.778	6924.5
C445	J459	26781	0	0.362	( 0.251 , 0.507 )	0.366	-0.004	92.891	-1.424	0	6949.5
S4220	J459	26781	0.668	1.117	( 0.608 , 1.883 )	1.115	0	12.558	0.146	0.839	6987.5
D287	J459	26781	0.601	1.096	( 0.027 , 6.313 )	1.094	0	0.914	0.064	0.781	7018.5
D7589	J459	26781	0.601	1.096	( 0.027 , 6.313 )	1.094	0	0.914	0.064	0.781	7018.5
G723	J459	26781	0.601	1.096	( 0.027 , 6.313 )	1.094	0	0.914	0.064	0.781	7018.5
V934	J459	26781	0.601	1.096	( 0.027 , 6.313 )	1.094	0	0.914	0.064	0.781	7018.5
V635	J459	26781	0.601	1.096	( 0.027 , 6.313 )	1.094	0	0.914	0.064	0.781	7018.5
L301	J459	26781	0.601	1.096	( 0.027 , 6.313 )	1.094	0	0.914	0.064	0.781	7018.5
O751	J459	26781	0.601	1.096	( 0.027 , 6.313 )	1.094	0	0.914	0.064	0.781	7018.5
T809	J459	26781	0.601	1.096	( 0.027 , 6.313 )	1.094	0	0.914	0.064	0.781	7018.5
O031	J459	26781	0.649	1.097	( 0.564 , 1.927 )	1.096	0	10.952	0.121	0.822	7037.5
K8000	J459	26781	0.215	0.869	( 0.691 , 1.079 )	0.871	-0.001	95.332	-0.198	0.431	7041.5
P599	J459	26781	0	0.327	( 0.222 , 0.465 )	0.331	-0.005	93.609	-1.564	0	7045.5
K5733	J459	26781	0.719	1.132	( 0.515 , 2.164 )	1.13	0	7.963	0.158	0.878	7081.5
F600	J459	26781	0.607	1.08	( 0.027 , 6.219 )	1.079	0	0.927	0.054	0.785	7106.5
S153	J459	26781	0.607	1.08	( 0.027 , 6.219 )	1.079	0	0.927	0.054	0.785	7106.5
T652	J459	26781	0.607	1.08	( 0.027 , 6.219 )	1.079	0	0.927	0.054	0.785	7106.5
K033	J459	26781	0.607	1.08	( 0.027 , 6.219 )	1.079	0	0.927	0.054	0.785	7106.5
O693	J459	26781	0.607	1.08	( 0.027 , 6.219 )	1.079	0	0.927	0.054	0.785	7106.5
M0087	J459	26781	0.607	1.08	( 0.027 , 6.219 )	1.079	0	0.927	0.054	0.785	7106.5
V201	J459	26781	0	0.268	( 0.235 , 0.306 )	0.277	-0.015	829.362	-1.846	0	7177.5
P051	J459	26781	0	0.256	( 0.166 , 0.379 )	0.26	-0.005	96.324	-1.904	0	7185.5
E41	J459	26781	0.612	1.065	( 0.027 , 6.128 )	1.064	0	0.94	0.044	0.789	7199.5
D229	J459	26781	0.612	1.065	( 0.027 , 6.128 )	1.064	0	0.94	0.044	0.789	7199.5
Z749	J459	26781	0.612	1.065	( 0.027 , 6.128 )	1.064	0	0.94	0.044	0.789	7199.5
J955	J459	26781	0.612	1.065	( 0.027 , 6.128 )	1.064	0	0.94	0.044	0.789	7199.5
M4622	J459	26781	0.612	1.065	( 0.027 , 6.128 )	1.064	0	0.94	0.044	0.789	7199.5
I609	J459	26781	0.676	1.082	( 0.589 , 1.825 )	1.081	0	12.949	0.105	0.844	7218.5
S468	J459	26781	0.676	1.082	( 0.589 , 1.825 )	1.081	0	12.949	0.105	0.844	7218.5
G040	J459	26781	0.617	1.05	( 0.026 , 6.041 )	1.049	0	0.953	0.034	0.794	7268.5
Z884	J459	26781	0.617	1.05	( 0.026 , 6.041 )	1.049	0	0.953	0.034	0.794	7268.5
Z028	J459	26781	0.617	1.05	( 0.026 , 6.041 )	1.049	0	0.953	0.034	0.794	7268.5
O220	J459	26781	0.617	1.05	( 0.026 , 6.041 )	1.049	0	0.953	0.034	0.794	7268.5
S912	J459	26781	0.735	1.114	( 0.531 , 2.061 )	1.112	0	8.994	0.138	0.883	7279.5
I691	J459	26781	0.724	1.098	( 0.499 , 2.097 )	1.096	0	8.211	0.119	0.881	7289.5
F309	J459	26781	0.724	1.094	( 0.498 , 2.091 )	1.093	0	8.237	0.115	0.881	7317.5
H527	J459	26781	0.622	1.036	( 0.026 , 5.955 )	1.035	0	0.966	0.025	0.799	7343.5
H341	J459	26781	0.622	1.036	( 0.026 , 5.955 )	1.035	0	0.966	0.025	0.799	7343.5
M2571	J459	26781	0.622	1.036	( 0.026 , 5.955 )	1.035	0	0.966	0.025	0.799	7343.5
S8084	J459	26781	0.622	1.036	( 0.026 , 5.955 )	1.035	0	0.966	0.025	0.799	7343.5
L278	J459	26781	0.622	1.036	( 0.026 , 5.955 )	1.035	0	0.966	0.025	0.799	7343.5
S431	J459	26781	0	0.084	( 0.002 , 0.472 )	0.085	-0.002	11.696	-2.666	0.001	7393.5
K512	J459	26781	0	0.082	( 0.002 , 0.457 )	0.083	-0.002	12.075	-2.709	0.001	7395.5
C411	J459	26781	0.627	1.022	( 0.026 , 5.872 )	1.021	0	0.979	0.015	0.803	7405.5
I605	J459	26781	0.627	1.022	( 0.026 , 5.872 )	1.021	0	0.979	0.015	0.803	7405.5
N489	J459	26781	0.627	1.022	( 0.026 , 5.872 )	1.021	0	0.979	0.015	0.803	7405.5
L8944	J459	26781	0.627	1.022	( 0.026 , 5.872 )	1.021	0	0.979	0.015	0.803	7405.5
S0133	J459	26781	0.627	1.022	( 0.026 , 5.872 )	1.021	0	0.979	0.015	0.803	7405.5
M2444	J459	26781	0.627	1.022	( 0.026 , 5.872 )	1.021	0	0.979	0.015	0.803	7405.5
S0020	J459	26781	0.627	1.022	( 0.026 , 5.872 )	1.021	0	0.979	0.015	0.803	7405.5
J342	J459	26781	0.682	1.04	( 0.845 , 1.265 )	1.039	0	97.225	0.054	0.847	7449.5
R64	J459	26781	0.74	1.079	( 0.515 , 1.996 )	1.077	0	9.281	0.097	0.886	7471.5
R253	J459	26781	0.741	1.076	( 0.513 , 1.99 )	1.074	0	9.307	0.094	0.886	7487.5
G500	J459	26781	0.77	1.079	( 0.572 , 1.855 )	1.078	0	12.062	0.1	0.911	7511.5
L929	J459	26781	0.764	1.062	( 0.547 , 1.866 )	1.062	0	11.305	0.079	0.905	7603.5
S810	J459	26781	0.737	1.035	( 0.824 , 1.284 )	1.034	0	81.208	0.048	0.884	7641.5
R471	J459	26781	0.604	0.938	( 0.752 , 1.156 )	0.939	0	94.784	-0.09	0.784	7725.5
M2351	J459	26781	0.002	0.17	( 0.021 , 0.615 )	0.172	-0.002	11.644	-2.075	0.01	7765.5
P923	J459	26781	0.002	0.177	( 0.021 , 0.642 )	0.179	-0.002	11.161	-2.019	0.013	7774.5
D037	J459	26781	0.002	0.177	( 0.021 , 0.642 )	0.179	-0.002	11.161	-2.019	0.013	7774.5
W292	J459	26781	0.002	0.104	( 0.003 , 0.58 )	0.105	-0.002	9.516	-2.395	0.01	7787.5
C434	J459	26781	0.003	0.183	( 0.022 , 0.665 )	0.185	-0.002	10.782	-1.974	0.018	7811.5
D044	J459	26781	0.005	0.252	( 0.052 , 0.74 )	0.255	-0.002	11.762	-1.674	0.026	7813.5
I978	J459	26781	0.445	0.917	( 0.736 , 1.129 )	0.918	-0.001	98.06	-0.122	0.671	7831.5
Y9251	J459	26781	0.869	1.053	( 0.503 , 1.948 )	1.052	0	9.503	0.067	0.988	7843.5
S5252	J459	26781	0.004	0.196	( 0.024 , 0.709 )	0.198	-0.002	10.117	-1.89	0.023	7845.5
S5220	J459	26781	0.004	0.193	( 0.023 , 0.698 )	0.195	-0.002	10.273	-1.91	0.023	7853.5
K053	J459	26781	0.869	1.05	( 0.501 , 1.943 )	1.049	0	9.529	0.063	0.988	7863.5
M181	J459	26781	0.869	1.049	( 0.501 , 1.94 )	1.048	0	9.542	0.061	0.988	7869.5
G308	J459	26781	0.007	0.262	( 0.054 , 0.769 )	0.265	-0.002	11.331	-1.624	0.034	7873.5
W290	J459	26781	0.007	0.254	( 0.052 , 0.746 )	0.257	-0.002	11.67	-1.663	0.035	7883.5
S6230	J459	26781	0.081	0.493	( 0.18 , 1.077 )	0.496	-0.001	12.088	-0.903	0.233	7897.5
V199	J459	26781	0.87	1.04	( 0.497 , 1.924 )	1.039	0	9.621	0.051	0.988	7905.5
C186	J459	26781	0.004	0.12	( 0.003 , 0.673 )	0.122	-0.002	8.211	-2.203	0.024	7907.5
K759	J459	26781	0.876	1.041	( 0.517 , 1.873 )	1.04	0	10.574	0.052	0.994	7914.5
S225	J459	26781	0.876	1.041	( 0.517 , 1.873 )	1.04	0	10.574	0.052	0.994	7914.5
K429	J459	26781	0.823	1.019	( 0.85 , 1.213 )	1.019	0	126.596	0.027	0.95	7927.5
M6797	J459	26781	0.006	0.202	( 0.024 , 0.733 )	0.204	-0.002	9.79	-1.847	0.03	7929.5
D110	J459	26781	0.013	0.322	( 0.088 , 0.827 )	0.325	-0.002	12.31	-1.412	0.06	7935.5
P9681	J459	26781	0.023	0.388	( 0.126 , 0.91 )	0.392	-0.002	12.767	-1.198	0.093	7941.5
O240	J459	26781	0.864	1.028	( 0.468 , 1.963 )	1.028	0	8.759	0.035	0.983	7947.5
S6304	J459	26781	0.031	0.319	( 0.066 , 0.937 )	0.322	-0.001	9.307	-1.366	0.115	7951.5
O343	J459	26781	0.068	0.448	( 0.145 , 1.049 )	0.451	-0.001	11.083	-1.01	0.206	7953.5
D233	J459	26781	0.877	1.033	( 0.514 , 1.859 )	1.033	0	10.652	0.042	0.994	7955.5
P293	J459	26781	0.031	0.318	( 0.066 , 0.935 )	0.321	-0.001	9.333	-1.369	0.115	7957.5
S4242	J459	26781	0.008	0.209	( 0.025 , 0.757 )	0.211	-0.002	9.477	-1.804	0.04	7963.5
S4240	J459	26781	0.032	0.312	( 0.064 , 0.915 )	0.315	-0.001	9.529	-1.396	0.117	7967.5
T874	J459	26781	0.872	1.022	( 0.488 , 1.89 )	1.021	0	9.79	0.028	0.99	7979.5
R15	J459	26781	0.487	0.92	( 0.73 , 1.144 )	0.921	-0.001	89.027	-0.117	0.705	7981.5
H318	J459	26781	0.013	0.275	( 0.056 , 0.805 )	0.277	-0.002	10.822	-1.563	0.059	7989.5
Z951	J459	26781	0.506	0.931	( 0.761 , 1.13 )	0.933	-0.001	112.589	-0.1	0.718	7991.5
M6743	J459	26781	0.055	0.398	( 0.108 , 1.024 )	0.402	-0.001	9.96	-1.132	0.175	7995.5
K750	J459	26781	0.878	1.02	( 0.507 , 1.836 )	1.02	0	10.782	0.026	0.995	7999.5
I713	J459	26781	0.011	0.222	( 0.027 , 0.805 )	0.224	-0.002	8.916	-1.725	0.052	8005.5
C160	J459	26781	0.088	0.471	( 0.152 , 1.103 )	0.474	-0.001	10.547	-0.945	0.244	8011.5
S271	J459	26781	0.023	0.351	( 0.095 , 0.902 )	0.354	-0.002	11.292	-1.298	0.093	8017.5
L918	J459	26781	0.873	1.012	( 0.483 , 1.872 )	1.012	0	9.882	0.016	0.991	8019.5
S3091	J459	26781	0.088	0.468	( 0.151 , 1.096 )	0.471	-0.001	10.613	-0.953	0.244	8021.5
P920	J459	26781	0.031	0.394	( 0.128 , 0.924 )	0.398	-0.002	12.571	-1.177	0.116	8023.5
K8030	J459	26781	0.024	0.346	( 0.094 , 0.89 )	0.349	-0.002	11.448	-1.316	0.094	8043.5
Z978	J459	26781	0.859	1.003	( 0.431 , 1.989 )	1.003	0	7.976	0.004	0.98	8045.5
N750	J459	26781	0.017	0.293	( 0.06 , 0.859 )	0.296	-0.002	10.143	-1.478	0.072	8047.5
P740	J459	26781	0.042	0.33	( 0.068 , 0.967 )	0.333	-0.001	9.02	-1.325	0.144	8049.5
W552	J459	26781	0.024	0.346	( 0.094 , 0.889 )	0.349	-0.002	11.461	-1.317	0.095	8053.5
Q825	J459	26781	0.043	0.326	( 0.067 , 0.956 )	0.329	-0.001	9.125	-1.34	0.146	8069.5
S2201	J459	26781	0.132	0.528	( 0.193 , 1.154 )	0.531	-0.001	11.292	-0.812	0.326	8071.5
P610	J459	26781	0.15	0.562	( 0.225 , 1.162 )	0.565	-0.001	12.388	-0.743	0.349	8085.5
S4214	J459	26781	0.015	0.228	( 0.028 , 0.826 )	0.23	-0.002	8.694	-1.692	0.067	8087.5
P034	J459	26781	0.015	0.227	( 0.027 , 0.825 )	0.23	-0.002	8.707	-1.694	0.067	8089.5
W133	J459	26781	0.023	0.308	( 0.063 , 0.904 )	0.311	-0.002	9.647	-1.412	0.091	8093.5
F500	J459	26781	0.886	1.034	( 0.548 , 1.776 )	1.033	0	12.584	0.044	1	8097.5
Y9269	J459	26781	0.133	0.522	( 0.191 , 1.141 )	0.525	-0.001	11.422	-0.827	0.327	8103.5
O351	J459	26781	0.056	0.354	( 0.073 , 1.039 )	0.357	-0.001	8.407	-1.234	0.177	8105.5
R294	J459	26781	0.056	0.353	( 0.073 , 1.037 )	0.356	-0.001	8.42	-1.236	0.177	8107.5
W28	J459	26781	0.113	0.492	( 0.159 , 1.154 )	0.496	-0.001	10.091	-0.886	0.291	8109.5
C183	J459	26781	0.023	0.299	( 0.062 , 0.878 )	0.302	-0.002	9.934	-1.451	0.093	8112.5
O654	J459	26781	0.023	0.299	( 0.062 , 0.878 )	0.302	-0.002	9.934	-1.451	0.093	8112.5
S7204	J459	26781	0.074	0.403	( 0.11 , 1.037 )	0.406	-0.001	9.843	-1.117	0.219	8119.5
P031	J459	26781	0.056	0.349	( 0.072 , 1.024 )	0.352	-0.001	8.524	-1.252	0.177	8128.5
S961	J459	26781	0.056	0.349	( 0.072 , 1.024 )	0.352	-0.001	8.524	-1.252	0.177	8128.5
D224	J459	26781	0.094	0.439	( 0.119 , 1.131 )	0.443	-0.001	9.033	-1.005	0.259	8137.5
N814	J459	26781	0.887	1.023	( 0.543 , 1.758 )	1.022	0	12.714	0.03	1	8153.5
S8211	J459	26781	0.057	0.342	( 0.07 , 1.004 )	0.345	-0.001	8.694	-1.277	0.18	8157.5
N930	J459	26781	0.094	0.434	( 0.118 , 1.116 )	0.437	-0.001	9.151	-1.022	0.26	8165.5
C189	J459	26781	0.021	0.238	( 0.029 , 0.865 )	0.241	-0.002	8.302	-1.633	0.087	8171.5
O628	J459	26781	0.058	0.339	( 0.07 , 0.995 )	0.342	-0.001	8.772	-1.289	0.182	8177.5
O2442	J459	26781	0.837	0.973	( 0.784 , 1.194 )	0.973	0	95.58	-0.039	0.96	8179.5
I81	J459	26781	0.095	0.429	( 0.117 , 1.103 )	0.432	-0.001	9.255	-1.036	0.261	8185.5
F028	J459	26781	0.095	0.428	( 0.116 , 1.1 )	0.431	-0.001	9.281	-1.04	0.261	8195.5
S7240	J459	26781	0.884	1.01	( 0.52 , 1.774 )	1.01	0	11.879	0.013	1	8205.5
S640	J459	26781	0.167	0.553	( 0.202 , 1.209 )	0.556	-0.001	10.782	-0.751	0.373	8213.5
K515	J459	26781	0.075	0.37	( 0.076 , 1.086 )	0.373	-0.001	8.041	-1.177	0.22	8215.5
X12	J459	26781	0.889	1.008	( 0.535 , 1.732 )	1.008	0	12.897	0.011	1	8221.5
D231	J459	26781	0.569	0.801	( 0.383 , 1.48 )	0.803	0	12.453	-0.29	0.763	8223.5
S0266	J459	26781	0.187	0.583	( 0.234 , 1.207 )	0.587	-0.001	11.931	-0.693	0.4	8227.5
P942	J459	26781	0.097	0.422	( 0.115 , 1.085 )	0.425	-0.001	9.412	-1.058	0.263	8229.5
D176	J459	26781	0.145	0.515	( 0.167 , 1.207 )	0.518	-0.001	9.647	-0.827	0.342	8233.5
H438	J459	26781	0.187	0.583	( 0.234 , 1.206 )	0.586	-0.001	11.944	-0.694	0.4	8237.5
Q5310	J459	26781	0.884	1.006	( 0.518 , 1.766 )	1.006	0	11.931	0.008	1	8241.5
P2889	J459	26781	0.075	0.367	( 0.075 , 1.078 )	0.37	-0.001	8.106	-1.187	0.221	8243.5
T835	J459	26781	0.911	1.007	( 0.798 , 1.254 )	1.007	0	80.464	0.009	1	8247.5
S064	J459	26781	0.145	0.51	( 0.165 , 1.196 )	0.513	-0.001	9.738	-0.84	0.342	8259.5
D685	J459	26781	0.076	0.362	( 0.074 , 1.064 )	0.365	-0.001	8.211	-1.203	0.221	8263.5
C781	J459	26781	0.188	0.578	( 0.232 , 1.195 )	0.581	-0.001	12.049	-0.706	0.4	8267.5
H258	J459	26781	0.961	1.003	( 0.82 , 1.214 )	1.003	0	106.728	0.004	1	8281.5
Z302	J459	26781	0.964	1.003	( 0.831 , 1.199 )	1.003	0	121.675	0.004	1	8284.5
V252	J459	26781	0.964	1.003	( 0.831 , 1.199 )	1.003	0	121.675	0.004	1	8284.5
Z450	J459	26781	0.959	1.001	( 0.812 , 1.222 )	1.001	0	97.878	0.002	1	8295.5
C439	J459	26781	0.123	0.46	( 0.125 , 1.182 )	0.463	-0.001	8.642	-0.947	0.308	8299.5
G936	J459	26781	0.146	0.505	( 0.164 , 1.185 )	0.509	-0.001	9.83	-0.852	0.342	8301.5
K514	J459	26781	0.077	0.357	( 0.073 , 1.047 )	0.36	-0.001	8.341	-1.224	0.224	8303.5
O360	J459	26781	0.077	0.355	( 0.073 , 1.044 )	0.359	-0.001	8.368	-1.228	0.225	8307.5
M173	J459	26781	0.123	0.455	( 0.124 , 1.17 )	0.458	-0.001	8.733	-0.961	0.308	8313.5
O9201	J459	26781	0.169	0.539	( 0.197 , 1.179 )	0.543	-0.001	11.057	-0.784	0.375	8317.5
S5312	J459	26781	0.124	0.449	( 0.122 , 1.156 )	0.453	-0.001	8.837	-0.976	0.31	8331.5
S323	J459	26781	0.149	0.493	( 0.16 , 1.157 )	0.497	-0.001	10.065	-0.883	0.347	8353.5
W091	J459	26781	0.185	0.539	( 0.175 , 1.264 )	0.543	-0.001	9.216	-0.768	0.398	8377.5
R066	J459	26781	0.232	0.61	( 0.245 , 1.263 )	0.614	-0.001	11.409	-0.633	0.451	8383.5
C259	J459	26781	0.253	0.635	( 0.273 , 1.257 )	0.638	-0.001	12.532	-0.588	0.475	8389.5
I724	J459	26781	0.21	0.574	( 0.21 , 1.255 )	0.577	-0.001	10.391	-0.702	0.426	8397.5
C433	J459	26781	0.232	0.608	( 0.244 , 1.259 )	0.611	-0.001	11.448	-0.638	0.451	8403.5
V594	J459	26781	0.101	0.379	( 0.078 , 1.114 )	0.382	-0.001	7.845	-1.145	0.27	8417.5
D862	J459	26781	1	1.008	( 0.025 , 5.791 )	1.008	0	0.992	0.006	1	8425.5
K263	J459	26781	1	1.008	( 0.025 , 5.791 )	1.008	0	0.992	0.006	1	8425.5
L599	J459	26781	1	1.008	( 0.025 , 5.791 )	1.008	0	0.992	0.006	1	8425.5
M0600	J459	26781	1	1.008	( 0.025 , 5.791 )	1.008	0	0.992	0.006	1	8425.5
N055	J459	26781	1	1.008	( 0.025 , 5.791 )	1.008	0	0.992	0.006	1	8425.5
M8785	J459	26781	1	1.008	( 0.025 , 5.791 )	1.008	0	0.992	0.006	1	8425.5
M8447	J459	26781	1	1.008	( 0.025 , 5.791 )	1.008	0	0.992	0.006	1	8425.5
S3681	J459	26781	0.21	0.57	( 0.208 , 1.246 )	0.573	-0.001	10.469	-0.712	0.426	8433.5
S302	J459	26781	0.186	0.53	( 0.172 , 1.243 )	0.533	-0.001	9.373	-0.79	0.398	8437.5
C784	J459	26781	0.102	0.378	( 0.078 , 1.11 )	0.381	-0.001	7.871	-1.149	0.27	8439.5
I254	J459	26781	0.233	0.603	( 0.242 , 1.247 )	0.606	-0.001	11.553	-0.65	0.451	8445.5
K2981	J459	26781	1	1.001	( 0.43 , 1.986 )	1.001	0	7.989	0.002	1	8466.5
S2205	J459	26781	0.234	0.6	( 0.24 , 1.241 )	0.603	-0.001	11.605	-0.656	0.452	8469.5
H492	J459	26781	1	0.999	( 0.455 , 1.908 )	0.999	0	9.007	-0.001	1	8490.5
I618	J459	26781	0.187	0.525	( 0.17 , 1.231 )	0.528	-0.001	9.464	-0.802	0.4	8503.5
W130	J459	26781	0.65	0.809	( 0.369 , 1.543 )	0.811	0	11.096	-0.275	0.823	8515.5
S0005	J459	26781	1	0.997	( 0.821 , 1.2 )	0.997	0	114.325	-0.004	1	8517.5
L989	J459	26781	1	0.997	( 0.791 , 1.239 )	0.997	0	82.278	-0.005	1	8523.5
P158	J459	26781	0.16	0.478	( 0.13 , 1.229 )	0.481	-0.001	8.315	-0.898	0.364	8527.5
E807	J459	26781	1	0.995	( 0.025 , 5.713 )	0.995	0	1.005	-0.004	1	8537.5
E713	J459	26781	1	0.995	( 0.025 , 5.713 )	0.995	0	1.005	-0.004	1	8537.5
C680	J459	26781	1	0.995	( 0.025 , 5.713 )	0.995	0	1.005	-0.004	1	8537.5
T8182	J459	26781	1	0.995	( 0.025 , 5.713 )	0.995	0	1.005	-0.004	1	8537.5
O25	J459	26781	1	0.995	( 0.025 , 5.713 )	0.995	0	1.005	-0.004	1	8537.5
S233	J459	26781	1	0.995	( 0.453 , 1.9 )	0.995	0	9.046	-0.007	1	8569.5
H610	J459	26781	0.161	0.473	( 0.129 , 1.218 )	0.477	-0.001	8.394	-0.91	0.365	8575.5
C773	J459	26781	1	0.994	( 0.788 , 1.237 )	0.994	0	81.508	-0.009	1	8577.5
O432	J459	26781	1	0.992	( 0.493 , 1.785 )	0.993	0	11.083	-0.01	1	8581.5
C539	J459	26781	0.189	0.518	( 0.168 , 1.216 )	0.522	-0.001	9.582	-0.819	0.4	8588.5
S0130	J459	26781	0.189	0.518	( 0.168 , 1.216 )	0.522	-0.001	9.582	-0.819	0.4	8588.5
S898	J459	26781	1	0.988	( 0.509 , 1.735 )	0.988	0	12.14	-0.015	1	8607.5
D226	J459	26781	0.777	0.863	( 0.429 , 1.551 )	0.864	0	12.727	-0.194	0.914	8624.5
N924	J459	26781	0.777	0.863	( 0.429 , 1.551 )	0.864	0	12.727	-0.194	0.914	8624.5
S830	J459	26781	0.261	0.609	( 0.223 , 1.332 )	0.612	-0.001	9.803	-0.626	0.485	8631.5
G122	J459	26781	1	0.985	( 0.49 , 1.773 )	0.986	0	11.161	-0.019	1	8633.5
B358	J459	26781	1	0.982	( 0.025 , 5.636 )	0.982	0	1.018	-0.013	1	8647.5
I676	J459	26781	1	0.982	( 0.025 , 5.636 )	0.982	0	1.018	-0.013	1	8647.5
R779	J459	26781	1	0.982	( 0.025 , 5.636 )	0.982	0	1.018	-0.013	1	8647.5
W39	J459	26781	1	0.982	( 0.025 , 5.636 )	0.982	0	1.018	-0.013	1	8647.5
M4326	J459	26781	1	0.982	( 0.025 , 5.636 )	0.982	0	1.018	-0.013	1	8647.5
V289	J459	26781	1	0.982	( 0.025 , 5.636 )	0.982	0	1.018	-0.013	1	8647.5
O223	J459	26781	1	0.982	( 0.025 , 5.636 )	0.982	0	1.018	-0.013	1	8647.5
Q622	J459	26781	1	0.982	( 0.025 , 5.636 )	0.982	0	1.018	-0.013	1	8647.5
S5341	J459	26781	1	0.982	( 0.025 , 5.636 )	0.982	0	1.018	-0.013	1	8647.5
I871	J459	26781	0.309	0.654	( 0.282 , 1.295 )	0.658	-0.001	12.166	-0.549	0.54	8687.5
N419	J459	26781	0.635	0.78	( 0.336 , 1.546 )	0.783	0	10.221	-0.318	0.81	8689.5
C785	J459	26781	0.287	0.628	( 0.252 , 1.301 )	0.632	-0.001	11.083	-0.595	0.516	8691.5
H901	J459	26781	0.616	0.769	( 0.308 , 1.594 )	0.772	0	9.072	-0.332	0.794	8693.5
H023	J459	26781	0.635	0.778	( 0.335 , 1.542 )	0.781	0	10.247	-0.322	0.81	8695.5
C859	J459	26781	0.745	0.841	( 0.362 , 1.667 )	0.843	0	9.49	-0.221	0.889	8703.5
N139	J459	26781	1	0.979	( 0.421 , 1.941 )	0.979	0	8.172	-0.027	1	8707.5
O714	J459	26781	0.594	0.749	( 0.274 , 1.639 )	0.751	0	7.989	-0.361	0.778	8721.5
D352	J459	26781	1	0.976	( 0.444 , 1.864 )	0.977	0	9.216	-0.031	1	8723.5
S4244	J459	26781	0.874	0.893	( 0.407 , 1.704 )	0.894	0	10.065	-0.146	0.992	8725.5
E1043	J459	26781	0.745	0.839	( 0.361 , 1.662 )	0.841	0	9.516	-0.225	0.889	8727.5
S900	J459	26781	1	0.975	( 0.502 , 1.711 )	0.975	0	12.31	-0.034	1	8735.5
C852	J459	26781	1	0.969	( 0.024 , 5.563 )	0.97	0	1.031	-0.022	1	8742.5
G4050	J459	26781	1	0.969	( 0.024 , 5.563 )	0.97	0	1.031	-0.022	1	8742.5
K061	J459	26781	1	0.969	( 0.024 , 5.563 )	0.97	0	1.031	-0.022	1	8742.5
V835	J459	26781	1	0.969	( 0.024 , 5.563 )	0.97	0	1.031	-0.022	1	8742.5
Z739	J459	26781	1	0.969	( 0.024 , 5.563 )	0.97	0	1.031	-0.022	1	8742.5
W85	J459	26781	1	0.969	( 0.024 , 5.563 )	0.97	0	1.031	-0.022	1	8742.5
R448	J459	26781	1	0.972	( 0.418 , 1.928 )	0.973	0	8.224	-0.035	1	8761.5
L028	J459	26781	0.392	0.718	( 0.327 , 1.37 )	0.721	-0.001	12.479	-0.431	0.619	8769.5
Y9281	J459	26781	0.392	0.718	( 0.327 , 1.368 )	0.72	-0.001	12.493	-0.432	0.619	8773.5
E1034	J459	26781	0.264	0.59	( 0.216 , 1.29 )	0.593	-0.001	10.117	-0.667	0.489	8779.5
D473	J459	26781	0.874	0.884	( 0.402 , 1.687 )	0.885	0	10.169	-0.159	0.992	8781.5
I212	J459	26781	0.757	0.838	( 0.382 , 1.599 )	0.84	0	10.717	-0.229	0.901	8785.5
K8001	J459	26781	0.731	0.82	( 0.328 , 1.701 )	0.822	0	8.511	-0.25	0.881	8791.5
I711	J459	26781	1	0.957	( 0.024 , 5.49 )	0.958	0	1.044	-0.032	1	8796.5
G572	J459	26781	1	0.957	( 0.024 , 5.49 )	0.958	0	1.044	-0.032	1	8796.5
E1163	J459	26781	1	0.957	( 0.024 , 5.49 )	0.958	0	1.044	-0.032	1	8796.5
K763	J459	26781	1	0.957	( 0.024 , 5.49 )	0.958	0	1.044	-0.032	1	8796.5
O440	J459	26781	0.874	0.881	( 0.401 , 1.682 )	0.883	0	10.195	-0.163	0.992	8803.5
Z854	J459	26781	0.731	0.818	( 0.327 , 1.695 )	0.82	0	8.537	-0.254	0.881	8807.5
M6585	J459	26781	0.859	0.873	( 0.35 , 1.811 )	0.875	0	8.002	-0.17	0.98	8811.5
D060	J459	26781	1	0.96	( 0.437 , 1.833 )	0.96	0	9.373	-0.053	1	8814.5
T172	J459	26781	1	0.96	( 0.437 , 1.833 )	0.96	0	9.373	-0.053	1	8814.5
S7241	J459	26781	0.265	0.586	( 0.214 , 1.281 )	0.589	-0.001	10.182	-0.676	0.491	8817.5
O649	J459	26781	0.207	0.507	( 0.138 , 1.306 )	0.511	-0.001	7.832	-0.821	0.423	8827.5
T821	J459	26781	0.393	0.713	( 0.325 , 1.36 )	0.716	-0.001	12.571	-0.441	0.619	8831.5
E1033	J459	26781	0.868	0.873	( 0.375 , 1.73 )	0.874	0	9.151	-0.174	0.987	8841.5
S642	J459	26781	0.207	0.505	( 0.137 , 1.299 )	0.508	-0.001	7.871	-0.827	0.423	8851.5
H900	J459	26781	1	0.955	( 0.456 , 1.765 )	0.955	0	10.469	-0.06	1	8853.5
S410	J459	26781	0.35	0.667	( 0.267 , 1.382 )	0.67	-0.001	10.443	-0.516	0.582	8859.5
V878	J459	26781	1	0.945	( 0.024 , 5.418 )	0.946	0	1.057	-0.041	1	8865.5
L8992	J459	26781	1	0.945	( 0.024 , 5.418 )	0.946	0	1.057	-0.041	1	8865.5
M0002	J459	26781	1	0.945	( 0.024 , 5.418 )	0.946	0	1.057	-0.041	1	8865.5
L048	J459	26781	1	0.945	( 0.024 , 5.418 )	0.946	0	1.057	-0.041	1	8865.5
K599	J459	26781	1	0.945	( 0.024 , 5.418 )	0.946	0	1.057	-0.041	1	8865.5
V556	J459	26781	0.731	0.81	( 0.325 , 1.68 )	0.812	0	8.616	-0.265	0.881	8874.5
Z436	J459	26781	0.731	0.81	( 0.325 , 1.68 )	0.812	0	8.616	-0.265	0.881	8874.5
B07	J459	26781	0.758	0.828	( 0.377 , 1.579 )	0.83	0	10.848	-0.245	0.901	8885.5
Z948	J459	26781	1	0.949	( 0.432 , 1.812 )	0.95	0	9.477	-0.067	1	8905.5
K613	J459	26781	0.373	0.684	( 0.294 , 1.354 )	0.687	-0.001	11.644	-0.49	0.606	8907.5
S069	J459	26781	0.759	0.826	( 0.376 , 1.575 )	0.828	0	10.874	-0.248	0.901	8909.5
C503	J459	26781	0.325	0.633	( 0.232 , 1.386 )	0.637	-0.001	9.425	-0.575	0.557	8911.5
N802	J459	26781	0.746	0.82	( 0.352 , 1.623 )	0.822	0	9.738	-0.255	0.89	8919.5
H570	J459	26781	0.868	0.864	( 0.372 , 1.712 )	0.866	0	9.242	-0.187	0.987	8921.5
B180	J459	26781	1	0.933	( 0.023 , 5.35 )	0.934	0	1.07	-0.05	1	8929.5
B088	J459	26781	1	0.933	( 0.023 , 5.35 )	0.934	0	1.07	-0.05	1	8929.5
C9140	J459	26781	1	0.933	( 0.023 , 5.35 )	0.934	0	1.07	-0.05	1	8929.5
Q650	J459	26781	1	0.933	( 0.023 , 5.35 )	0.934	0	1.07	-0.05	1	8929.5
Q423	J459	26781	1	0.933	( 0.023 , 5.35 )	0.934	0	1.07	-0.05	1	8929.5
K561	J459	26781	0.86	0.861	( 0.344 , 1.784 )	0.862	0	8.119	-0.189	0.98	8937.5
H501	J459	26781	0.325	0.627	( 0.229 , 1.372 )	0.631	-0.001	9.516	-0.587	0.557	8947.5
M2441	J459	26781	0.746	0.816	( 0.351 , 1.617 )	0.818	0	9.777	-0.26	0.89	8951.5
Z603	J459	26781	1	0.943	( 0.469 , 1.696 )	0.944	0	11.657	-0.077	1	8955.5
C221	J459	26781	0.209	0.493	( 0.134 , 1.27 )	0.497	-0.001	8.054	-0.857	0.426	8966.5
O045	J459	26781	0.209	0.493	( 0.134 , 1.27 )	0.497	-0.001	8.054	-0.857	0.426	8966.5
W218	J459	26781	0.326	0.626	( 0.229 , 1.37 )	0.63	-0.001	9.529	-0.589	0.557	8971.5
H728	J459	26781	0.746	0.813	( 0.35 , 1.61 )	0.815	0	9.816	-0.265	0.89	8983.5
K704	J459	26781	1	0.938	( 0.403 , 1.859 )	0.939	0	8.524	-0.082	1	8991.5
N281	J459	26781	1	0.933	( 0.464 , 1.678 )	0.934	0	11.775	-0.09	1	8999.5
M317	J459	26781	1	0.922	( 0.023 , 5.283 )	0.923	0	1.083	-0.059	1	9002.5
R700	J459	26781	1	0.922	( 0.023 , 5.283 )	0.923	0	1.083	-0.059	1	9002.5
W298	J459	26781	0.326	0.622	( 0.228 , 1.361 )	0.625	-0.001	9.595	-0.598	0.558	9009.5
H810	J459	26781	0.868	0.855	( 0.368 , 1.695 )	0.857	0	9.333	-0.199	0.987	9013.5
C342	J459	26781	0.211	0.488	( 0.133 , 1.257 )	0.492	-0.001	8.133	-0.869	0.427	9015.5
S1091	J459	26781	0.86	0.852	( 0.341 , 1.767 )	0.854	0	8.198	-0.201	0.98	9017.5
Q5529	J459	26781	0.327	0.62	( 0.227 , 1.357 )	0.624	-0.001	9.621	-0.601	0.558	9035.5
C7982	J459	26781	0.298	0.584	( 0.189 , 1.371 )	0.587	-0.001	8.511	-0.665	0.53	9043.5
K8041	J459	26781	0.868	0.852	( 0.366 , 1.688 )	0.854	0	9.373	-0.205	0.987	9049.5
K701	J459	26781	0.448	0.726	( 0.312 , 1.437 )	0.729	-0.001	10.978	-0.412	0.672	9051.5
S6311	J459	26781	0.353	0.648	( 0.26 , 1.341 )	0.651	-0.001	10.756	-0.555	0.584	9057.5
K769	J459	26781	0.468	0.744	( 0.339 , 1.42 )	0.747	-0.001	12.049	-0.384	0.687	9059.5
K8011	J459	26781	0.733	0.791	( 0.317 , 1.639 )	0.793	0	8.824	-0.296	0.882	9069.5
M205	J459	26781	0.86	0.848	( 0.34 , 1.758 )	0.85	0	8.237	-0.207	0.98	9071.5
K601	J459	26781	0.354	0.646	( 0.259 , 1.337 )	0.649	-0.001	10.782	-0.559	0.584	9073.5
V828	J459	26781	1	0.924	( 0.441 , 1.709 )	0.925	0	10.809	-0.102	1	9075.5
P351	J459	26781	1	0.911	( 0.023 , 5.217 )	0.912	0	1.097	-0.068	1	9091.5
S254	J459	26781	1	0.911	( 0.023 , 5.217 )	0.912	0	1.097	-0.068	1	9091.5
M4302	J459	26781	1	0.911	( 0.023 , 5.217 )	0.912	0	1.097	-0.068	1	9091.5
K604	J459	26781	1	0.911	( 0.023 , 5.217 )	0.912	0	1.097	-0.068	1	9091.5
P042	J459	26781	1	0.911	( 0.023 , 5.217 )	0.912	0	1.097	-0.068	1	9091.5
P017	J459	26781	1	0.911	( 0.023 , 5.217 )	0.912	0	1.097	-0.068	1	9091.5
N836	J459	26781	1	0.911	( 0.023 , 5.217 )	0.912	0	1.097	-0.068	1	9091.5
V030	J459	26781	0.299	0.579	( 0.187 , 1.358 )	0.582	-0.001	8.589	-0.676	0.53	9101.5
E854	J459	26781	0.329	0.611	( 0.224 , 1.337 )	0.614	-0.001	9.764	-0.621	0.562	9119.5
R58	J459	26781	0.886	0.884	( 0.44 , 1.589 )	0.885	0	12.427	-0.162	1	9121.5
A870	J459	26781	0.886	0.881	( 0.438 , 1.584 )	0.882	0	12.466	-0.166	1	9139.5
N926	J459	26781	0.86	0.839	( 0.336 , 1.738 )	0.841	0	8.328	-0.222	0.98	9145.5
S5212	J459	26781	1	0.915	( 0.417 , 1.746 )	0.916	0	9.83	-0.115	1	9147.5
Z4000	J459	26781	0.717	0.762	( 0.279 , 1.669 )	0.765	0	7.845	-0.338	0.877	9151.5
I9789	J459	26781	1	0.914	( 0.437 , 1.69 )	0.915	0	10.926	-0.117	1	9159.5
Z907	J459	26781	0.717	0.759	( 0.277 , 1.661 )	0.761	0	7.885	-0.344	0.877	9161.5
N908	J459	26781	0.861	0.835	( 0.334 , 1.73 )	0.837	0	8.368	-0.228	0.98	9165.5
I606	J459	26781	1	0.9	( 0.023 , 5.154 )	0.901	0	1.11	-0.077	1	9175.5
N951	J459	26781	1	0.9	( 0.023 , 5.154 )	0.901	0	1.11	-0.077	1	9175.5
M0603	J459	26781	1	0.9	( 0.023 , 5.154 )	0.901	0	1.11	-0.077	1	9175.5
Q5564	J459	26781	1	0.9	( 0.023 , 5.154 )	0.901	0	1.11	-0.077	1	9175.5
M0284	J459	26781	1	0.9	( 0.023 , 5.154 )	0.901	0	1.11	-0.077	1	9175.5
G939	J459	26781	1	0.911	( 0.415 , 1.739 )	0.912	0	9.869	-0.12	1	9187.5
N835	J459	26781	0.471	0.725	( 0.331 , 1.383 )	0.728	-0.001	12.362	-0.418	0.69	9207.5
S3602	J459	26781	1	0.907	( 0.413 , 1.732 )	0.908	0	9.908	-0.125	1	9213.5
D738	J459	26781	1	0.889	( 0.022 , 5.092 )	0.891	0	1.123	-0.086	1	9213.5
I492	J459	26781	1	0.889	( 0.022 , 5.092 )	0.891	0	1.123	-0.086	1	9213.5
C414	J459	26781	1	0.889	( 0.022 , 5.092 )	0.891	0	1.123	-0.086	1	9213.5
S851	J459	26781	1	0.889	( 0.022 , 5.092 )	0.891	0	1.123	-0.086	1	9213.5
W098	J459	26781	0.372	0.632	( 0.204 , 1.484 )	0.635	-0.001	7.871	-0.564	0.604	9221.5
C851	J459	26781	0.401	0.665	( 0.243 , 1.455 )	0.668	-0.001	8.981	-0.512	0.627	9243.5
C830	J459	26781	0.372	0.627	( 0.203 , 1.471 )	0.63	-0.001	7.937	-0.575	0.604	9251.5
S1223	J459	26781	0.401	0.662	( 0.242 , 1.449 )	0.665	-0.001	9.02	-0.517	0.627	9259.5
B023	J459	26781	1	0.901	( 0.387 , 1.787 )	0.903	0	8.864	-0.132	1	9264.5
G839	J459	26781	1	0.879	( 0.022 , 5.031 )	0.881	0	1.136	-0.095	1	9276.5
I228	J459	26781	1	0.879	( 0.022 , 5.031 )	0.881	0	1.136	-0.095	1	9276.5
L900	J459	26781	1	0.879	( 0.022 , 5.031 )	0.881	0	1.136	-0.095	1	9276.5
Z640	J459	26781	1	0.879	( 0.022 , 5.031 )	0.881	0	1.136	-0.095	1	9276.5
V617	J459	26781	1	0.879	( 0.022 , 5.031 )	0.881	0	1.136	-0.095	1	9276.5
Y713	J459	26781	1	0.879	( 0.022 , 5.031 )	0.881	0	1.136	-0.095	1	9276.5
T847	J459	26781	0.429	0.677	( 0.271 , 1.401 )	0.68	-0.001	10.299	-0.498	0.657	9303.5
P38	J459	26781	0.553	0.778	( 0.354 , 1.483 )	0.78	-0.001	11.54	-0.326	0.753	9309.5
O623	J459	26781	0.553	0.776	( 0.354 , 1.48 )	0.778	-0.001	11.566	-0.329	0.753	9323.5
G834	J459	26781	0.514	0.74	( 0.296 , 1.533 )	0.743	-0.001	9.425	-0.382	0.726	9333.5
K352	J459	26781	0.57	0.79	( 0.378 , 1.459 )	0.792	-0.001	12.623	-0.309	0.763	9335.5
D563	J459	26781	1	0.869	( 0.022 , 4.971 )	0.871	0	1.149	-0.103	1	9358.5
P113	J459	26781	1	0.869	( 0.022 , 4.971 )	0.871	0	1.149	-0.103	1	9358.5
L812	J459	26781	1	0.869	( 0.022 , 4.971 )	0.871	0	1.149	-0.103	1	9358.5
Q249	J459	26781	1	0.869	( 0.022 , 4.971 )	0.871	0	1.149	-0.103	1	9358.5
M0085	J459	26781	1	0.869	( 0.022 , 4.971 )	0.871	0	1.149	-0.103	1	9358.5
S9310	J459	26781	1	0.869	( 0.022 , 4.971 )	0.871	0	1.149	-0.103	1	9358.5
S4210	J459	26781	0.554	0.772	( 0.352 , 1.473 )	0.775	-0.001	11.618	-0.335	0.753	9365.5
O364	J459	26781	0.57	0.786	( 0.376 , 1.452 )	0.788	-0.001	12.688	-0.315	0.764	9397.5
K2951	J459	26781	0.554	0.768	( 0.35 , 1.465 )	0.77	-0.001	11.683	-0.343	0.754	9405.5
D045	J459	26781	1	0.882	( 0.353 , 1.829 )	0.883	0	7.924	-0.158	1	9414.5
L405	J459	26781	1	0.882	( 0.353 , 1.829 )	0.883	0	7.924	-0.158	1	9414.5
C9111	J459	26781	1	0.859	( 0.022 , 4.913 )	0.861	0	1.162	-0.112	1	9433.5
C494	J459	26781	1	0.859	( 0.022 , 4.913 )	0.861	0	1.162	-0.112	1	9433.5
V703	J459	26781	1	0.859	( 0.022 , 4.913 )	0.861	0	1.162	-0.112	1	9433.5
Q439	J459	26781	1	0.859	( 0.022 , 4.913 )	0.861	0	1.162	-0.112	1	9433.5
Z768	J459	26781	1	0.859	( 0.022 , 4.913 )	0.861	0	1.162	-0.112	1	9433.5
Z438	J459	26781	1	0.859	( 0.022 , 4.913 )	0.861	0	1.162	-0.112	1	9433.5
S142	J459	26781	1	0.859	( 0.022 , 4.913 )	0.861	0	1.162	-0.112	1	9433.5
N430	J459	26781	1	0.859	( 0.022 , 4.913 )	0.861	0	1.162	-0.112	1	9433.5
O122	J459	26781	1	0.859	( 0.022 , 4.913 )	0.861	0	1.162	-0.112	1	9433.5
I615	J459	26781	0.405	0.641	( 0.234 , 1.402 )	0.644	-0.001	9.32	-0.56	0.632	9453.5
S0633	J459	26781	0.49	0.708	( 0.259 , 1.549 )	0.71	-0.001	8.446	-0.432	0.706	9455.5
K2940	J459	26781	0.49	0.707	( 0.258 , 1.547 )	0.709	-0.001	8.459	-0.434	0.706	9461.5
K311	J459	26781	0.376	0.602	( 0.195 , 1.412 )	0.605	-0.001	8.263	-0.627	0.608	9465.5
Q6589	J459	26781	0.556	0.756	( 0.345 , 1.442 )	0.758	-0.001	11.866	-0.364	0.755	9491.5
A549	J459	26781	1	0.849	( 0.021 , 4.857 )	0.851	0	1.175	-0.121	1	9498.5
H058	J459	26781	1	0.849	( 0.021 , 4.857 )	0.851	0	1.175	-0.121	1	9498.5
H189	J459	26781	1	0.849	( 0.021 , 4.857 )	0.851	0	1.175	-0.121	1	9498.5
O479	J459	26781	1	0.849	( 0.021 , 4.857 )	0.851	0	1.175	-0.121	1	9498.5
N648	J459	26781	0.516	0.715	( 0.286 , 1.481 )	0.718	-0.001	9.751	-0.426	0.728	9521.5
N994	J459	26781	0.49	0.696	( 0.254 , 1.523 )	0.699	-0.001	8.589	-0.454	0.707	9529.5
V185	J459	26781	0.516	0.713	( 0.286 , 1.477 )	0.716	-0.001	9.777	-0.43	0.728	9535.5
N9989	J459	26781	0.491	0.695	( 0.254 , 1.52 )	0.697	-0.001	8.602	-0.456	0.707	9543.5
S6084	J459	26781	0.491	0.694	( 0.254 , 1.518 )	0.696	-0.001	8.616	-0.458	0.707	9547.5
H542	J459	26781	1	0.84	( 0.021 , 4.802 )	0.842	0	1.188	-0.13	1	9552.5
S029	J459	26781	1	0.84	( 0.021 , 4.802 )	0.842	0	1.188	-0.13	1	9552.5
Q049	J459	26781	1	0.84	( 0.021 , 4.802 )	0.842	0	1.188	-0.13	1	9552.5
M224	J459	26781	1	0.84	( 0.021 , 4.802 )	0.842	0	1.188	-0.13	1	9552.5
S643	J459	26781	0.491	0.69	( 0.252 , 1.511 )	0.693	-0.001	8.655	-0.464	0.707	9565.5
N882	J459	26781	0.517	0.71	( 0.285 , 1.471 )	0.713	-0.001	9.816	-0.435	0.729	9567.5
D022	J459	26781	1	0.831	( 0.021 , 4.747 )	0.833	0	1.201	-0.138	1	9599.5
H743	J459	26781	1	0.831	( 0.021 , 4.747 )	0.833	0	1.201	-0.138	1	9599.5
M151	J459	26781	1	0.831	( 0.021 , 4.747 )	0.833	0	1.201	-0.138	1	9599.5
V501	J459	26781	0.493	0.681	( 0.249 , 1.49 )	0.684	-0.001	8.772	-0.481	0.709	9624.5
Z411	J459	26781	0.493	0.681	( 0.249 , 1.49 )	0.684	-0.001	8.772	-0.481	0.709	9624.5
D091	J459	26781	1	0.822	( 0.021 , 4.695 )	0.824	0	1.214	-0.147	1	9650.5
D020	J459	26781	1	0.822	( 0.021 , 4.695 )	0.824	0	1.214	-0.147	1	9650.5
O9111	J459	26781	1	0.822	( 0.021 , 4.695 )	0.824	0	1.214	-0.147	1	9650.5
L408	J459	26781	1	0.822	( 0.021 , 4.695 )	0.824	0	1.214	-0.147	1	9650.5
H210	J459	26781	1	0.813	( 0.02 , 4.642 )	0.815	0	1.227	-0.155	1	9690.5
B085	J459	26781	1	0.813	( 0.02 , 4.642 )	0.815	0	1.227	-0.155	1	9690.5
N738	J459	26781	1	0.813	( 0.02 , 4.642 )	0.815	0	1.227	-0.155	1	9690.5
S336	J459	26781	1	0.813	( 0.02 , 4.642 )	0.815	0	1.227	-0.155	1	9690.5
M4145	J459	26781	1	0.813	( 0.02 , 4.642 )	0.815	0	1.227	-0.155	1	9690.5
X39	J459	26781	1	0.813	( 0.02 , 4.642 )	0.815	0	1.227	-0.155	1	9690.5
O335	J459	26781	1	0.804	( 0.02 , 4.593 )	0.806	0	1.24	-0.164	1	9732.5
V4351	J459	26781	1	0.804	( 0.02 , 4.593 )	0.806	0	1.24	-0.164	1	9732.5
R412	J459	26781	0.594	0.744	( 0.272 , 1.628 )	0.746	-0.001	8.041	-0.369	0.778	9739.5
K513	J459	26781	0.636	0.77	( 0.331 , 1.526 )	0.773	-0.001	10.352	-0.335	0.811	9753.5
N412	J459	26781	1	0.796	( 0.02 , 4.543 )	0.798	0	1.253	-0.172	1	9769.5
K563	J459	26781	1	0.796	( 0.02 , 4.543 )	0.798	0	1.253	-0.172	1	9769.5
M8565	J459	26781	1	0.796	( 0.02 , 4.543 )	0.798	0	1.253	-0.172	1	9769.5
P922	J459	26781	0.595	0.736	( 0.269 , 1.612 )	0.739	-0.001	8.119	-0.382	0.778	9797.5
G971	J459	26781	0.617	0.753	( 0.302 , 1.559 )	0.755	-0.001	9.268	-0.36	0.795	9799.5
Z837	J459	26781	0.618	0.752	( 0.301 , 1.557 )	0.754	-0.001	9.281	-0.362	0.795	9805.5
G451	J459	26781	1	0.788	( 0.02 , 4.494 )	0.79	0	1.266	-0.18	1	9832.5
C384	J459	26781	1	0.788	( 0.02 , 4.494 )	0.79	0	1.266	-0.18	1	9832.5
A182	J459	26781	1	0.788	( 0.02 , 4.494 )	0.79	0	1.266	-0.18	1	9832.5
M6282	J459	26781	1	0.788	( 0.02 , 4.494 )	0.79	0	1.266	-0.18	1	9832.5
M311	J459	26781	1	0.788	( 0.02 , 4.494 )	0.79	0	1.266	-0.18	1	9832.5
S054	J459	26781	1	0.788	( 0.02 , 4.494 )	0.79	0	1.266	-0.18	1	9832.5
N329	J459	26781	0.619	0.745	( 0.299 , 1.544 )	0.748	-0.001	9.36	-0.373	0.796	9849.5
S8242	J459	26781	0.596	0.727	( 0.266 , 1.591 )	0.73	-0.001	8.224	-0.398	0.778	9853.5
C674	J459	26781	0.619	0.744	( 0.298 , 1.542 )	0.747	-0.001	9.373	-0.375	0.796	9857.5
B301	J459	26781	1	0.779	( 0.02 , 4.447 )	0.782	0	1.279	-0.189	1	9876.5
M2455	J459	26781	1	0.779	( 0.02 , 4.447 )	0.782	0	1.279	-0.189	1	9876.5
V717	J459	26781	1	0.779	( 0.02 , 4.447 )	0.782	0	1.279	-0.189	1	9876.5
K069	J459	26781	1	0.779	( 0.02 , 4.447 )	0.782	0	1.279	-0.189	1	9876.5
L893	J459	26781	0.596	0.723	( 0.264 , 1.584 )	0.726	-0.001	8.263	-0.404	0.778	9883.5
D580	J459	26781	1	0.771	( 0.019 , 4.4 )	0.774	0	1.292	-0.197	1	9897.5
H022	J459	26781	1	0.771	( 0.019 , 4.4 )	0.774	0	1.292	-0.197	1	9897.5
M0003	J459	26781	1	0.771	( 0.019 , 4.4 )	0.774	0	1.292	-0.197	1	9897.5
Y288	J459	26781	1	0.771	( 0.019 , 4.4 )	0.774	0	1.292	-0.197	1	9897.5
S633	J459	26781	1	0.771	( 0.019 , 4.4 )	0.774	0	1.292	-0.197	1	9897.5
P2981	J459	26781	0.599	0.711	( 0.26 , 1.556 )	0.714	-0.001	8.407	-0.426	0.781	9967.5
