# Supplementary material for: De novo identification of complex traits associated with asthma
Source: Front Immunol. 2023 Aug 23;14:1231492. doi: 10.3389/fimmu.2023.1231492 (PMC10480836; doi:10.3389/fimmu.2023.1231492)
Supplement: Supplementary file 10 [file DataSheet_10.xlsx]

## Sheet: Supplementary Data 10
Supplementary Data 10. list of level 0-4 genes (hypergeometric test, FDR≤0.05 and 1000 sets of Monte Carlo simulation) that are part of the druggable genome and/or have known drug targets and/or have been causally associated with asthma through Mendelian Randomization.
gene	druggable_genome	drug_gene_interaction	Mendelian Randomization (Valette et al., PMID 34103634)
NOTCH4	Yes	Yes	No
HLA-DRB1	Yes	Yes	No
HLA-DOB	Yes	No	No
HLA-DRB5	Yes	Yes	No
SLC22A5	Yes	Yes	Yes
SLC22A4	Yes	Yes	Yes
IL18RAP	Yes	No	No
MCL1	Yes	Yes	No
IL18R1	Yes	No	No
MMEL1	Yes	No	No
TNFRSF14	Yes	No	No
PDCD1	Yes	Yes	No
IL4R	Yes	Yes	No
NDFIP1	Yes	No	No
SENP7	Yes	Yes	No
GPR18	Yes	No	No
SIK2	Yes	Yes	Yes
CD247	Yes	Yes	No
IL6R	Yes	Yes	No
HLA-DQA2	Yes	No	No
C5	Yes	Yes	No
MAP3K11	Yes	Yes	No
MAP2K5	Yes	Yes	No
CHIT1	Yes	No	No
ADORA1	Yes	Yes	No
LTA	Yes	Yes	No
BTN3A2	Yes	No	No
CD52	Yes	Yes	No
ALDH2	Yes	Yes	No
NEK6	Yes	No	No
GALK1	Yes	Yes	Yes
CCL20	Yes	Yes	No
PRKCQ	Yes	Yes	No
TNFSF4	Yes	Yes	No
C2	Yes	No	No
HIST1H4H	Yes	No	No
POGLUT1	Yes	No	No
HLA-B	Yes	Yes	No
FCER1A	Yes	Yes	No
AGER	Yes	Yes	No
NAGLU	Yes	No	No
FES	Yes	Yes	No
CD86	Yes	Yes	No
ABCA7	Yes	No	No
CD3E	Yes	Yes	No
RPN1	Yes	No	No
LTBR	Yes	Yes	No
KLRK1	Yes	No	No
MPI	Yes	Yes	No
SLC9A3	Yes	Yes	No
S100A12	Yes	Yes	No
NFKB1	Yes	Yes	No
HLA-C	Yes	Yes	No
TNFSF14	Yes	Yes	No
IL6ST	Yes	Yes	No
CTSS	Yes	Yes	No
S100B	Yes	Yes	No
LAMA2	Yes	Yes	No
PTPRN	Yes	No	No
PSMA4	Yes	Yes	No
SULT1A2	Yes	Yes	No
ATP2A1	Yes	Yes	No
TRPV4	Yes	Yes	No
ITGAX	Yes	No	No
NLK	Yes	No	No
GRIK1	Yes	Yes	No
CSNK1G2	Yes	Yes	No
ANKK1	Yes	Yes	No
KL	Yes	No	No
PLD2	Yes	Yes	No
VKORC1	Yes	Yes	No
EPHB1	Yes	Yes	No
CA3	Yes	Yes	No
KIT	Yes	Yes	No
CALCRL	Yes	Yes	No
CRB2	Yes	No	No
IL20RB	Yes	No	No
TIMP2	Yes	No	No
CST7	Yes	No	No
ITGA9	Yes	No	No
SCD5	Yes	No	No
FBN1	Yes	No	No
GBA	Yes	Yes	No
FDFT1	Yes	Yes	No
PHKG1	Yes	No	No
ACVR2A	Yes	Yes	No
CARM1	Yes	Yes	No
CD180	Yes	No	No
SLC22A18	Yes	No	No
LPAR5	Yes	Yes	No
LAMC1	Yes	No	No
BRD3	Yes	Yes	No
CYP21A2	Yes	No	No
CRELD2	Yes	No	No
ADAM10	Yes	Yes	No
PTPRJ	Yes	No	No
MAPK3	Yes	Yes	No
EPHB4	Yes	Yes	No
CD164	Yes	No	No
ARNT	Yes	Yes	No
HLA-G	Yes	Yes	No
PPIF	Yes	No	No
GRK5	Yes	Yes	No
CNP	Yes	No	No
GAA	Yes	Yes	No
CD226	Yes	No	No
CFD	Yes	No	No
PTPRA	Yes	No	No
PEPD	Yes	No	No
IL2RG	Yes	Yes	No
AKR1A1	Yes	Yes	No
BMP2K	Yes	Yes	No
GGCX	Yes	Yes	No
GYPE	Yes	No	No
PAK2	Yes	No	No
EIF2AK1	Yes	Yes	No
PSEN1	Yes	Yes	No
EIF2AK4	Yes	Yes	No
ITGA4	Yes	Yes	No
IL1RL1	Yes	No	No
HLA-DPA1	Yes	No	No
CACNA1D	Yes	Yes	No
HDAC7	Yes	Yes	No
TSLP	Yes	No	No
CD200R1	Yes	No	No
CD80	Yes	Yes	No
CAMK2G	Yes	Yes	No
PSMB7	Yes	Yes	No
ADAMTSL3	Yes	No	No
TRAP1	Yes	No	No
MAP3K2	Yes	Yes	No
HLA-DPB1	Yes	Yes	No
EP300	Yes	Yes	No
F11	Yes	Yes	No
MAPT	Yes	Yes	No
EFTUD2	Yes	No	No
CDA	Yes	Yes	No
IGF2R	Yes	Yes	No
ARSA	Yes	Yes	No
HLA-DQB1	No	Yes	No
HLA-DQA1	No	Yes	No
C5ORF56	No	Yes	No
PVALB	No	Yes	No
FCER1G	No	Yes	No
PSMD5	No	Yes	No
KAT5	No	Yes	No
HLA-DPB2	No	Yes	No
POLI	No	Yes	No
SETD4	No	Yes	No
UNC13D	No	Yes	Yes
ADO	No	Yes	No
CCHCR1	No	Yes	No
MICB	No	Yes	No
MSH5	No	Yes	No
IKZF1	No	Yes	No
NFE2	No	Yes	No
NOS1AP	No	Yes	No
TCF19	No	Yes	No
BCL2L11	No	Yes	No
HOXA9	No	Yes	No
STXBP2	No	Yes	No
GM2A	No	Yes	No
PML	No	Yes	No
RABEP1	No	Yes	No
ARG1	No	Yes	No
XIRP2	No	Yes	No
SF3B2	No	Yes	No
KIAA0391	No	Yes	No
MVK	No	Yes	No
MTHFR	No	Yes	No
KLC1	No	Yes	No
PPCDC	No	Yes	No
SHMT1	No	Yes	No
ETV6	No	Yes	No
RRP1B	No	Yes	No
GNA11	No	Yes	No
NT5C2	No	Yes	No
CUL4A	No	Yes	No
CHURC1	No	Yes	No
RNASEH2A	No	Yes	No
FAM177A1	No	Yes	No
SMOX	No	Yes	No
SP1	No	Yes	No
UBE2I	No	Yes	No
MSH6	No	Yes	No
HSPA4	No	Yes	No
PMS2	No	Yes	No
ACYP2	No	Yes	No
NCF4	No	Yes	No
SMAD4	No	Yes	No
PPP1R1B	No	Yes	No
FANCA	No	Yes	No
SH2B1	No	Yes	No
RAD52	No	Yes	No
IKZF3	No	No	Yes
GSDMB	No	No	Yes
FADS2	No	No	Yes
FADS1	No	No	Yes
TMEM258	No	No	Yes
RERE	No	No	Yes
RPS26	No	No	Yes
SUOX	No	No	Yes
TEF	No	No	Yes
MEI1	No	No	Yes
UBAC2	No	No	Yes
SCRN2	No	No	Yes
TDRKH	No	No	Yes
NRROS	No	No	Yes
CSDC2	No	No	Yes
AHI1	No	No	Yes
PGAP3	No	No	Yes
